# Supplementary material for: Crystal structure of 1,3-di-tert-butyl-2-chloro-1,3,2-di­aza­phospho­rinane − a saturated six-membered phospho­rus nitro­gen heterocycle with a partially flattened chair conformation and a long PIII—Cl bond
Source: Acta Crystallogr E Crystallogr Commun. 2019 Apr 2;75(Pt 5):552–6. doi: 10.1107/S2056989019004195 (PMC6505585; doi:10.1107/S2056989019004195)
Supplement: Supplementary file 1 [file e-75-00552-sup1.cif]

##############################################################################
#                                                                            #
# This CIF contains the data in a paper accepted for publication in          #
# Acta Crystallographica Section E. It conforms to the requirements of       #
# Notes for Authors for Acta Crystallographica Section E, and has been       #
# peer reviewed under the auspices of the IUCr Commission on Journals.       #
#                                                                            #
# Full details of the Crystallographic Information File format               #
# are given in the paper "The Crystallographic Information File (CIF):       #
# a New Standard Archive File for Crystallography" by S. R. Hall, F. H.      #
# Allen and I. D. Brown [Acta Cryst. (1991), A47, 655-685].                  #
#                                                                            #
# The current version of the core CIF dictionary is obtainable from          #
# ftp://ftp.iucr.org/pub/cif_core.dic.                                       #
#                                                                            #
# Software is freely available for graphical display of the structure(s)     #
# in this CIF. For information consult the CIF software page                 #
# http://www.iucr.org/resources/cif/software.                                #
#                                                                            #
# This file may be used for bona fide research purposes within the           #
# scientific community so long as proper attribution is given to the journal # 
# article from which it was obtained.                                        #
#                                                                            #
##############################################################################
data_I
_database_code_depnum_ccdc_archive 'CCDC 1906304'

#==============================================================================
# PROCESSING SUMMARY (IUCr Office Use Only)

_journal_date_recd_electronic     2019-03-07
_journal_date_to_coeditor         ?
_journal_date_from_coeditor       ?
_journal_date_accepted            2019-03-28
_journal_date_printers_first      ?
_journal_date_printers_final      ?
_journal_date_proofs_out          ?
_journal_date_proofs_in           ?
_journal_coeditor_name            ?
_journal_coeditor_code            PK2615
_journal_paper_doi    10.1107/S2056989019004195
_journal_coeditor_notes
?
_journal_paper_category          GO
_journal_techeditor_code          E190419
_iucr_compatibility_tag          ACTA95
_journal_techeditor_notes  
;
;
_journal_coden_ASTM               ACSEBH
_journal_name_full                'Acta Crystallographica, Section E'
_journal_year                     2019
_journal_volume                   75
_journal_issue                    05
_journal_page_first               552
_journal_page_last                556
_journal_suppl_publ_number        ?
_journal_suppl_publ_pages         ?

#==============================================================================


_publ_section_title_footnote
.
#Added by publCIF


_publ_section_synopsis
;
Sublimation <i>in vacuo</i> slightly above room temperature gave crystals of
the <i>P</i>-chloro-functionalized saturated six-membered
<i>N</i>-heterocyclic title compound
1,3-di-<i>tert</i>-butyl-2-chloro-1,3,2-diazaphosphorinane. In the crystal, no
interactions stronger than van der Waals forces are found between the
molecules that neither suffer from chair conformation disorder nor from
rotational disorder of the <i>tert</i>-butyl groups. Characteristic structural
features are the partial flattening of the `cyclohexane-chair' conformation at
the heteroatom side of the six-membered ring and the length of the weakened
P---Cl bond [2.2869(6) \%A].
;
#Added by publCIF


_publ_section_figure_captions
;


Diagram of the molecular structure of compound <b>1</b> in the crystal
displaying the atom-labelling scheme. Anisotropic displacement ellipsoids are
drawn at the 50% probability level, the radii of hydrogen atoms are chosen
arbitrarily.

Chair conformation of the molecule (H toms are omitted for clarity); note the
cyclohexane-like conformation at the `carbon-atom side' [folding angle
53.07(15)\% as compared to 54.5 (6)\% in the ordered, monoclinic phase of
C~6~H~12~ (Kahn <i>et al.</i>, 1973)] and the `semi-flattened' conformation
[folding angle 27.96(7)\%] at the `phosphorus/nitrogen-atom side'.

Packing diagram of <b>1</b> (view direction [00\=1]) showing a wave-like
pattern. Inspection of the intermolecular distances gives no evidence for
interactions stronger than van der Waals forces and intermolecular influence
on the P---Cl bonding can be excluded.
;
#Added by publCIF


_publ_section_keywords
;
crystal structure, phosphorus nitrogen compound, six-membered heterocycle,
<i>N</i>-heterocyclic phosphorus compound, diazaphosphorinane,
chlorophosphane, conformation
;
#Added by publCIF


_publ_section_abstract
;
Colourless blocks of
1,3-di-<i>tert</i>-butyl-2-chloro-1,3,2-diazaphosphorinane, C~11~H~24~ClN~2~P
(<b>1</b>), were obtained by sublimation <i>in vacuo</i> slightly above room
temperature. The asymmetric unit of the monoclinic crystal structure of the
six-membered <i>N</i>-heterocyclic compound is defined by one molecule in a
general position. The six-membered ring of the molecule adopts a
cyclohexane-like chair conformation; the chair at one side is to some extent
flattened as a result of the approximately trigonal--planar coordination of
both nitrogen atoms. In detail, this modified chair conformation is
characterized by an angle of 53.07(15)\% between the plane defined by the
three carbon atoms and the best plane of the two nitrogen atoms and the two
carbon atoms bound to them, and an angle of 27.96(7)\% between the latter
plane and the plane defined by the nitrogen and phosphorus atoms. The
<i>tert</i>-butyl groups are oriented equatorially and the chloro substituent
is oriented axially. The P---Cl bond length of 2.2869(6) \%A is substantially
longer than the P---Cl single-bond length in PCl~3~ [2.034 \%A; Galy &
Enjalbert (1982). <i>J. Solid State Chem.</i> <b>44</b>, 1--23]. Inspection of
the intermolecular distances gives no evidence for interactions stronger than
van der Waals forces. The closest contact is between the Cl atom and a
methylene group of a neighbouring molecule with a Cl...C distance of
3.7134(18) \%A, excluding a significant influence on the P---Cl bonding.
;


_publ_section_acknowledgements
;
We thank E. Hammes for technical support.
;
#Added by publCIF


_publ_section_references
;
Barnard, T. S. & Mason, M. R. (2001<i>a</i>). <i>Inorg. Chem.</i> <b>40</b>,
5001--5009.

Barnard, T. S. & Mason, M. R. (2001<i>b</i>). <i>Organometallics</i>,
<b>20</b>, 206--214.

Bezombes, J. P., Borisenko, K. B., Hitchcock, P. B., Lappert, M. F., Nycz, J.
E., Rankin, D. W. H. & Robertson, H. E. (2004). <i>Dalton Trans.</i> pp.
1980--1988.

Blum, M., Puntigam, O., Plebst, S., Ehret, F., Bender, J., Nieger, M. & Gudat,
D. (2016). <i>Dalton Trans.</i> <b>45</b>, 1987--1997.

Brandenburg, K. (2015). <i>DIAMOND</i>. Crystal Impact GbR, Bonn, Germany.

Brazeau, A. L., H\"anninen, M. M., Tuononen, H. M., Jones, N. D. & Ragogna, P.
J. (2012). <i>J. Am. Chem. Soc.</i> <b>134</b>, 5398--5414.

Breuers, V. & Frank, W. (2016). <i>Z. Kristallogr. New Cryst. Struct.</i>
<b>231</b>, 529--532.

Breuers, V., Lehmann, C. W. & Frank, W. (2015). <i>Chem. Eur. J.</i> <b>21</b>,
4596--4606.

Brown, I. D. (2016). <i>Accumulated Table Of Bond Valence Parameters.</i>
Private communication.

Brown, I. D. & Altermatt, D. (1985). <i>Acta Cryst.</i> B<b>41</b>, 244--247.

Bruker (2008). <i>XPREP</i>. Bruker AXS Inc., Madison, Wisconsin, USA.

Burford, N., Conroy, K. D., Landry, J. C., Ragogna, P. J., Ferguson, M. J. &
McDonald, R. (2004). <i>Inorg. Chem.</i> <b>43</b>, 8245--8251.

Caputo, C. A., Price, J. T., Jennings, M. C., McDonald, R. & Jones, N. D.
(2008). <i>Dalton Trans.</i> pp. 3461--3469.

Carmalt, C. J. & Lomeli, V. (1997). <i>Chem. Commun. pp.</i> 2095--2096.

Denk, M. K., Gupta, S. & Lough, A. J. (1999). <i>Eur. J. Inorg. Chem.</i>
<b>1999</b>, 41--49.

Denk, M. K., Gupta, S. & Ramachandran, R. (1996). <i>Tetrahedron Lett.</i>
<b>37</b>, 9025--9028.

Downing, J. H., Floure, J., Heslop, K., Haddow, M. F., Hopewell, J., Lusi, M.,
Phetmung, H., Orpen, A. G., Pringle, P. G., Pugh, R. I. & Zambrano-Williams,
D. (2008). <i>Organometallics</i>, <b>27</b>, 3216--3224.

Edge, R., Less, R. J., McInnes, E. J. L., M\"uther, K., Naseri, V., Rawson, J.
M. & Wright, D. S. (2009). <i>Chem. Commun.</i> pp. 1691--1693.

Frank, W., Petry, V., Gerwalin, E. & Reiss, G. J. (1996). <i>Angew. Chem. Int.
Ed. Engl.</i> <b>35</b>, 1512--1514.

Galy, J. & Enjalbert, R. (1982). <i>J. Solid State Chem.</i> <b>44</b>, 1--23.

Gatien, A. V., Lavoie, C. M., Bennett, R. N., Ferguson, M. J., McDonald, R.,
Johnson, E. R., Speed, A. W. H. & Stradiotto, M. (2018). <i>ACS Catal.</i>
<b>8</b>, 5328--5339.

Groom, C. R., Bruno, I. J., Lightfoot, M. P. & Ward, S. C. (2016). <i>Acta
Cryst.</i> B<b>72</b>, 171--179.

G\"un, H., Mettlach n\'ee Casel, C. & Frank, W. (2017). <i>Z. Naturforsch. Teil
B</i>, <b>72</b>, 873--882.

Hinchley, S. L., Morrison, C. A., Rankin, D. W. H., Macdonald, C. L. B.,
Wiacek, R. J., Voigt, A., Cowley, A. H., Lappert, M. F., Gundersen, G.,
Clyburne, J. A. C. & Power, P. P. (2001). <i>J. Am. Chem. Soc.</i> <b>123</b>,
9045--9053.

Hinz, A., Schulz, A. & Villinger, A. (2015). <i>Angew. Chem. Int. Ed.</i>
<b>54</b>, 668--672.

Holthausen, M. H., Sala, C. & Weigand, J. J. (2016). <i>Eur. J. Inorg.
Chem.</i> <b>2016</b>, 667--677.

Hope, H., Viggiano, M., Moezzi, B. & Power, P. P. (1984). <i>Inorg. Chem.</i>
<b>23</b>, 2550--2552.

Hutchins, R. O., Maryanoff, B. E., Albrand, J. P., Cogne, A., Gagnaire, D. &
Robert, J. B. (1972). <i>J. Am. Chem. Soc.</i> <b>94</b>, 9151--9158.

Kahn, R., Fourme, R., Andr\'e, D. & Renaud, M. (1973). <i>Acta Cryst.</i>
B<b>29</b>, 131--138.

Konu, J., Tuononen, H. M., Chivers, T., Corrente, A. M., Boer\'e, R. T. &
Roemmele, T. L. (2008). <i>Inorg. Chem.</i> <b>47</b>, 3823--3831.

Kozma, A., Rust, J. & Alcarazo, M. (2015). <i>Chem. Eur. J.</i> <b>21</b>,
10829--10834.

Lesikar, L. A., Woodul, W. D. & Richards, A. F. (2007). <i>Polyhedron</i>,
<b>26</b>, 3242--3246.

Mallov, I., Spinney, H., Jurca, T., Gorelsky, S., Burchell, T. & Richeson, D.
(2012). <i>Inorg. Chim. Acta</i>, <b>392</b>, 5--9.

Maryanoff, B. E. & Hutchins, R. O. (1972). <i>J. Org. Chem.</i> <b>37</b>,
3475--3480.

Maslennikova, V., Serkova, O., Gruner, M., Goutal, S., Bauer, I., Habicher, W.,
Lyssenko, K., Antipin, M. & Nifantyev, E. E. (2004). <i>Eur. J. Org. Chem.</i>
pp. 4884--4893.

Mo, D. & Frank, W. (2019). <i>Acta Cryst.</i> E<b>75</b>, 405--409.

Mo, D., Serio, M. & Frank, W. (2018). <i>Z. Kristallogr. New Cryst. Struct.</i>
<b>233</b>, 139--142.

Nifant'ev, E. E., Sorokina, S. F., Vorob'eva, L. A., Borisenko, A. A. &
Nevskii, N. N. (1985). <i>Zh. Obshch. Khim.</i> <b>55</b>, 738--748.

Nifant'ev, E. E., Zavalishina, A. I., Sorokina, S. F., Borisenko, A. A.,
Smirnova, E. I. & Gustova, I. V. (1977). <i>Russ. J. Gen. Chem.</i> <b>47</b>,
1793--1802.

Nifant'ev, I. E., Manzhukova, L. F., Antipin, M. Y., Struchkov, Y. T. &
Nifant'ev, E. E. (1991). <i>Metalloorg. Khim.</i> <b>4</b>, 475--478.

Papke, M., Dettling, L., Sklorz, J. A. W., Szieberth, D., Nyul\'aszi, L. &
M\"uller, C. (2017). <i>Angew. Chem. Int. Ed.</i> <b>56</b>, 16484--16489.

Pavan Kumar, K. V. P. & Kumara Swamy, K. C. (2007). <i>Carbohydr. Res.</i>
<b>342</b>, 1182--1188.

Schranz, I., Grocholl, L. P., Stahl, L., Staples, R. J. & Johnson, A. (2000).
<i>Inorg. Chem.</i> <b>39</b>, 3037--3041.

Sheldrick, G. M. (2015<i>a</i>). <i>Acta Cryst.</i> A<b>71</b>, 3--8.

Sheldrick, G. M. (2015<i>b</i>). <i>Acta Cryst.</i> C<b>71</b>, 3--8.

Sonnenburg, R., Borkenhagen, F., Neda, I., Th\"onnessen, H., Jones, P. G. &
Schmutzler, R. (1997). <i>Phosphorus Sulfur Silicon Relat. Elem.</i>
<b>126</b>, 11--26.

Spinney, H. A., Korobkov, I., DiLabio, G. A., Yap, G. P. A. & Richeson, D. S.
(2007). <i>Organometallics</i>, <b>26</b>, 4972--4982.

Stoe & Cie (2002). <i>X-AREA</i>. Stoe & Cie, Darmstadt, Germany.

Thomas, C. M., Hatzis, G. P. & Pepi, M. J. (2018). <i>Polyhedron</i>,
<b>143</b>, 215--222.

Tuononen, H. M., Roesler, R., Dutton, J. L. & Ragogna, P. J. (2007). <i>Inorg.
Chem.</i> <b>46</b>, 10693--10706.

Veith, M. & Bertsch, B. (1988). <i>Z. Anorg. Allg. Chem.</i> <b>557</b>, 7--22.

Vidovic, D., Lu, Z., Reeske, G., Moore, J. A. & Cowley, A. H. (2006). <i>Chem.
Commun.</i> pp. 3501--3503.

Wrackmeyer, B., K\"ohler, C., Milius, W. & Herberhold, M. (1994). <i>Phosphorus
Sulfur Silicon</i>, <b>89</b>, 151--162.
;
#Added by publCIF


_publ_contact_author_name 'Walter Frank'

_publ_contact_author_address

;
Institut f\"ur Anorganische Chemie und Strukturchemie
Lehrstuhl II: Material- und Strukturforschung
Heinrich-Heine-Universit\"at D\"usseldorf
Universit\"atsstrasse 1
D-40225 D\"usseldorf
Germany
;

_publ_contact_author_phone '+492118113136'

_publ_contact_author_fax '+492118114146'

_publ_contact_author_email 'wfrank@hhu.de'

_publ_requested_journal 'Acta Cryst. E'

_publ_requested_category EO

_publ_contact_letter 
;
Please consider this CIF for publication. I certify that this contibution is the
original work of those listed as authors; that it has not been published
before (in any language or medium) and is not being considered for publication
elsewhere; that all authors concur with and are aware of the submission; that
all workers involved in the study are listed as authors or given proper credit
in the acknowledgements; that I have obtained permission for and acknowledged
the source of any excerpts from other copyright works; and that to the best of
my knowledge the paper contains no statements which are libellous, unlawful or
in any way actionable. All coauthors have made significant scientific
contributions to the work reported, including the ideas and their execution,
and share responsibility and accountability for the results.
;

_publ_section_title
;
Crystal structure of 1,3-di-<i>tert</i>-butyl-2-chloro-1,3,2-diazaphosphorinane
- a saturated six-membered phosphorus nitrogen heterocycle with a partially
flattened chair conformation and a long P^III^---Cl bond
;

loop_
_publ_author_name
_publ_author_address
_publ_author_footnote
_publ_author_email
'Mecke, Erik'
;
Institut f\"ur Anorganische Chemie und Strukturchemie
Lehrstuhl II: Material- und Strukturforschung
Heinrich-Heine-Universit\"at D\"usseldorf
Universit\"atsstrasse 1
D-40225 D\"usseldorf
Germany
;
.
.
'Frank, Walter'
;
Institut f\"ur Anorganische Chemie und Strukturchemie
Lehrstuhl II: Material- und Strukturforschung
Heinrich-Heine-Universit\"at D\"usseldorf
Universit\"atsstrasse 1
D-40225 D\"usseldorf
Germany
;
.
;
wfrank@hhu.de
;


_audit_update_record
;
2019-02-01 # Formatted by publCIF

2019-03-28 # Formatted by IUCr publCIF
;
_publcif_datablock.id '{ac58ee10-1fb6-4feb-8256-15828cd6e56b}'


loop_
_publ_body_element
_publ_body_title
_publ_body_contents

 section 
;
Chemical context
;
;
Over the past two decades, <i>P</i>-chlorofunctionalized <i>N</i>-heterocyclic
phosphanes (NHPCls) received considerable attention, mainly as precursors of
<i>N</i>-heterocyclic phosphenium ions (NHPs) that are valence isoelectronic
compounds of the well-known <i>N</i>-heterocyclic carbenes (NHCs) (Papke <i>et
al.</i>, 2017), but also as educts of tetrakis(amino)diphosphanes (<i>e.g</i>.
Bezombes <i>et al.</i>, 2004; Blum <i>et al.</i>, 2016;, Edge <i>et al.</i>,
2009; Frank <i>et al.</i>, 1996), some of which reversibly dissociate to
stable phosphinyl radicals (`jack-in-the-box dipnictines'; Hinchley <i>et
al.</i>, 2001), and as starting materials in the synthesis of mixed-valent
tetrakis(amino)tetraphosphetes (Breuers <i>et al.</i>, 2015; Frank <i>et
al.</i>, 1996). Furthermore, NHPCls and NHPs have been used as ligands in
transition metal complexes (Thomas <i>et al.</i>, 2018), some of which have a
potential application in catalysis (Gatien <i>et al.</i>, 2018). In the
context of NHP chemistry, the majority of compounds are five-membered cycles,
and especially <i>P</i>-chlorofunctionalized 1,3,2-diazaphospholenes (Denk
<i>et al.</i>, 1996; Carmalt & Lomeli, 1997) have gained a widespread use as
precursors for 1,3,2-diazaphospholenium cations (the most prominent class of
NHPs) that are weak \s-donors and strong \p-acceptors (Caputo <i>et al.</i>,
2008; Tuononen <i>et al.</i>, 2007). A limited number of structurally
characterized examples is known for the class of <i>P</i>-chlorofunctionalized
four-membered NHPCls Cl---P<(N<i>R</i>)~2~><i>E</i> and the related NHPs. The
fourth ring member ><i>E</i>, joining the class-defining Cl---P<(N<i>R</i>)~2~
fragment, is an >Si<i>R</i>~2~ group in most cases (<i>e.g.</i> Breuers &
Frank, 2016; G\"un <i>et al.</i>, 2017; Mo <i>et al.</i>; 2018; Mo & Frank,
2019; Veith <i>et al.</i>, 1988) but some compounds containing >C\\db 
N---<i>R</i> (Brazeau <i>et al.</i>, 2012) >B---Ph (Konu <i>et al.</i>, 2008)
and >As---Cl (Hinz <i>et al.</i>, 2015) have also been synthesized and
structurally characterized. In contrast to the aforementioned compounds with
four- and five-membered rings, six-membered NHPs and NHPCls are less present
in recent publications, although 2-chloro-1,3,2-diazaphophorinanes
H~2~C<(CH~2~N<i>R</i>)~2~>P--Cl, for instance, have been known since the early
1970s (Maryanoff & Hutchins, 1972; Nifant'ev <i>et al.</i>, 1977).
Temperature-dependent dynamical NMR investigations showed that in solution
these substances are not subject to a fast conformation change, like the
ring-inversion process of cyclohexane, and that in the predominant
conformation the chloro substituent is expected to be in the axial position
and the residues on the nitrogen atoms are oriented `diequatorial'. This gives
rise to a quite complex ^1^H-NMR spectrum with a
<i>AA</i>'<i>KK</i>'<i>QTX</i> pattern (<i>X</i> = P, <i>AA</i>'<i>KK</i>' =
C~4~ and C~6~ protons, <i>Q</i> and <i>T</i> = C~5~ protons; Hutchins <i>et
al.</i>, 1972). Furthermore, the number and position of the signals in the
^1^H-NMR spectrum are dependent on concentration, which was attributed to
intermolecular chlorine-exchange mechanisms. Even though this parent class of
six-membered NHPCls has been known for quite some time, no crystal structure
analysis has thus far been reported. Herein, we present the crystal structure
of the title compound that allows for a structural comparison with the most
closely related four- or five-membered NHPCls known, on one hand, and with
phospha- and 1,3,2-dioxaphosphacyclohexane derivatives, on the other hand.
;

 section 
;
Structural commentary
;
;
The molecular structure of <b>1</b> in the crystal is shown in Fig. 1. The
molecule does not suffer from conformational disorder, which is often
recognized in the solids of saturated <i>N</i>-heterocyclic compounds. The
main characteristics of the molecule are: (i) the partially flattened chair
conformation of the central six-membered heterocycle (displayed in more detail
in Fig. 2) with an angle of 53.07(15)\% between the plane defined by the
carbon atoms and the best plane of C1, C3, N1 and N2, and an angle of
27.96(7)\% between the latter plane and the plane defined by the nitrogen and
phosphorus atoms; (ii) the equatorial orientation of both <i>tert</i>-butyl
groups, enforced by the approximate trigonal--planar coordination of the
nitrogen atoms [sums of angles 356.2 (N1) and 355.8 (N2)], in combination with
the axial orientation of the chloro substituent (Fig. 2) [out of plane angle:
106.83(5)\%]; (iii) the length of the P1---Cl1 bond, 2.2869(6) \%A, is
substantially longer than the standard single bond (2.02 \%A; Brown, 2016) and
the longest bond found in a six-membered NHPCl so far. The P---N bond lengths
[P1---N1 = 1.6584(14) and P1---N2 = 1.6519(14) \%A] are significantly smaller
than the standard single-bond length [P---N = 1.704(4) \%A; Brown & Altermatt,
1985] and are close to the lower limit of the range found for NHPCls. The
P---Cl bond is substantially longer than the P---Cl single-bond length in
PCl~3~ (2.034 \%A; Galy & Enjalbert, 1982). The closest related five-membered
NHPCl, 2-chloro-1,3-di-<i>tert</i>-butyl-2,1,3-phosphadiazolidine
[(CH~2~N<i>^t^</i>Bu)~2~>P--Cl shows almost identical bonding at the
phosphorus atom [P----N = 1.652(2) and P---Cl = 2.3136(7) \%A; Denk <i>et
al.</i>, 1999]. Unfortunately, a similar close relationship cannot be found
among the known crystal structures of four-membered NHPCls and the closest
related compound seems to be the <i>P</i>-chloro-substituted
diazaphosphasiletidine Cl---P<(N<i>^t^</i>Bu)~2~>SiMe~2~ [P---N = 1.6815(14)
and P---Cl = 2.2498 (6) \%A; G\"un <i>et al.</i>, 2017].

A more general comparison with other <i>P</i>-chloro-functionalized
six-membered heterocyclic phosphorus compounds illustrates the P---Cl
bond-length variation depending on the bonding situation in the heterocycle.
Di-(3-methylindol-2-yl)chlorophosphine-4-bromophenylmethane (Mallov <i>et
al.</i>, 2012), exhibits a planar coordination at the two carbon atoms next to
the nitrogen atoms due to exoalkylene group bonding, with a P---Cl bond length
of only 2.108(2) \%A. In
2-chloro-1,3,5,7-tetramethyl-4,6,8-trioxa-2-phosphaadamantane (Downing <i>et
al.</i>, 2008), which can be considered as a chlorophosphorinane
[(--C<i>R</i>)~2~ >P--Cl] with an enforced chair conformation, P---Cl =
2.0754(11) \%A and in the 2-chloro-1,3,2-dioxaphophorinane derivative
[(--O)~2~ >P---Cl] described by Pavan Kumar & Kumara Swamy (2007), P---Cl =
2.1227(9) \%A. Some examples of six-membered heterocycles with enforced ring
flattening as a result of sterically demanding substituents (Brazeau <i>et
al.</i>, 2012; Burford <i>et al.</i>, 2004; Holthausen <i>et al.</i>, 2016;
Schranz <i>et al.</i>, 2000) and with flattening due to \p-system involvement
of the carbon atoms, such as
2-chloro-1,2,3,4-tetrahydro-1,3,2-diazaphosphinium salts (Lesikar <i>et
al.</i>, 2007; Vidovic <i>et al.</i>, 2006),
2-chloro-5,6-benzo-1,3,2-diazaphosphorin-4-one (Sonnenburg <i>et al.</i>,
1997) and
2-chloro-2,3-dihydro-1<i>H</i>-naphtho[1,8-<i>de</i>][1,3,2]diazaphosphinines
(Kozma <i>et al.</i>, 2015; Spinney <i>et al.</i>, 2007) all show
significantly shorter P---Cl bonds compared to <b>1</b>, ranging from 2.072
(4) to 2.244 (3) \%A. Further geometric details of <b>1</b> are given in the
supporting information. C---C and C---N bond lengths, as well as endocyclic
and exocyclic bond angles, are as expected taking into account the main
structural characteristics given above. Finally it should be noted that the
crystal structure determination described here confirms the suggestions of
Hutchins <i>et al.</i> (1972) concerning the structure of
2-chloro-1,3,2-diazaphophorinanes, derived by NMR spectroscopy.
;

 section 
;
Supramolecular features
;
;
Inspection of the intermolecular distances gives no evidence for interactions
stronger than van der Waals forces in the crystal of <b>1</b>. The closest
contact is given between Cl1 and the methylene group of the neighbouring
molecule containing C1 at a Cl...C distance of 3.7134(18) \%A, symmetry
related by the <i>c</i> glide plane (symmetry code: <i>x</i>, 1/2 -- <i>y</i>,
1/2 + <i>z</i>). Fig. 3 shows the packing of the molecules in the crystal.
Space group-symmetry gives rise to an appealing wave-like pattern.
;

 section 
;
Database survey
;
;\
A search of the Cambridge Structural Database (Version 5.40, November 2018
update; Groom <i>et al.</i>, 2016) for the heterocycle substructure of
2-chloro-1,3,2-diazaphosphorinanes (<i>i.e.</i> exclusively single bonds in
the six-membered ring) yielded only one structure, (DEHZOH; Mallov <i>et
al.</i>, 2012). However, two of the ring carbon atoms are bonded to
exoalkylene groups and are in planar coordination. A more general search
allowing for alternative <i>P</i>^III^-functionalization gave eight hits
including
<i>N</i>^1^,<i>N</i>^11^:<i>N</i>^4^,<i>N</i>^8^-bis(\m~2~-methylphosphino)-\
1,4,8,11-tetraazacyclotetradecane (COLZUY; Hope <i>et al.</i>, 1984),
1,3-di-<i>t</i>ert-butyl-2-triphenylsilyl-1,3,2-diazaphosphorinane (DODDUV;
Nifant'ev <i>et al.</i>, 1985), the
1,3-di-<i>tert</i>-butyl-1,3,2-diazaphosphorinanyloxy)calix(4)arenes FEMLOZ
and FEMLUF (Maslennikova <i>et al.</i>, 2004),
(\h^5^-cyclopentadienyl)dichloro(1,3-dimethyl-1,3,2-diazaphospholyl)titanium
(LARTED; Nifant'ev <i>et al.</i>, 1991), the phosphatris(pyrrolyl)- and
-(indolyl)methanes NEQBUG (Barnard & Mason, 2001<i>a</i>) and YETDIK (Barnard
& Mason, 2001<i>b</i>) and finally
3-(<i>tert</i>-butyl)trimethylsilylamino-2,4-di-<i>tert</i>-butyl-1-[2-(1,3-\
di-<i>tert</i>-butyl-1,3,2-diazaphosphoridinyl)]imino-3-thio-1,2,4,3-\
thiadiazaphosphetidine (YOVYEN; Wrackmeyer <i>et al.</i>, 1994). A search for
<i>P</i>-chloro-functionalized six-membered ring compounds with any other
three ring atoms joining the Cl---P<(N<i>R</i>)~2~ fragment and allowing for
any kind of bonding in the ring gave 16 hits including eight with three carbon
atoms: In addition to DEHZOH mentioned before, these include
2-chloro-1-(2'-chloroethyl)-3-methyl-5,6-benzo-1,3,2-diazaphosphorin-4-one
(MAMBUX; Sonnenburg <i>et al.</i>, 1997), the
2-chloro-1,3-diorganyl-2,3-dihydro-1<i>H</i>-naphtho[1,8-<i>de</i>][1,3,2]\
diazaphosphinines OGOXAL (Kozma <i>et al.</i>, 2015), REQKEE and TIPVIY
(Spinney <i>et al.</i>, 2007) and the
1,3-bis(2,6-di-isopropylphenyl)-2-chloro-1,2,3,4-tetrahydro-1,3,2-\
diazaphosphinium salts NIJXUA (Lesikar <i>et al.</i>, 2007) and PENNUS
(Vidovic <i>et al.</i>, 2006).
;

 section 
;
Synthesis and crystallization
;
;
The title compound was prepared under an argon atmosphere in oven-dried
glassware using standard Schlenk techniques, modifying a published procedure
(Nifant'ev <i>et al.</i>, 1977) by including a lithiation step. 3.75 g (20.1
mmol) of <i>N</i>,<i>N'</i>-di-<i>tert</i>-butyl-1,3-propanediamine were
dissolved in a mixture of diethyl ether and <i>n</i>-hexane (35 ml/55 ml). 16
ml of an <i>n</i>-butyllithium solution (<i>c</i> = 2.5 mol l^-1^ in
<i>n</i>-hexane, 40 mmol) were slowly added at 263 K. Half an hour later, the
reaction mixture was allowed to reach room temperature and the resulting
pale-yellow suspension was stirred for 16 hours. 2.92 g of PCl~3~ (21.3 mmol)
were added dropwise over a period of 15 minutes at 195 K. To complete the
reaction, the yellow reaction mixture was stirred for another hour with
cooling and finally for two hours at room temperature. Subsequently, the LiCl
precipitate was filtered off and, after removal of the solvent under reduced
pressure, the crude product was obtained as a yellow solid. Colourless
block-shaped crystals suitable for X-ray structure determination were obtained
by sublimation in a vacuum (3\\cdot10^--2^ mbar) at 313 K (30% yield; m.p. 327
K), by NMR analysis proved to be pure substance. ^1^H-NMR (300 MHz, CDCl~3~,
298 K) <i>\d</i> 3.16--3.07 (<i>m</i>, 4 H), 1.90--1.80 (<i>m</i>, 2 H), 1.34
(<i>d</i>, ^4^<i>J</i>(H,P) = 3.5 Hz, 18H).
;

 section 
;
Refinement
;
;
Crystal data, data collection and structure refinement details are summarized
in Tab. 1. Positions of all hydrogen atoms were identified <i>via</i>
subsequent \D<i>F</i> syntheses. In the refinement, a riding model was applied
using idealized C---H bond lengths (0.98--0.99 \%A) as well as H---C---H and
C---C---H angles. In addition, the H atoms of the CH~3~ groups were allowed to
rotate around the neighbouring C---C bonds. The <i>U</i>~iso~ values were set
to 1.5<i>U</i>~eq~(C~methyl~) and 1.2<i>U</i>~eq~(C~methylene~).
;

# publcif _publ_body_element loop end
 
 
_audit_creation_method            'SHELXL-2014/7'
_shelx_SHELXL_version_number      '2014/7'
_chemical_name_systematic         
;
1,3-Di-<i>tert</i>-butyl-2-chloro-1,3,2-diazaphosphinane
;
_chemical_name_common             
;
1,3-Di-<i>tert</i>-butyl-2-chloro-1,3,2-diazaphosphorinane
;
_chemical_melting_point           ?
_chemical_formula_iupac           'C11 H24 Cl N2 P' 
_chemical_formula_moiety          'C11 H24 Cl N2 P' 
_chemical_formula_sum
 'C11 H24 Cl N2 P' 
_chemical_formula_weight          250.74

loop_
 _atom_type_symbol
 _atom_type_description
 _atom_type_scat_dispersion_real
 _atom_type_scat_dispersion_imag
 _atom_type_scat_source
 'C'  'C'   0.0033   0.0016
 'International Tables Vol C Tables 4.2.6.8 and 6.1.1.4'
 'H'  'H'   0.0000   0.0000
 'International Tables Vol C Tables 4.2.6.8 and 6.1.1.4'
 'N'  'N'   0.0061   0.0033
 'International Tables Vol C Tables 4.2.6.8 and 6.1.1.4'
 'P'  'P'   0.1023   0.0942
 'International Tables Vol C Tables 4.2.6.8 and 6.1.1.4'
 'Cl'  'Cl'   0.1484   0.1585
 'International Tables Vol C Tables 4.2.6.8 and 6.1.1.4'
 
_space_group_crystal_system       monoclinic
_space_group_IT_number            14
_space_group_name_H-M_alt         'P 21/c'
_space_group_name_Hall            '-P 2ybc'
 
_shelx_space_group_comment
;
The symmetry employed for this shelxl refinement is uniquely defined
by the following loop, which should always be used as a source of
symmetry information in preference to the above space-group names.
They are only intended as comments.
;
 
loop_
 _space_group_symop_operation_xyz
 'x, y, z'
 '-x, y+1/2, -z+1/2'
 '-x, -y, -z'
 'x, -y-1/2, z-1/2'
 
_cell_length_a                    12.5954(5)
_cell_length_b                    9.1549(3)
_cell_length_c                    12.9614(6)
_cell_angle_alpha                 90
_cell_angle_beta                  101.547(3)
_cell_angle_gamma                 90
_cell_volume                      1464.33(10)
_cell_formula_units_Z             4
_cell_measurement_temperature     173(2)
_cell_measurement_reflns_used     20870
_cell_measurement_theta_min       4.45
_cell_measurement_theta_max       59.22
 
_exptl_crystal_description         block
_exptl_crystal_colour            colourless
_exptl_crystal_density_meas       ?
_exptl_crystal_density_method     ?
_exptl_crystal_density_diffrn     1.137          
_exptl_crystal_F_000              544
_exptl_transmission_factor_min    ?
_exptl_transmission_factor_max    ?
_exptl_crystal_size_max           0.480
_exptl_crystal_size_mid           0.280
_exptl_crystal_size_min           0.250
_exptl_absorpt_coefficient_mu     0.347
_shelx_estimated_absorpt_T_min    0.843
_shelx_estimated_absorpt_T_max    0.940
_exptl_absorpt_correction_type    multi-scan
_exptl_absorpt_correction_T_min    0.761
_exptl_absorpt_correction_T_max    0.929
_exptl_absorpt_process_details     
;
(XPREP; Bruker, 2008)
;

_diffrn_ambient_temperature       173(2)
_diffrn_radiation_wavelength      0.71073
_diffrn_radiation_type            MoK\a
_diffrn_source                    ?
_diffrn_measurement_device_type    'Stoe IPDS II'
_diffrn_measurement_method        \w-scans
_diffrn_detector_area_resol_mean  ?
_diffrn_reflns_number             16291
_diffrn_reflns_av_unetI/netI      0.0271
_diffrn_reflns_av_R_equivalents   0.0495
_diffrn_reflns_limit_h_min        -17
_diffrn_reflns_limit_h_max        17
_diffrn_reflns_limit_k_min        -12
_diffrn_reflns_limit_k_max        12
_diffrn_reflns_limit_l_min        -17
_diffrn_reflns_limit_l_max        17
_diffrn_reflns_theta_min          2.743
_diffrn_reflns_theta_max          29.163
_diffrn_reflns_theta_full         25.242
_diffrn_measured_fraction_theta_max   0.995
_diffrn_measured_fraction_theta_full  0.996
_diffrn_reflns_Laue_measured_fraction_max    0.995
_diffrn_reflns_Laue_measured_fraction_full   0.996
_diffrn_reflns_point_group_measured_fraction_max   0.995
_diffrn_reflns_point_group_measured_fraction_full  0.996
_reflns_number_total              3943
_reflns_number_gt                 3547
_reflns_threshold_expression      'I > 2\s(I)'
_reflns_Friedel_coverage          0.000
_reflns_Friedel_fraction_max      .
_reflns_Friedel_fraction_full     .
 
_reflns_special_details
;
 Reflections were merged by SHELXL according to the crystal
 class for the calculation of statistics and refinement.
 
 _reflns_Friedel_fraction is defined as the number of unique
 Friedel pairs measured divided by the number that would be
 possible theoretically, ignoring centric projections and
 systematic absences.
;
 
_computing_data_collection        
;
X-AREA (Stoe & Cie, 2002)
;

_computing_cell_refinement        
;
X-AREA (Stoe & Cie, 2002)
;

_computing_data_reduction         
;
X-AREA (Stoe & Cie, 2002)
;

_computing_structure_solution     
;
SHELXT (Sheldrick, 2015a4)
;

_computing_structure_refinement   
;
SHELXL2014 (Sheldrick, 2015b)
;

_computing_molecular_graphics     
;
DIAMOND (Brandenburg, 2015)
;

_computing_publication_material   
;
SHELXL2014 (Sheldrick, 2015b)
;

_refine_special_details           ?
_refine_ls_structure_factor_coef  Fsqd
_refine_ls_matrix_type            full
_refine_ls_weighting_scheme       calc
_refine_ls_weighting_details
'w=1/[\s^2^(Fo^2^)+(0.0327P)^2^+0.8644P] where P=(Fo^2^+2Fc^2^)/3'
_atom_sites_solution_primary      direct
_atom_sites_solution_secondary    difmap
_atom_sites_solution_hydrogens    difmap
_refine_ls_hydrogen_treatment     constr
_refine_ls_extinction_method      none
_refine_ls_extinction_coef        .
_refine_ls_number_reflns          3943
_refine_ls_number_parameters      142
_refine_ls_number_restraints      0
_refine_ls_R_factor_all           0.0547
_refine_ls_R_factor_gt            0.0484
_refine_ls_wR_factor_ref          0.1089
_refine_ls_wR_factor_gt           0.1052
_refine_ls_goodness_of_fit_ref    1.011
_refine_ls_restrained_S_all       1.011
_refine_ls_shift/su_max           0.001
_refine_ls_shift/su_mean          0.000
 
loop_
 _atom_site_label
 _atom_site_type_symbol
 _atom_site_fract_x
 _atom_site_fract_y
 _atom_site_fract_z
 _atom_site_U_iso_or_equiv
 _atom_site_adp_type
 _atom_site_occupancy
 _atom_site_site_symmetry_order  
 _atom_site_calc_flag
 _atom_site_refinement_flags_posn
 _atom_site_refinement_flags_adp
 _atom_site_refinement_flags_occupancy
 _atom_site_disorder_assembly
 _atom_site_disorder_group
Cl1 Cl 0.85529(4) 0.26976(5) 0.83702(4) 0.05736(15) Uani 1 1 d . . . . .
P1 P 0.72874(3) 0.09412(5) 0.77742(3) 0.03774(11) Uani 1 1 d . . . . .
N1 N 0.67636(11) 0.15879(16) 0.65862(11) 0.0411(3) Uani 1 1 d . . . . .
N2 N 0.80820(11) -0.03915(15) 0.75215(11) 0.0390(3) Uani 1 1 d . . . . .
C1 C 0.73831(16) 0.1599(2) 0.57350(14) 0.0511(4) Uani 1 1 d . . . . .
H11 H 0.7950 0.2362 0.5881 0.061 Uiso 1 1 calc R U . . .
H12 H 0.6892 0.1842 0.5060 0.061 Uiso 1 1 calc R U . . .
C2 C 0.79040(18) 0.0142(3) 0.56389(15) 0.0579(5) Uani 1 1 d . . . . .
H21 H 0.7332 -0.0608 0.5451 0.070 Uiso 1 1 calc R U . . .
H22 H 0.8314 0.0187 0.5063 0.070 Uiso 1 1 calc R U . . .
C3 C 0.86546(15) -0.0296(2) 0.66384(14) 0.0485(4) Uani 1 1 d . . . . .
H31 H 0.8981 -0.1256 0.6538 0.058 Uiso 1 1 calc R U . . .
H32 H 0.9248 0.0428 0.6809 0.058 Uiso 1 1 calc R U . . .
C4 C 0.58516(16) 0.2663(2) 0.64533(15) 0.0507(4) Uani 1 1 d . . . . .
C5 C 0.6238(2) 0.4171(3) 0.6188(2) 0.0810(7) Uani 1 1 d . . . . .
H51 H 0.6437 0.4141 0.5495 0.122 Uiso 1 1 calc R U . . .
H52 H 0.6870 0.4457 0.6722 0.122 Uiso 1 1 calc R U . . .
H53 H 0.5654 0.4883 0.6176 0.122 Uiso 1 1 calc R U . . .
C6 C 0.49516(19) 0.2120(3) 0.5566(2) 0.0804(8) Uani 1 1 d . . . . .
H61 H 0.5245 0.1962 0.4930 0.121 Uiso 1 1 calc R U . . .
H62 H 0.4372 0.2850 0.5423 0.121 Uiso 1 1 calc R U . . .
H63 H 0.4660 0.1199 0.5777 0.121 Uiso 1 1 calc R U . . .
C7 C 0.5396(2) 0.2788(3) 0.7459(2) 0.0756(7) Uani 1 1 d . . . . .
H71 H 0.5958 0.3169 0.8030 0.113 Uiso 1 1 calc R U . . .
H72 H 0.5165 0.1822 0.7653 0.113 Uiso 1 1 calc R U . . .
H73 H 0.4774 0.3454 0.7337 0.113 Uiso 1 1 calc R U . . .
C8 C 0.85809(15) -0.1413(2) 0.83911(15) 0.0489(4) Uani 1 1 d . . . . .
C9 C 0.97954(16) -0.1119(3) 0.87176(17) 0.0655(6) Uani 1 1 d . . . . .
H91 H 1.0154 -0.1390 0.8141 0.098 Uiso 1 1 calc R U . . .
H92 H 1.0096 -0.1700 0.9343 0.098 Uiso 1 1 calc R U . . .
H93 H 0.9915 -0.0079 0.8879 0.098 Uiso 1 1 calc R U . . .
C10 C 0.8368(3) -0.2973(2) 0.7984(2) 0.0860(8) Uani 1 1 d . . . . .
H101 H 0.7585 -0.3146 0.7800 0.129 Uiso 1 1 calc R U . . .
H102 H 0.8699 -0.3664 0.8533 0.129 Uiso 1 1 calc R U . . .
H103 H 0.8684 -0.3110 0.7359 0.129 Uiso 1 1 calc R U . . .
C11 C 0.80696(18) -0.1203(3) 0.93605(17) 0.0631(6) Uani 1 1 d . . . . .
H111 H 0.7286 -0.1367 0.9164 0.095 Uiso 1 1 calc R U . . .
H112 H 0.8208 -0.0205 0.9629 0.095 Uiso 1 1 calc R U . . .
H113 H 0.8388 -0.1902 0.9908 0.095 Uiso 1 1 calc R U . . .
 
loop_
 _atom_site_aniso_label
 _atom_site_aniso_U_11
 _atom_site_aniso_U_22
 _atom_site_aniso_U_33
 _atom_site_aniso_U_23
 _atom_site_aniso_U_13
 _atom_site_aniso_U_12
Cl1 0.0692(3) 0.0498(3) 0.0529(3) -0.0122(2) 0.0117(2) -0.0125(2)
P1 0.0374(2) 0.0386(2) 0.0394(2) 0.00418(16) 0.01304(15) 0.00313(16)
N1 0.0410(7) 0.0420(7) 0.0407(7) 0.0033(6) 0.0093(5) 0.0073(6)
N2 0.0388(7) 0.0362(6) 0.0423(7) 0.0012(5) 0.0093(5) 0.0030(5)
C1 0.0553(10) 0.0609(11) 0.0386(8) 0.0070(8) 0.0133(7) 0.0111(9)
C2 0.0666(12) 0.0672(13) 0.0426(9) -0.0053(9) 0.0169(9) 0.0142(10)
C3 0.0493(9) 0.0537(10) 0.0451(9) -0.0028(8) 0.0158(7) 0.0109(8)
C4 0.0511(10) 0.0481(10) 0.0529(10) 0.0062(8) 0.0106(8) 0.0149(8)
C5 0.101(2) 0.0493(12) 0.0943(18) 0.0167(12) 0.0239(15) 0.0181(13)
C6 0.0526(12) 0.098(2) 0.0830(16) -0.0045(15) -0.0058(11) 0.0202(13)
C7 0.0733(15) 0.0876(17) 0.0719(14) 0.0144(13) 0.0291(12) 0.0409(14)
C8 0.0512(10) 0.0434(9) 0.0522(10) 0.0108(8) 0.0110(8) 0.0103(8)
C9 0.0477(10) 0.0957(17) 0.0521(11) 0.0079(11) 0.0076(8) 0.0230(11)
C10 0.115(2) 0.0402(11) 0.102(2) 0.0085(12) 0.0214(17) 0.0101(13)
C11 0.0636(12) 0.0692(13) 0.0612(12) 0.0278(10) 0.0234(10) 0.0141(10)
 
_geom_special_details
;
 All esds (except the esd in the dihedral angle between two l.s. planes)
 are estimated using the full covariance matrix.  The cell esds are taken
 into account individually in the estimation of esds in distances, angles
 and torsion angles; correlations between esds in cell parameters are only
 used when they are defined by crystal symmetry.  An approximate (isotropic)
 treatment of cell esds is used for estimating esds involving l.s. planes.
;
 
loop_
 _geom_bond_atom_site_label_1
 _geom_bond_atom_site_label_2
 _geom_bond_distance
 _geom_bond_site_symmetry_2
 _geom_bond_publ_flag
Cl1 P1 2.2869(6) . ?
P1 N2 1.6519(14) . ?
P1 N1 1.6584(14) . ?
N1 C1 1.473(2) . ?
N1 C4 1.496(2) . ?
N2 C3 1.472(2) . ?
N2 C8 1.502(2) . ?
C1 C2 1.502(3) . ?
C1 H11 0.9900 . ?
C1 H12 0.9900 . ?
C2 C3 1.498(3) . ?
C2 H21 0.9900 . ?
C2 H22 0.9900 . ?
C3 H31 0.9900 . ?
C3 H32 0.9900 . ?
C4 C5 1.526(3) . ?
C4 C6 1.527(3) . ?
C4 C7 1.529(3) . ?
C5 H51 0.9800 . ?
C5 H52 0.9800 . ?
C5 H53 0.9800 . ?
C6 H61 0.9800 . ?
C6 H62 0.9800 . ?
C6 H63 0.9800 . ?
C7 H71 0.9800 . ?
C7 H72 0.9800 . ?
C7 H73 0.9800 . ?
C8 C10 1.527(3) . ?
C8 C9 1.527(3) . ?
C8 C11 1.534(3) . ?
C9 H91 0.9800 . ?
C9 H92 0.9800 . ?
C9 H93 0.9800 . ?
C10 H101 0.9800 . ?
C10 H102 0.9800 . ?
C10 H103 0.9800 . ?
C11 H111 0.9800 . ?
C11 H112 0.9800 . ?
C11 H113 0.9800 . ?
 
loop_
 _geom_angle_atom_site_label_1
 _geom_angle_atom_site_label_2
 _geom_angle_atom_site_label_3
 _geom_angle
 _geom_angle_site_symmetry_1
 _geom_angle_site_symmetry_3
 _geom_angle_publ_flag
N2 P1 N1 102.93(7) . . ?
N2 P1 Cl1 100.22(5) . . ?
N1 P1 Cl1 100.57(6) . . ?
C1 N1 C4 114.76(14) . . ?
C1 N1 P1 121.73(11) . . ?
C4 N1 P1 119.69(12) . . ?
C3 N2 C8 115.07(13) . . ?
C3 N2 P1 121.39(12) . . ?
C8 N2 P1 119.34(11) . . ?
N1 C1 C2 111.20(16) . . ?
N1 C1 H11 109.4 . . ?
C2 C1 H11 109.4 . . ?
N1 C1 H12 109.4 . . ?
C2 C1 H12 109.4 . . ?
H11 C1 H12 108.0 . . ?
C3 C2 C1 112.13(16) . . ?
C3 C2 H21 109.2 . . ?
C1 C2 H21 109.2 . . ?
C3 C2 H22 109.2 . . ?
C1 C2 H22 109.2 . . ?
H21 C2 H22 107.9 . . ?
N2 C3 C2 111.45(15) . . ?
N2 C3 H31 109.3 . . ?
C2 C3 H31 109.3 . . ?
N2 C3 H32 109.3 . . ?
C2 C3 H32 109.3 . . ?
H31 C3 H32 108.0 . . ?
N1 C4 C5 110.44(17) . . ?
N1 C4 C6 108.04(17) . . ?
C5 C4 C6 110.3(2) . . ?
N1 C4 C7 111.19(15) . . ?
C5 C4 C7 108.4(2) . . ?
C6 C4 C7 108.5(2) . . ?
C4 C5 H51 109.5 . . ?
C4 C5 H52 109.5 . . ?
H51 C5 H52 109.5 . . ?
C4 C5 H53 109.5 . . ?
H51 C5 H53 109.5 . . ?
H52 C5 H53 109.5 . . ?
C4 C6 H61 109.5 . . ?
C4 C6 H62 109.5 . . ?
H61 C6 H62 109.5 . . ?
C4 C6 H63 109.5 . . ?
H61 C6 H63 109.5 . . ?
H62 C6 H63 109.5 . . ?
C4 C7 H71 109.5 . . ?
C4 C7 H72 109.5 . . ?
H71 C7 H72 109.5 . . ?
C4 C7 H73 109.5 . . ?
H71 C7 H73 109.5 . . ?
H72 C7 H73 109.5 . . ?
N2 C8 C10 107.76(17) . . ?
N2 C8 C9 110.10(16) . . ?
C10 C8 C9 110.9(2) . . ?
N2 C8 C11 110.81(15) . . ?
C10 C8 C11 109.06(19) . . ?
C9 C8 C11 108.19(17) . . ?
C8 C9 H91 109.5 . . ?
C8 C9 H92 109.5 . . ?
H91 C9 H92 109.5 . . ?
C8 C9 H93 109.5 . . ?
H91 C9 H93 109.5 . . ?
H92 C9 H93 109.5 . . ?
C8 C10 H101 109.5 . . ?
C8 C10 H102 109.5 . . ?
H101 C10 H102 109.5 . . ?
C8 C10 H103 109.5 . . ?
H101 C10 H103 109.5 . . ?
H102 C10 H103 109.5 . . ?
C8 C11 H111 109.5 . . ?
C8 C11 H112 109.5 . . ?
H111 C11 H112 109.5 . . ?
C8 C11 H113 109.5 . . ?
H111 C11 H113 109.5 . . ?
H112 C11 H113 109.5 . . ?
 
loop_
 _geom_torsion_atom_site_label_1
 _geom_torsion_atom_site_label_2
 _geom_torsion_atom_site_label_3
 _geom_torsion_atom_site_label_4
 _geom_torsion
 _geom_torsion_site_symmetry_1
 _geom_torsion_site_symmetry_2
 _geom_torsion_site_symmetry_3
 _geom_torsion_site_symmetry_4
 _geom_torsion_publ_flag
N2 P1 N1 C1 -33.19(16) . . . . ?
Cl1 P1 N1 C1 69.98(15) . . . . ?
N2 P1 N1 C4 170.01(13) . . . . ?
Cl1 P1 N1 C4 -86.82(14) . . . . ?
N1 P1 N2 C3 33.52(15) . . . . ?
Cl1 P1 N2 C3 -69.94(13) . . . . ?
N1 P1 N2 C8 -170.64(13) . . . . ?
Cl1 P1 N2 C8 85.90(13) . . . . ?
C4 N1 C1 C2 -153.99(17) . . . . ?
P1 N1 C1 C2 48.1(2) . . . . ?
N1 C1 C2 C3 -58.7(2) . . . . ?
C8 N2 C3 C2 154.03(17) . . . . ?
P1 N2 C3 C2 -49.2(2) . . . . ?
C1 C2 C3 N2 59.3(2) . . . . ?
C1 N1 C4 C5 -48.7(2) . . . . ?
P1 N1 C4 C5 109.66(18) . . . . ?
C1 N1 C4 C6 72.0(2) . . . . ?
P1 N1 C4 C6 -129.63(17) . . . . ?
C1 N1 C4 C7 -169.02(19) . . . . ?
P1 N1 C4 C7 -10.7(2) . . . . ?
C3 N2 C8 C10 -72.3(2) . . . . ?
P1 N2 C8 C10 130.43(17) . . . . ?
C3 N2 C8 C9 48.8(2) . . . . ?
P1 N2 C8 C9 -108.48(16) . . . . ?
C3 N2 C8 C11 168.49(17) . . . . ?
P1 N2 C8 C11 11.2(2) . . . . ?
 
_refine_diff_density_max    0.413
_refine_diff_density_min   -0.210
_refine_diff_density_rms    0.050

_shelx_res_file
;

    No_647b.res created by SHELXL-2014/7


TITL No_647b in P2(1)/c
CELL 0.71073  12.5954   9.1549  12.9614  90.000 101.547  90.000
ZERR    4.00   0.0005   0.0003   0.0006   0.000   0.003   0.000
LATT  1
SYMM -X, 0.5+Y, 0.5-Z
SFAC C H N P CL
UNIT 44 96 8 4 4
TEMP -100
SIZE 0.51 0.42 0.18
L.S. 7
BOND $H
CONF
EQIV $1 X, 0.5-Y, 0.5+Z
RTAB dist CL1 C1_$1
FMAP 2
PLAN 20
ACTA
WGHT    0.032700    0.864400
FVAR       0.34028
CL1   5    0.855290    0.269765    0.837017    11.00000    0.06918    0.04978 =
         0.05291   -0.01221    0.01174   -0.01250
P1    4    0.728743    0.094123    0.777424    11.00000    0.03743    0.03860 =
         0.03942    0.00418    0.01304    0.00313
N1    3    0.676360    0.158787    0.658619    11.00000    0.04098    0.04202 =
         0.04071    0.00325    0.00933    0.00733
N2    3    0.808198   -0.039151    0.752147    11.00000    0.03882    0.03625 =
         0.04228    0.00125    0.00925    0.00304
C1    1    0.738311    0.159894    0.573503    11.00000    0.05531    0.06090 =
         0.03858    0.00703    0.01332    0.01106
AFIX  23
H11   2    0.795012    0.236231    0.588066    11.00000   -1.20000
H12   2    0.689206    0.184178    0.506038    11.00000   -1.20000
AFIX   0
C2    1    0.790396    0.014249    0.563887    11.00000    0.06658    0.06717 =
         0.04255   -0.00533    0.01688    0.01423
AFIX  23
H21   2    0.733230   -0.060843    0.545111    11.00000   -1.20000
H22   2    0.831440    0.018706    0.506320    11.00000   -1.20000
AFIX   0
C3    1    0.865459   -0.029619    0.663844    11.00000    0.04929    0.05366 =
         0.04514   -0.00278    0.01581    0.01095
AFIX  23
H31   2    0.898142   -0.125600    0.653777    11.00000   -1.20000
H32   2    0.924765    0.042782    0.680906    11.00000   -1.20000
AFIX   0
C4    1    0.585164    0.266298    0.645332    11.00000    0.05107    0.04806 =
         0.05292    0.00625    0.01062    0.01492
C5    1    0.623778    0.417098    0.618785    11.00000    0.10128    0.04930 =
         0.09429    0.01673    0.02388    0.01810
AFIX 137
H51   2    0.643741    0.414128    0.549517    11.00000   -1.50000
H52   2    0.686956    0.445744    0.672174    11.00000   -1.50000
H53   2    0.565438    0.488282    0.617613    11.00000   -1.50000
AFIX   0
C6    1    0.495156    0.212000    0.556631    11.00000    0.05260    0.09755 =
         0.08303   -0.00454   -0.00578    0.02022
AFIX 137
H61   2    0.524523    0.196201    0.492986    11.00000   -1.50000
H62   2    0.437192    0.285043    0.542282    11.00000   -1.50000
H63   2    0.465994    0.119915    0.577706    11.00000   -1.50000
AFIX   0
C7    1    0.539643    0.278825    0.745854    11.00000    0.07325    0.08761 =
         0.07192    0.01442    0.02908    0.04086
AFIX 137
H71   2    0.595800    0.316921    0.802974    11.00000   -1.50000
H72   2    0.516517    0.182211    0.765337    11.00000   -1.50000
H73   2    0.477440    0.345373    0.733671    11.00000   -1.50000
AFIX   0
C8    1    0.858089   -0.141289    0.839108    11.00000    0.05119    0.04342 =
         0.05224    0.01080    0.01104    0.01031
C9    1    0.979541   -0.111882    0.871761    11.00000    0.04774    0.09566 =
         0.05211    0.00792    0.00763    0.02299
AFIX 137
H91   2    1.015426   -0.138950    0.814059    11.00000   -1.50000
H92   2    1.009603   -0.169951    0.934312    11.00000   -1.50000
H93   2    0.991525   -0.007873    0.887866    11.00000   -1.50000
AFIX   0
C10   1    0.836837   -0.297293    0.798442    11.00000    0.11536    0.04022 =
         0.10228    0.00850    0.02142    0.01010
AFIX 137
H101  2    0.758537   -0.314569    0.780011    11.00000   -1.50000
H102  2    0.869889   -0.366369    0.853307    11.00000   -1.50000
H103  2    0.868450   -0.311039    0.735914    11.00000   -1.50000
AFIX   0
C11   1    0.806964   -0.120269    0.936055    11.00000    0.06357    0.06918 =
         0.06118    0.02775    0.02345    0.01405
AFIX 137
H111  2    0.728626   -0.136669    0.916375    11.00000   -1.50000
H112  2    0.820800   -0.020549    0.962875    11.00000   -1.50000
H113  2    0.838813   -0.190164    0.990830    11.00000   -1.50000

AFIX   0
HKLF 4

REM  No_647b in P2(1)/c
REM R1 =  0.0484 for    3547 Fo > 4sig(Fo)  and  0.0547 for all    3943 data
REM    142 parameters refined using      0 restraints

END

WGHT      0.0490      0.3761

REM Highest difference peak  0.413,  deepest hole -0.210,  1-sigma level  0.050
Q1    1   0.6928  0.1229  0.7134  11.00000  0.05    0.41
Q2    1   0.8243  0.2950  0.7804  11.00000  0.05    0.33
Q3    1   0.5425  0.2505  0.6059  11.00000  0.05    0.27
Q4    1   0.8375  0.0154  0.6142  11.00000  0.05    0.26
Q5    1   0.5610  0.2681  0.6855  11.00000  0.05    0.26
Q6    1   0.5775  0.2942  0.6968  11.00000  0.05    0.25
Q7    1   0.7843  0.0285  0.7603  11.00000  0.05    0.24
Q8    1   0.9008  0.2938  0.8963  11.00000  0.05    0.24
Q9    1   0.9175 -0.1260  0.8599  11.00000  0.05    0.24
Q10   1   0.8172 -0.0519  0.7092  11.00000  0.05    0.23
Q11   1   0.8363 -0.0865  0.7970  11.00000  0.05    0.22
Q12   1   0.6353  0.2127  0.6582  11.00000  0.05    0.22
Q13   1   0.8072 -0.1664  0.8764  11.00000  0.05    0.21
Q14   1   0.6936  0.1430  0.6265  11.00000  0.05    0.19
Q15   1   0.9010  0.2155  0.8101  11.00000  0.05    0.18
Q16   1   0.7699  0.0816  0.5718  11.00000  0.05    0.18
Q17   1   0.6993  0.0529  0.8246  11.00000  0.05    0.18
Q18   1   0.6042  0.3352  0.6448  11.00000  0.05    0.17
Q19   1   0.4594  0.2974  0.7055  11.00000  0.05    0.16
Q20   1   0.5720  0.2526  0.8135  11.00000  0.05    0.16
;
_shelx_res_checksum   74665

_shelx_hkl_file
;
  -6   4  13   20.15    0.25
  -6   5  15    0.53    0.17
  -6   9   6    3.34    0.36
  -6  10   7    2.01    0.31
  -5   2   8   18.71    0.22
  -5   2  12    0.35    0.17
  -5   2  13    1.96    0.18
  -4   1  14    3.25    0.19
  -4   3   3   54.94    0.65
  -3   0   6   52.05    0.34
  -3   0  14    0.34    0.17
  -3   1  17    2.11    0.14
  -3   7  -1  132.71    0.65
  -3   8  -1    2.15    0.24
  -2  -1  13    0.50    0.16
  -2  -1  14    0.40    0.13
  -1  -2   8   33.79    0.29
  -1  -2   9  197.60    0.53
  -1  -2  10   21.78    0.25
  -1  -2  11   63.02    0.33
  -1  -2  12    2.71    0.14
  -1  -1  16    4.69    0.17
  -1   5  -3   17.29    0.25
  -1  10  -3    1.13    0.17
  -1  12  -2    2.29    0.20
   0  -2  15   12.30    0.18
   1  -3  12    8.57    0.20
   1  -2  16    0.56    0.18
   1  10  -5    6.58    0.19
   2  -3   4  268.83    0.78
   2  -3  14    0.87    0.16
   2   3  -5   14.30    0.26
   2   5  -6   80.23    0.38
   2  10  -6    2.91    0.17
   2  12  -5    1.97    0.15
   3  -4   7    3.02    0.19
   3  -4   8   10.61    0.22
   3  -4   9   13.80    0.22
   3  -4  10    3.55    0.19
   3  -4  11   10.23    0.17
   3   6  -7   -0.24    0.17
   3   7  -7    2.89    0.18
   3   8  -7    9.68    0.21
   3   9  -7    0.31    0.16
   4  -4  13   -0.08    0.16
   4   1  -5    2.89    0.18
   4   4  -7   -0.20    0.20
   4  11  -7    9.64    0.21
   5  -4   3  156.92    0.70
   5  -4  14    6.51    0.19
   5   5  -8   28.68    0.27
   5  10  -8    4.62    0.19
   6  -4   2    1.50    0.25
   6   2  -7   25.26    0.22
   7  -5   6    1.32    0.19
   7  -5   7    1.36    0.21
   7  -5  10   -0.09    0.17
   7   5  -9    4.71    0.18
   7  10  -9    2.34    0.17
   8  -5   5    2.42    0.21
   8  -5  11    0.73    0.16
   8   2  -8   14.16    0.24
   8   4  -9    0.32    0.18
   9  -5   4    0.08    0.21
   9   3  -9    2.08    0.18
   9   6 -10    1.10    0.16
   9   7 -10    2.23    0.18
   9   8 -10   -0.04    0.17
  10   0  -7    0.30    0.19
  10   5 -10    4.55    0.19
  12  -2  -5   30.20    0.36
  12   2  -9    7.68    0.20
  12   4 -10    2.05    0.17
  13  -2  -5    3.52    0.20
  14  -2  -5   28.42    0.34
  15  -2  -5    0.13    0.20
  16   2  -9    7.52    0.21
  -6   4   9   11.90    0.23
  -6   4  10   29.81    0.30
  -6   4  11    6.97    0.21
  -6   4  12    0.57    0.17
  -6   5   7   57.12    0.45
  -6   5  14    0.45    0.17
  -6   6   6    0.82    0.23
  -6   6  15   -0.01    0.17
  -5   2   9    9.11    0.17
  -5   2  10   29.66    0.29
  -5   2  11   18.11    0.23
  -5   3   6  123.18    0.58
  -5   3  15    3.33    0.14
  -5   4  16    0.39    0.17
  -4   1   7    1.86    0.14
  -4   1  13    1.60    0.19
  -4   2  16    5.74    0.15
  -4   3  17   -0.25    0.15
  -3   0   7    0.31    0.19
  -3   0  13    0.10    0.18
  -3   1  16    0.18    0.17
  -3   9  -1   34.26    0.37
  -3  11   0    1.27    0.19
  -2  -1   7   48.53    0.33
  -2  -1  12    0.49    0.17
  -2   0  16    2.72    0.13
  -2  10  -2   17.30    0.26
  -1  -1  15    8.14    0.19
  -1   3  -2  332.74    0.99
   0  -2  14    0.98    0.15
   0  -1  17   -0.09    0.12
   0  11  -4    1.12    0.17
   1  -3   7    1.45    0.14
   1  -3   8    9.52    0.22
   1  -3  10   50.50    0.32
   1  -3  11    1.14    0.17
   1  11  -5   -0.15    0.17
   3  -3  15    1.37    0.17
   3   3  -6   46.82    0.33
   3  10  -7    4.72    0.18
   4  -4  12    0.00    0.17
   4   2  -6  148.57    0.51
   4   7  -8    9.41    0.20
   4   8  -8    0.90    0.16
   5  -4  13   -0.14    0.17
   6  -4  14    0.65    0.15
   6   6  -9    5.14    0.17
   6   7  -9    2.52    0.16
   6   8  -9    9.48    0.20
   6   9  -9    0.67    0.17
   7   0  -6   72.41    0.40
   7   1  -7   46.78    0.32
   8   7 -10    1.91    0.16
   8   8 -10    2.05    0.18
   9  -5  11    2.12    0.15
   9  -4   0    9.36    0.53
   9   5 -10    4.53    0.18
  10  -3  -3    0.06    0.26
  10  -1  -6   27.00    0.31
  10   1  -8    1.49    0.14
  11  -2  -5    1.83    0.22
  11   2  -9    0.23    0.16
  11   4 -10    4.41    0.15
  13   3 -10    3.94    0.20
  14   3 -10    5.25    0.20
  15   3 -10    4.51    0.19
  16  -3  -3    0.34    0.23
  -6   5  13    0.47    0.18
  -6   6  14   11.82    0.23
  -5   3  14    3.04    0.16
  -4   1   8   10.58    0.22
  -4   1   9   19.13    0.25
  -4   1  10   34.66    0.28
  -4   1  11    0.18    0.18
  -4   1  12    1.06    0.13
  -4   2  15   12.64    0.22
  -4  10   1   -0.08    0.23
  -3   0   8  255.72    0.63
  -3   0  11    0.18    0.16
  -3   0  12   19.76    0.23
  -3   1   4  417.57    1.08
  -3   1  15    1.98    0.17
  -3   2  17    1.83    0.18
  -3   6  -1   10.19    0.29
  -2  -1   8   23.15    0.22
  -2  -1   9   21.87    0.24
  -2  -1  10   31.25    0.27
  -2  -1  11    1.76    0.13
  -2   0  15    0.14    0.17
  -2   1  17    0.34    0.16
  -2   5  -2   45.92    0.39
  -2  12  -1    0.56    0.19
  -1  -1   4   28.89    0.29
  -1  -1  14    0.35    0.16
  -1   0  17    0.19    0.12
  -1  11  -3   -0.08    0.16
   0  -2   5  142.11    0.52
   0  -2  13   11.56    0.20
   0  -1  16    3.53    0.18
   0   4  -4    4.03    0.19
   1  -3   9   -0.12    0.14
   1  -2  15    2.84    0.17
   1  -1  17    0.46    0.15
   1   4  -5   72.67    0.38
   2  -3  13    2.79    0.14
   2  -2  16    1.47    0.17
   2  11  -6    0.56    0.16
   3  -3  14    0.67    0.15
   3  -1  -2  110.80    0.80
   3   5  -7    3.73    0.20
   4  -4  11   -0.31    0.17
   4  -3  15    0.32    0.15
   4   6  -8    0.02    0.18
   4   9  -8    2.03    0.18
   5   0  -5    0.19    0.21
   5   1  -6  193.65    0.59
   5   4  -8    1.89    0.21
   6  -4  13    0.58    0.16
   6   3  -8    1.98    0.19
   6  10  -9    1.15    0.16
   7  -1  -5    0.82    0.21
   7   4  -9   30.87    0.27
   8  -5   6   12.30    0.24
   8  -5   7    1.76    0.18
   8  -5   8    4.55    0.20
   8  -2  -4   16.99    0.32
   8   3  -9    0.38    0.18
   8   6 -10    3.68    0.19
   8   9 -10    1.46    0.16
   9  -5   5   10.81    0.26
   9  -5   9    6.48    0.21
   9   0  -7    0.18    0.19
   9   1  -8    5.54    0.22
  10  -5   4    0.65    0.19
  10  -5  10    0.52    0.17
  10   2  -9   30.80    0.27
  10   4 -10    7.99    0.16
  11  -5   4    7.80    0.27
  11   6 -11    0.94    0.15
  11   7 -11    1.75    0.16
  12  -5   4    0.40    0.21
  12   3 -10   -0.19    0.15
  12   6 -11    0.92    0.13
  13  -5   4   -0.04    0.20
  13   5 -11    6.83    0.19
  14   0  -8    7.82    0.23
  16  -2  -5   10.67    0.28
  -6   5   8   71.02    0.45
  -6   5  11    7.91    0.23
  -6   5  12    1.21    0.18
  -6   6  13    9.11    0.23
  -6   7   6    2.80    0.28
  -6   7  14    2.34    0.18
  -6   8   6    0.22    0.26
  -5   3   7   -0.15    0.20
  -5   3  13    1.37    0.16
  -5   4  15    1.02    0.16
  -5   5  16    0.49    0.17
  -4   2   5    0.32    0.21
  -4   2  14    6.61    0.20
  -4   3  16    0.80    0.18
  -3   0   9    0.44    0.17
  -3   0  10    4.84    0.19
  -2   0  14    1.86    0.16
  -1   0  16    5.82    0.19
  -1   7  -4    6.57    0.21
  -1   8  -4    1.11    0.20
   0  -2  12   16.10    0.21
   0  -1   2  686.96    1.64
   0   7  -5    3.10    0.19
   0   8  -5   44.70    0.32
   0   9  -5    0.55    0.18
   1  -2   3   83.49    0.51
   1  -2  14   -0.25    0.17
   1   7  -6    0.48    0.19
   1   8  -6    0.77    0.18
   1   9  -6    7.40    0.21
   2  -3   5    1.29    0.20
   2  -3  12    3.43    0.17
   2   4  -6   14.95    0.23
   2   8  -7   39.52    0.28
   3  11  -7    0.51    0.17
   4  -4   7   45.06    0.33
   4  -4   8    2.01    0.18
   4  -4   9    5.93    0.20
   4  -4  10   11.89    0.18
   4  -1  -3  308.79    1.05
   4   3  -7    0.36    0.18
   4   5  -8  107.22    0.41
   4  10  -8    0.25    0.16
   5  -4   4   17.53    0.28
   5  -4  12    4.38    0.15
   5   2  -7   28.70    0.27
   5   7  -9    1.09    0.18
   5   8  -9   -0.35    0.18
   5   9  -9    0.93    0.15
   6   5  -9   46.52    0.26
   7  -4  13    0.45    0.15
   7   2  -8   14.04    0.19
   7   7 -10    2.73    0.18
   7   8 -10    2.16    0.18
   7   9 -10    7.38    0.17
   8   5 -10    0.77    0.17
   9  -5   6    1.42    0.18
   9  -5   7    7.95    0.21
   9  -5   8    5.40    0.20
   9  -1  -6    0.90    0.20
   9   4 -10    5.61    0.20
  10  -5   5    1.10    0.21
  10  -5   8    3.91    0.21
  10  -5   9    0.71    0.17
  10  -2  -5    0.49    0.23
  10   6 -11    0.37    0.16
  10   7 -11    1.94    0.16
  11  -5   9    6.23    0.20
  11   3 -10    8.83    0.17
  11   5 -11    6.77    0.18
  12   0  -8   40.37    0.33
  12   5 -11    3.34    0.14
  13  -5   5    0.92    0.18
  13  -5   6    1.24    0.20
  13  -1  -7    5.01    0.23
  13   0  -8    3.97    0.20
  13   1  -9    4.83    0.20
  14  -1  -7    1.26    0.19
  14   1  -9    1.47    0.18
  14   4 -11    3.25    0.18
  15   0  -8   -0.19    0.16
  15   1  -9    6.41    0.19
  16   0  -8    3.30    0.18
  16   1  -9    0.50    0.16
  -6   5   9   44.20    0.36
  -6   5  10   18.01    0.26
  -6   6   7    0.24    0.21
  -6   6  12    9.82    0.23
  -6   7  13    0.53    0.17
  -6   8  13    1.04    0.18
  -6  10   8    2.02    0.26
  -5   3  11    0.41    0.17
  -5   3  12    0.25    0.16
  -5   4   5   31.17    0.42
  -5   4  14    0.52    0.17
  -5   5  15    9.61    0.18
  -5  10   3    1.70    0.35
  -4   2  13    6.99    0.19
  -3   1  14    0.05    0.16
  -3   2  16    0.65    0.15
  -3   3  17    0.75    0.14
  -3  10  -1    5.10    0.21
  -2   1  16    3.05    0.18
  -2   8  -3  169.72    0.64
  -2  11  -2    0.23    0.16
  -1  -1  13    5.85    0.14
  -1   4  -3   16.00    0.26
  -1   9  -4   25.20    0.28
   0  -2   6  224.27    0.61
   0  -2   7    1.14    0.19
   0  -2  10   11.43    0.23
   0  -2  11    6.48    0.16
   0  -1  15    0.82    0.12
   0   0  17    0.23    0.15
   0   6  -5    6.07    0.20
   0  10  -5    2.96    0.17
   0  12  -4    0.41    0.16
   1  -1  16   11.04    0.22
   1   6  -6   75.78    0.38
   1  10  -6   12.15    0.20
   1  12  -5    5.07    0.18
   2  -3   6   98.60    0.44
   2  -3  10    8.78    0.19
   2  -3  11    1.28    0.13
   2  -2  15    4.99    0.18
   2   7  -7    0.88    0.13
   2   9  -7    1.39    0.18
   3  -3   3    4.84    0.25
   3  -3  13    1.81    0.13
   3  -2  16    4.71    0.17
   3   4  -7   98.37    0.41
   4  -3  14   14.37    0.22
   4  11  -8    0.71    0.17
   5  -4  11   12.46    0.18
   5  -3  15    0.39    0.12
   5   6  -9    0.48    0.17
   5  10  -9    1.53    0.17
   6  -4  12   -0.20    0.16
   6  -2  -3   11.34    0.29
   6   4  -9   12.15    0.22
   7   3  -9    7.89    0.19
   7   6 -10    7.37    0.14
   8   0  -7    0.01    0.19
   8   1  -8   17.76    0.25
   9   2  -9    0.66    0.14
   9   7 -11    6.32    0.20
   9   8 -11    0.07    0.15
  10  -5   6    0.41    0.16
  10  -5   7    0.15    0.17
  10   3 -10    4.50    0.19
  10   5 -11    0.50    0.16
  11  -5   5    0.92    0.20
  11  -5   6    0.15    0.19
  11  -5   7    1.95    0.21
  11  -5   8    6.91    0.22
  11   0  -8    8.45    0.22
  12  -5   5    2.58    0.20
  12  -5   6    0.01    0.18
  12  -5   7    0.73    0.16
  12  -1  -7   10.96    0.24
  12   1  -9   -0.13    0.13
  12   4 -11    5.88    0.20
  13   2 -10    0.53    0.17
  13   4 -11    4.71    0.15
  14   2 -10    0.82    0.16
  15  -1  -7    7.87    0.22
  15   2 -10    1.76    0.17
  16  -1  -7    0.21    0.18
  -6   6   8    0.53    0.20
  -6   6  11    5.82    0.22
  -6   7  12    0.68    0.19
  -6   9   7    9.10    0.36
  -6  10   9    0.42    0.21
  -5   3   8   88.07    0.45
  -5   3   9   35.98    0.31
  -5   3  10    2.19    0.19
  -5   4  13    0.41    0.16
  -4   2  12    0.32    0.16
  -4   3  15    0.04    0.13
  -4   4  16   10.47    0.21
  -3   1  13    9.47    0.21
  -3   2  15    1.03    0.15
  -3  12   0    5.83    0.23
  -2   0  13    0.28    0.12
  -2   2  17    3.94    0.18
  -2   7  -3    3.36    0.22
  -2   9  -3    4.16    0.20
  -1  -1   5  159.06    0.58
  -1  -1  12   19.38    0.19
  -1   0  15    0.23    0.16
  -1   1  17    1.73    0.16
  -1   6  -4   10.33    0.18
  -1  10  -4    4.09    0.19
  -1  12  -3    5.52    0.20
   0  -2   8   18.60    0.24
   0  -2   9   16.87    0.21
   0  -1  14   12.56    0.21
   1  -2  13   -0.05    0.12
   2  -3   7   50.72    0.33
   2  -3   8   85.54    0.40
   2  -3   9    0.44    0.19
   2  -2  14    9.96    0.20
   2   6  -7    4.24    0.15
   2  10  -7    2.24    0.17
   3  -3  12    5.75    0.20
   3  -2  15    8.09    0.19
   3   7  -8    0.25    0.16
   3   8  -8    2.53    0.14
   3   9  -8    1.82    0.18
   4  -3  13    0.86    0.17
   5  -4   5    9.17    0.23
   5  -4   9   17.48    0.24
   5  -4  10    2.19    0.13
   5  -3  14    2.58    0.18
   5  -1  -4  113.90    0.59
   5   3  -8   93.73    0.40
   5   5  -9   -0.43    0.19
   6  -4   3   89.21    0.57
   6  -4  11   -0.45    0.17
   6   0  -6   46.55    0.35
   6   1  -7    0.11    0.14
   6   2  -8  142.99    0.48
   6   7 -10   10.20    0.21
   6   8 -10   -0.44    0.17
   6   9 -10    1.05    0.17
   7  -4  12    7.67    0.21
   7   5 -10   12.80    0.22
   8   2  -9   41.98    0.30
   8   4 -10   49.57    0.28
   8   8 -11    4.85    0.19
   9   3 -10   43.27    0.30
   9   6 -11    0.26    0.11
  11  -1  -7   16.89    0.25
  11   1  -9   11.15    0.18
  11   4 -11    0.40    0.17
  12   2 -10    0.96    0.13
  14   3 -11    0.16    0.17
  -6   6   9    3.73    0.19
  -6   6  10    4.21    0.20
  -6   7   7   17.99    0.35
  -6   7  11    2.08    0.21
  -6   8  12    1.09    0.16
  -6   9  11    1.35    0.20
  -5   5   4    0.87    0.25
  -5   5  14    0.97    0.16
  -5   6  15    0.46    0.16
  -4   2   6  145.02    0.58
  -4   2  11    1.18    0.20
  -4   3  14   10.37    0.22
  -4   8   0    3.31    0.24
  -4  11   1    0.27    0.20
  -4  12   2    0.33    0.22
  -3   1   5  303.85    0.84
  -3   1  12    5.61    0.19
  -3   3  16   16.05    0.22
  -3  11  -1    1.31    0.19
  -2   0   5    0.39    0.22
  -2   0  12   15.29    0.21
  -2   1  15    0.69    0.13
  -2   3  -1  177.79    0.92
  -2   6  -3    0.66    0.21
  -2  10  -3    1.77    0.20
  -1  -1   6   80.43    0.41
  -1  -1  10    0.53    0.19
  -1  -1  11   28.95    0.23
   0   0  16    6.08    0.18
   0   5  -5   52.05    0.34
   0  11  -5    4.23    0.19
   1  -2  12   -0.06    0.13
   1  -1  15    0.99    0.17
   1   0  17    0.27    0.16
   1   2  -4  214.37    0.66
   1   5  -6   45.97    0.28
   1  11  -6    0.68    0.16
   2  -1  16    0.07    0.17
   2   1  -4  112.41    0.51
   2   2  -5    9.25    0.19
   2   5  -7  139.30    0.47
   2  11  -7    5.36    0.18
   3  -3  11    1.47    0.17
   3   1  -5  305.45    0.78
   3   2  -6   13.69    0.26
   3   6  -8   50.65    0.27
   3  10  -8    9.98    0.21
   4   4  -8   10.75    0.18
   4   7  -9    2.01    0.19
   4   8  -9    1.00    0.16
   4   9  -9    1.66    0.17
   5  -4   7    6.89    0.21
   5  -4   8    1.55    0.19
   6  -4  10    9.03    0.21
   6  -3  14    7.51    0.19
   6   6 -10    4.40    0.19
   7  -4  11    0.61    0.15
   8  -4  12    0.12    0.15
   8  -1  -6    0.57    0.19
   8   6 -11    0.65    0.16
   8   7 -11    0.13    0.12
   9  -3  -3    1.08    0.27
   9  -2  -5   84.01    0.57
   9   5 -11    3.94    0.14
  10   0  -8   24.56    0.27
  10   1  -9   -0.03    0.18
  10   4 -11    2.24    0.19
  11   2 -10    4.03    0.14
  11   6 -12    1.71    0.15
  12   3 -11   -0.33    0.17
  13  -3  -4   21.15    0.39
  13  -2  -6   -0.04    0.20
  13   3 -11    1.45    0.13
  14  -3  -4    6.75    0.29
  14  -2  -6    5.66    0.24
  -6   7   8    6.48    0.25
  -6   7  10    9.39    0.25
  -6   8   7   19.20    0.39
  -6   8  11    4.81    0.20
  -6   9   8    0.81    0.22
  -6   9  10    1.24    0.21
  -5   4   6   13.77    0.31
  -5   4  12    7.87    0.16
  -5   6  14    1.85    0.18
  -4   2   7   70.44    0.40
  -4   2   9   11.68    0.22
  -4   2  10   30.45    0.29
  -4   4  15    0.66    0.16
  -4   5   1    0.07    0.30
  -4   5  16    0.35    0.15
  -4   7   0   10.91    0.33
  -4   9   0    1.88    0.23
  -3   1  11    1.21    0.18
  -3   2  14    6.95    0.21
  -3   5  -1    0.66    0.22
  -3   8  -2    1.51    0.23
  -2   0  11   -0.09    0.16
  -2   1   2  174.13    1.04
  -2   1  14    0.62    0.17
  -2   2  16    0.71    0.15
  -2   3  17    0.12    0.15
  -2   4  -2   27.56    0.34
  -2  12  -2    0.17    0.16
  -1  -1   7    0.40    0.20
  -1  -1   8   63.13    0.36
  -1  -1   9    1.68    0.19
  -1   0   2   20.61    0.41
  -1   0  14    7.86    0.15
  -1   1  16    4.80    0.15
  -1   5  -4   98.70    0.46
  -1  11  -4    2.19    0.17
   0  -1  13    0.01    0.12
   0   1  17    1.09    0.17
   0   2  -3  204.41    0.74
   1  -2   4    0.37    0.22
   1  -2  11    7.93    0.19
   1   1  -3    0.23    0.17
   1   3  -5   21.71    0.23
   2  -2  13    3.88    0.18
   2   3  -6    3.33    0.16
   3  -3  10    0.72    0.17
   3  -2  14    5.53    0.20
   3   5  -8   30.16    0.28
   3  11  -8    0.45    0.16
   4  -3  12    1.75    0.18
   4  -2  15    1.79    0.19
   4   1  -6   25.97    0.30
   4   2  -7   71.49    0.37
   4   6  -9    6.10    0.19
   4  10  -9    4.16    0.17
   5  -3  13    0.25    0.17
   5   4  -9   76.00    0.36
   5   8 -10    0.68    0.16
   6  -4   9    1.44    0.19
   6  -1  -5    0.79    0.20
   6   3  -9    0.83    0.19
   6   5 -10   17.81    0.23
   7  -4   2    0.11    0.23
   7  -2  -4   32.91    0.42
   7   0  -7   -0.29    0.18
   7   1  -8    0.33    0.19
   7   4 -10    0.09    0.13
   7   7 -11    2.82    0.19
   7   8 -11    0.80    0.17
   7   9 -11    1.78    0.17
   8  -4   1   23.86    0.45
   8  -4  11    1.92    0.17
   8   3 -10    2.28    0.18
   8   5 -11    3.05    0.16
   9   4 -11    0.48    0.16
  10  -1  -7   18.94    0.27
  10   2 -10    6.57    0.19
  10   6 -12    1.83    0.16
  10   7 -12    0.02    0.12
  11   3 -11    0.13    0.17
  11   5 -12    0.52    0.15
  12  -3  -4    1.99    0.23
  12  -2  -6    1.38    0.21
  12   5 -12    1.10    0.13
  14   0  -9   -0.28    0.16
  14   1 -10   -0.31    0.17
  15  -3  -4   19.05    0.38
  15  -2  -6    1.48    0.18
  15   0  -9    0.35    0.18
  15   1 -10    3.31    0.18
  16  -2  -6    2.06    0.20
  -6   7   9    2.08    0.19
  -6   8   8    1.78    0.22
  -6   8   9    8.68    0.26
  -6   8  10   -0.01    0.16
  -6   9   9    0.05    0.19
  -5   4  10   11.22    0.22
  -5   4  11    1.87    0.18
  -5   5  13   16.89    0.21
  -5   7  14    3.13    0.19
  -4   2   8    0.20    0.13
  -4   3  13    0.08    0.12
  -3   1   6   32.72    0.32
  -3   1  10   61.71    0.34
  -3   3  15    2.08    0.19
  -3   4  16   -0.07    0.15
  -3   7  -2   15.57    0.31
  -3   9  -2   21.07    0.29
  -2   0   6    6.73    0.25
  -2   0   9    0.48    0.18
  -2   0  10    8.71    0.17
  -2  11  -3    0.59    0.16
  -1   0  13   -0.09    0.16
  -1   1  15    6.88    0.19
  -1   2  17    0.19    0.12
  -1   8  -5    2.00    0.18
   0  -1  12    0.49    0.17
   0   0  15    0.64    0.12
   0   3  -4    6.95    0.19
   0   7  -6   23.17    0.26
   0   8  -6    7.86    0.20
   0   9  -6    8.31    0.21
   0  12  -5    0.53    0.14
   1  -2  10   70.57    0.35
   1  -1  14   14.93    0.18
   1   0  16    3.40    0.20
   1   7  -7   50.35    0.32
   1   8  -7   14.11    0.22
   1   9  -7    7.68    0.21
   2  -2  12    3.24    0.18
   2  -1  15    8.96    0.22
   2   7  -8   11.31    0.20
   2   8  -8   19.20    0.25
   2   9  -8    6.83    0.20
   3  -3   9    1.62    0.19
   3  -1  16    0.63    0.16
   3   0  -4   15.91    0.29
   3   3  -7   11.34    0.18
   4  -3   2    1.37    0.24
   4  -3  11    2.87    0.18
   4   0  -5    0.36    0.23
   4   5  -9   41.57    0.29
   5  -2  15    7.12    0.20
   5   6 -10    9.06    0.19
   5   7 -10    9.91    0.16
   5   9 -10    3.91    0.13
   5  10 -10    1.72    0.16
   6  -4   4   53.40    0.40
   6  -4   8    8.46    0.22
   6  -3  13    1.13    0.18
   7  -4  10    5.53    0.18
   7   2  -9    1.09    0.19
   7   6 -11    8.48    0.19
   9  -4  11   -0.31    0.16
   9   0  -8   20.62    0.26
   9   1  -9   13.57    0.19
   9   2 -10    3.07    0.18
   9   7 -12    1.53    0.17
  10   3 -11    0.58    0.19
  11  -2  -6    1.82    0.22
  12   0  -9    0.33    0.17
  12   1 -10    2.76    0.19
  12   4 -12    0.52    0.17
  13   0  -9    0.21    0.18
  13   1 -10    7.93    0.20
  13   2 -11    2.43    0.17
  13   4 -12    0.88    0.12
  14   2 -11    1.33    0.16
  15   2 -11    3.42    0.19
  16   0  -9   -0.57    0.17
  -5   4   7  206.55    0.73
  -5   4   8    1.25    0.21
  -5   4   9   73.09    0.42
  -5   5  12   12.32    0.23
  -5   6  13    1.33    0.18
  -4   3   4  172.79    0.83
  -4   3  12   40.96    0.31
  -4   4  14   10.86    0.17
  -4   5  15    3.00    0.17
  -4  10   0   12.18    0.30
  -3   1   7   17.78    0.21
  -3   1   8  181.21    0.56
  -3   1   9   10.76    0.18
  -3   2  13   10.71    0.18
  -3  10  -2   -0.13    0.21
  -2   0   7    0.30    0.14
  -2   0   8  373.00    0.73
  -2   1  13    1.22    0.13
  -2   2  15   12.30    0.18
  -2   3  16    1.28    0.16
  -1   7  -5   61.32    0.36
  -1   9  -5   25.75    0.27
  -1  12  -4    1.04    0.15
   0  -1   3   40.58    0.41
   0  -1  11   43.72    0.30
   0   0  14   11.97    0.21
   0   1  16    4.57    0.20
   0   4  -5    0.22    0.19
   0   6  -6    1.23    0.18
   0  10  -6    7.47    0.20
   1  -2   5  166.43    0.57
   1  -2   6   58.87    0.37
   1  -2   8  110.79    0.43
   1  -2   9  110.64    0.40
   1  -1  13    2.03    0.18
   1   1  17    1.23    0.16
   1   4  -6    8.62    0.17
   1   6  -7   10.22    0.23
   1  10  -7    2.01    0.16
   2   0  -3    0.56    0.26
   2   4  -7   17.48    0.24
   2   6  -8    6.71    0.19
   2  10  -8    0.35    0.18
   3  -3   5    1.60    0.15
   3  -3   6    0.50    0.18
   3  -3   7    0.92    0.19
   3  -3   8    2.56    0.18
   3  -2  13   -0.35    0.17
   3   4  -8   31.05    0.27
   3   7  -9   25.79    0.26
   3   8  -9    0.04    0.18
   3   9  -9    2.37    0.18
   4  -2  14    0.26    0.16
   4  -1  16   -0.33    0.16
   4   3  -8   11.13    0.17
   5  -3  12   11.05    0.18
   5   1  -7    8.00    0.17
   5   2  -8   20.63    0.26
   6  -4   5   51.95    0.38
   6   4 -10   30.05    0.27
   6   7 -11    2.69    0.17
   6   8 -11    6.06    0.19
   6   9 -11    1.30    0.16
   7  -4   9    1.64    0.18
   7  -3  13    0.23    0.16
   7   3 -10   31.69    0.27
   7   5 -11    5.97    0.19
   8  -4  10    4.31    0.17
   8   4 -11    2.13    0.18
   8   7 -12    1.25    0.15
   8   8 -12    0.26    0.15
   9  -4  10    7.58    0.19
   9  -1  -7   26.45    0.29
   9   6 -12    0.87    0.12
  10   5 -12    1.58    0.13
  11  -3  -4   15.38    0.34
  11   0  -9   -0.36    0.17
  11   1 -10    4.45    0.19
  11   4 -12    1.66    0.18
  12   2 -11    1.61    0.18
  13  -1  -8   11.92    0.24
  14  -1  -8    1.70    0.18
  14   3 -12    3.31    0.17
  15  -1  -8    0.98    0.18
  16  -3  -4    1.28    0.21
  16  -1  -8    0.96    0.19
  -5   5  11   17.85    0.25
  -5   7  13   -0.28    0.17
  -5   8   2    0.43    0.41
  -4   3  11   23.36    0.26
  -4   4  13   10.33    0.22
  -4   6  15    0.04    0.16
  -3   2  12    1.99    0.19
  -3   3  14   40.85    0.31
  -3   4  15   -0.19    0.16
  -3   5  16    0.49    0.16
  -3  12  -1    1.55    0.18
  -2   1  12    0.27    0.17
  -2   5  -3    6.19    0.22
  -2   8  -4    2.17    0.20
  -2   9  -4    0.07    0.18
  -1   0  12    0.09    0.13
  -1   1  14   -0.05    0.17
  -1   2  16    3.59    0.15
  -1   3  -3   93.92    0.50
  -1   3  17    0.22    0.17
  -1   6  -5    6.24    0.20
  -1  10  -5    0.91    0.16
   0  -1  10    1.30    0.19
   0   2  17    3.07    0.16
   0  11  -6   -0.27    0.15
   1  -2   7   98.29    0.40
   1   0  15    0.28    0.15
   1  11  -7    2.29    0.17
   2  -2  11    0.37    0.12
   2  -1  14    3.33    0.17
   2   0  16    5.38    0.18
   2  11  -8   -0.20    0.17
   3  -1  15    1.29    0.17
   3   6  -9    0.48    0.17
   3  10  -9    0.06    0.15
   4  -3  10    4.24    0.14
   4   7 -10    0.58    0.16
   4   8 -10    6.44    0.19
   4   9 -10    1.32    0.17
   5  -3  11    0.74    0.18
   5  -2  14   11.17    0.22
   5   0  -6   22.40    0.25
   5   3  -9   37.30    0.30
   5   5 -10    0.45    0.16
   6  -3  12   27.40    0.28
   6   1  -8   38.35    0.30
   6   6 -11    6.71    0.19
   7  -4   3   23.49    0.32
   7  -4   8    0.36    0.18
   7  -1  -6   -0.07    0.20
   8  -4   9    1.31    0.17
   8  -3  13    2.37    0.17
   8   0  -8   11.78    0.23
   8   1  -9   26.32    0.27
   8   2 -10   33.26    0.27
   8   6 -12    4.80    0.18
   9   3 -11    2.71    0.18
   9   5 -12    1.34    0.17
  10   4 -12    6.93    0.20
  11   2 -11    0.39    0.18
  12  -1  -8    1.72    0.19
  12   3 -12    0.99    0.16
  13   3 -12    0.43    0.15
  -5   5   5    0.53    0.25
  -5   5  10    0.57    0.16
  -5   6  12    0.24    0.17
  -5   8  13   -0.12    0.17
  -5   9   2    6.13    0.44
  -4   3  10   53.94    0.35
  -4   5  14    0.32    0.12
  -4   6   0    0.43    0.24
  -4  12   1    0.27    0.23
  -3   2   3  252.37    1.07
  -3   2  11  105.75    0.42
  -3   6  -2   13.51    0.27
  -3  11  -2    3.15    0.21
  -2   2  14   19.18    0.22
  -2   3  15   -0.05    0.16
  -2   7  -4    7.85    0.22
  -2  10  -4   12.21    0.25
  -2  12  -3    1.57    0.19
  -1   0  11    0.53    0.17
  -1   4  -4    7.64    0.22
  -1  11  -5    0.61    0.14
   0   0  13   -0.01    0.17
   0   1  -2  644.14    1.59
   0   1  15    0.71    0.18
   1  -1  12    0.44    0.16
   1   1  16    9.66    0.22
   1   5  -7   17.14    0.25
   2  -2  10    4.09    0.20
   2   5  -8   10.71    0.23
   3  -2  12    0.45    0.13
   3   0  16    1.38    0.16
   4  -3   9    0.06    0.17
   4  -2  13    0.23    0.13
   4  -1  15   10.14    0.21
   4   4  -9    1.29    0.15
   4   6 -10   16.01    0.22
   4  10 -10    0.46    0.12
   5   8 -11   -0.23    0.15
   5   9 -11   -0.13    0.14
   6  -2  14    2.53    0.16
   6   0  -7    0.00    0.18
   6   2  -9   34.68    0.25
   7  -4   4    1.35    0.23
   7  -4   5    1.60    0.22
   7  -4   6   23.45    0.29
   7  -3  12    0.70    0.17
   7   4 -11   10.00    0.21
   7   7 -12    7.49    0.20
   7   8 -12    1.07    0.14
   8  -2  -5   32.66    0.37
  10  -2  -6    7.12    0.24
  10   0  -9   -0.36    0.19
  10   1 -10    7.48    0.20
  10   2 -11   24.67    0.27
  10   6 -13    1.52    0.17
  11  -4   9    1.26    0.17
  11  -1  -8    8.57    0.22
  11   3 -12    9.07    0.21
  11   5 -13    0.13    0.15
  -5   5   9    0.18    0.21
  -5   6  11    0.71    0.16
  -5   7  12   17.80    0.26
  -4   3   5   11.03    0.26
  -4   3   9   19.46    0.27
  -4   4  12    2.60    0.19
  -4   5  13   -0.13    0.16
  -4   6  14    3.60    0.19
  -4  11   0    0.26    0.20
  -3   3  13    4.93    0.19
  -3   5  15    2.75    0.17
  -2   1  11    2.31    0.14
  -2   2  13   16.22    0.22
  -2   4  16    3.28    0.14
  -1   0  10   20.99    0.25
  -1   1  13    5.04    0.19
  -1   2  15    0.93    0.13
  -1   3  16    2.21    0.17
   0  -1   4  411.11    0.98
   0  -1   8    0.04    0.19
   0  -1   9  143.70    0.44
   0   2  16    2.10    0.19
   0   5  -6    0.84    0.14
   0   8  -7   12.40    0.23
   0   9  -7    5.20    0.19
   1   0  14   16.25    0.21
   1   8  -8    2.16    0.19
   1   9  -8    5.04    0.20
   2  -2   9    1.20    0.20
   2  -1  13    5.76    0.15
   2   0  15    0.18    0.16
   2   2  -6  126.02    0.49
   2   8  -9   11.50    0.21
   2   9  -9    0.94    0.16
   3  -2  11    0.27    0.18
   3  -1  14   13.30    0.22
   3   2  -7    1.54    0.20
   3   5  -9   69.76    0.35
   4  -3   3    0.35    0.19
   4  -3   8    0.39    0.17
   5  -3  10   26.72    0.23
   5  -2  13   14.13    0.23
   5   4 -10   11.22    0.21
   5   7 -11    0.81    0.12
   6  -3  11    0.21    0.12
   6   3 -10   -0.44    0.17
   6   5 -11    8.06    0.15
   7  -2  14    0.08    0.16
   7   1  -9   58.39    0.35
   7   6 -12    1.44    0.17
   8  -4   2    4.68    0.28
   8  -4   7    5.33    0.19
   8  -3  12    6.06    0.18
   8  -1  -7    9.73    0.24
   8   3 -11    0.45    0.13
   8   5 -12    4.30    0.14
   9  -3  12   -0.05    0.14
   9   1 -10    1.06    0.17
   9   4 -12    3.72    0.14
   9   7 -13    2.84    0.15
  10  -4   0    0.26    0.31
  10  -3  -4    5.59    0.30
  10   5 -13    0.39    0.16
  12   4 -13    0.30    0.16
  13  -2  -7    1.21    0.20
  13   0 -10    1.34    0.16
  13   1 -11   10.37    0.22
  14  -2  -7    9.36    0.26
  14   0 -10   13.86    0.23
  14   1 -11    0.00    0.15
  14   2 -12    0.88    0.17
  15  -2  -7    0.59    0.18
  15   0 -10    2.12    0.17
  15   1 -11    1.66    0.14
  -5   5   6   21.29    0.34
  -5   5   7   21.28    0.33
  -5   5   8   27.47    0.31
  -5   8  12    0.90    0.17
  -5   9  12    0.90    0.16
  -4   3   6   48.37    0.38
  -4   3   7    0.41    0.20
  -4   3   8   11.31    0.24
  -4   4  11   35.87    0.29
  -4   7  14    0.63    0.16
  -4   8  -1   42.84    0.43
  -4   9  -1    3.09    0.26
  -3   2  10    0.18    0.14
  -3   4  14    1.20    0.13
  -3   8  -3    0.79    0.21
  -3   9  -3   34.96    0.35
  -2   1  10   30.80    0.28
  -2   5  16    1.80    0.16
  -2   6  -4   23.43    0.28
  -2  11  -4    0.04    0.16
  -1   0   3    0.17    0.26
  -1   0   9   -0.16    0.18
  -1   2  -2  371.23    1.13
  -1   5  -5    0.03    0.18
  -1   8  -6    6.45    0.21
  -1   9  -6    7.81    0.21
   0  -1   5    0.94    0.22
   0  -1   6    5.70    0.23
   0  -1   7   23.60    0.27
   0   0  12   35.44    0.27
   0   1  14   11.72    0.21
   0   7  -7    7.68    0.21
   0  10  -7    1.53    0.17
   1  -1  11   13.65    0.19
   1   1  15    2.38    0.17
   1   2  -5   16.39    0.27
   1   3  -6  119.21    0.46
   1   7  -8    3.18    0.13
   1  10  -8    7.74    0.19
   2  -2   8   49.70    0.33
   2   1  -5  114.12    0.50
   2   1  16    0.58    0.17
   2   3  -7    0.20    0.13
   2   7  -9    0.42    0.17
   2  10  -9    5.28    0.19
   3   1  -6   33.51    0.27
   3   3  -8   17.59    0.24
   3   7 -10    6.66    0.19
   3   8 -10    3.18    0.18
   3   9 -10    0.33    0.16
   3  10 -10    4.09    0.16
   4  -3   6   22.38    0.27
   4  -3   7    1.49    0.14
   4  -2  12    4.78    0.15
   4  -1  14    0.64    0.17
   4   0  16    0.90    0.15
   4   1  -7    1.89    0.21
   4   2  -8    0.15    0.17
   4   5 -10    1.82    0.17
   5  -3   9    1.61    0.18
   5  -1  -5    2.67    0.23
   5  -1  15    0.18    0.13
   5   6 -11    0.39    0.12
   6  -3  10   13.58    0.23
   6  -2  13    0.31    0.17
   6   7 -12    0.52    0.18
   6   8 -12    1.05    0.15
   7  -3  -2   63.20    1.00
   7  -3  11    1.00    0.18
   7   0  -8   13.58    0.23
   7   2 -10   13.24    0.18
   7   5 -12    1.29    0.16
   8  -4   6   13.04    0.25
   8   4 -12   11.38    0.21
   8   7 -13    1.34    0.17
   9  -4   1    2.76    0.29
   9  -4   7    0.25    0.19
   9   0  -9    0.52    0.19
   9   2 -11    0.46    0.18
   9   6 -13    0.46    0.12
  10  -4   8    2.71    0.19
  10  -1  -8    0.89    0.19
  10   3 -12    0.96    0.14
  11  -4   8    3.91    0.19
  11   4 -13   -0.17    0.17
  12  -4   8   -0.21    0.16
  12  -2  -7    4.69    0.23
  12   0 -10   42.83    0.33
  12   1 -11    1.26    0.16
  12   2 -12    3.83    0.20
  13   2 -12    5.25    0.16
  14  -3  -5    0.30    0.22
  14  -1  -9    0.45    0.19
  15  -4   0    0.82    0.28
  15  -1  -9    5.92    0.22
  16  -2  -7    7.59    0.26
  -5   6  10    9.40    0.22
  -5   7  11    0.59    0.18
  -5   8  11    0.69    0.18
  -5   9  11    0.18    0.19
  -4   5  12    3.26    0.19
  -4   6  13    2.42    0.19
  -3   2   9   75.78    0.38
  -3   3  12   11.66    0.17
  -3   6  15    0.68    0.16
  -3   7  -3  130.63    0.60
  -3  10  -3    0.16    0.18
  -2   1   3   94.60    0.63
  -2   1   9   21.71    0.25
  -2   2  12   16.85    0.23
  -2   3  14    2.92    0.15
  -2   4  15    0.08    0.15
  -1   0   8   86.73    0.40
  -1   1  12   21.40    0.24
  -1   2  14    0.54    0.13
  -1   3  15    6.71    0.18
  -1   4  16    1.39    0.17
  -1   7  -6    0.57    0.18
  -1  10  -6    8.71    0.21
   0   2  15   12.04    0.23
   0   3  -5    4.06    0.23
   0   6  -7   -0.06    0.19
   0  11  -7    0.29    0.15
   1  -1  10   40.22    0.30
   1   0  -2   20.06    0.42
   1   0  13    0.39    0.11
   1   2  16    0.11    0.18
   1   4  -7   23.22    0.25
   1   6  -8    4.41    0.20
   1  11  -8   -0.02    0.15
   2  -2   7   23.02    0.27
   2  -1  12   18.92    0.19
   2   0  14   26.83    0.27
   2   4  -8    0.11    0.19
   2   6  -9    0.83    0.19
   3  -2  10    1.15    0.17
   3  -1  13    3.63    0.18
   3   0  15   -0.51    0.12
   3   4  -9   17.20    0.24
   4  -2  11    7.07    0.20
   4  -1  -4  160.29    0.67
   4   3  -9   19.96    0.21
   4   7 -11    0.84    0.16
   4   8 -11    2.33    0.17
   4   9 -11    0.70    0.15
   5  -3   1   13.48    0.35
   5  -3   8    4.33    0.20
   5  -2  12    9.29    0.22
   5   1  -8    0.47    0.18
   5   2  -9    9.52    0.22
   5   5 -11   17.71    0.23
   6  -1  -6   49.00    0.37
   6  -1  15    8.17    0.16
   6   4 -11    7.85    0.16
   6   6 -12   10.34    0.21
   7  -2  13    5.49    0.18
   7   3 -11    2.19    0.14
   8  -4   3   56.43    0.45
   8  -4   4   32.99    0.35
   8  -4   5    9.15    0.24
   8  -3  -3   18.37    0.47
   8  -3  11    0.42    0.16
   8   6 -13    3.22    0.19
   9  -3  11    0.50    0.15
   9  -2  -6   24.87    0.34
   9   3 -12   37.14    0.30
   9   5 -13    2.95    0.16
  10  -4   7    3.33    0.19
  10   4 -13    0.54    0.18
  11   0 -10   14.35    0.24
  11   1 -11   19.91    0.25
  11   2 -12    0.38    0.18
  12  -4   7    5.19    0.22
  12   3 -13    4.82    0.18
  13  -4   7    0.43    0.16
  13  -3  -5    2.54    0.24
  13  -1  -9    3.94    0.21
  13   3 -13   -0.13    0.13
  15  -3  -5    1.83    0.24
  16  -1  -9    0.24    0.18
  -5   6   9   -0.30    0.19
  -5   7  10   10.39    0.25
  -5  10   2    9.43    0.54
  -5  10  10    0.98    0.20
  -4   4  10    4.24    0.21
  -4   7  -1   11.98    0.32
  -4   7  13    3.84    0.18
  -4  10  -1    3.99    0.23
  -3   2   4   10.70    0.28
  -3   2   8    2.95    0.20
  -3   3  11    0.22    0.19
  -3   4  13    0.68    0.13
  -3   5  -2   50.89    0.45
  -3   5  14    3.32    0.14
  -3  12  -2    1.65    0.20
  -2   1   8   29.79    0.28
  -2   4  -3    1.91    0.20
  -2   8  -5   22.33    0.26
  -2   9  -5    6.42    0.21
  -2  12  -4    0.82    0.15
  -1   0   7    0.09    0.21
  -1  11  -6   -0.14    0.15
   0   0  11   -0.13    0.13
   0   1  13    0.20    0.17
   0   2  -4  120.47    0.54
   0   3  16   -0.32    0.13
   0   4  -6   57.21    0.35
   1   1  -4   29.82    0.34
   2  -2   5    0.29    0.22
   2  -2   6   97.53    0.44
   2  -1  11   34.35    0.28
   2   1  15    9.43    0.19
   3  -2   9   25.64    0.27
   3   1  16    0.46    0.13
   3   6 -10    0.63    0.14
   4   0  -6 1202.50    1.49
   4   0  15   -0.30    0.18
   4   4 -10    4.71    0.20
   4   6 -11   11.70    0.20
   5  -2  -3   61.19    0.58
   5  -1  14    1.04    0.17
   5   3 -10    2.29    0.14
   5   8 -12    0.86    0.17
   5   9 -12    1.04    0.16
   6  -3   9    1.01    0.18
   6  -2  -4   68.77    0.52
   6   1  -9    7.83    0.21
   6   2 -10   11.22    0.21
   7  -3  10   16.03    0.23
   7   4 -12    4.29    0.18
   7   7 -13    0.74    0.17
   8  -2  13    0.12    0.16
   8   0  -9   -0.16    0.19
   8   1 -10    0.84    0.14
   8   2 -11   15.04    0.21
   8   5 -13    0.83    0.15
   9  -4   6    5.91    0.21
   9  -1  -8    5.24    0.22
  10  -3  11    0.38    0.15
  10   1 -11    0.25    0.18
  11  -4   7    0.40    0.16
  11  -2  -7    1.63    0.19
  11   3 -13   -0.27    0.17
  12  -3  -5    0.09    0.21
  12  -1  -9    0.17    0.17
  13  -4   6    1.41    0.19
  -5   6   4   14.76    0.41
  -5   6   8   60.61    0.44
  -5   8  10    0.50    0.19
  -5   9  10    4.19    0.21
  -4   4   9    1.77    0.19
  -4   5  11    8.99    0.23
  -4   6  12   13.23    0.24
  -4   8  13    3.73    0.18
  -3   2   5  147.28    0.62
  -3   2   6   13.39    0.26
  -3   2   7    0.79    0.14
  -3   4  -1    1.58    0.26
  -3   6  14    0.12    0.17
  -3  11  -3    0.45    0.18
  -2   1   4  111.51    0.58
  -2   1   7   46.02    0.33
  -2   2  11   13.62    0.24
  -2   3  13    0.71    0.14
  -2   4  14   17.88    0.24
  -2   5  -4   22.33    0.29
  -2   5  15    0.21    0.16
  -2   7  -5    5.64    0.22
  -2  10  -5   -0.50    0.16
  -1   0   5    0.00    0.22
  -1   0   6  672.96    1.07
  -1   1  11   27.86    0.23
  -1   2  13    0.05    0.13
  -1   5  16    1.27    0.17
  -1   6  -6    5.50    0.16
   0   0  10  172.94    0.51
   0   2  14   -0.12    0.17
   0   9  -8    6.63    0.19
   1  -1   9    2.46    0.15
   1   0  12   32.15    0.23
   1   1  14   15.27    0.19
   1   5  -8   26.47    0.26
   1   8  -9   12.43    0.23
   1   9  -9    0.15    0.17
   2   0  13    0.55    0.17
   2   2  16    1.45    0.19
   2   5  -9   15.75    0.22
   2   8 -10    0.68    0.16
   2   9 -10   -0.80    0.17
   3  -1  -3   44.69    0.46
   3  -1  12    3.08    0.14
   3   0  -5    0.09    0.16
   3   0  14    7.94    0.20
   3   5 -10   33.24    0.28
   4  -2  10    0.04    0.18
   4  -1  13    5.66    0.16
   4   1  16    0.43    0.17
   5  -3   7    0.13    0.13
   5  -2  11    2.24    0.19
   5   0  -7    0.11    0.14
   5   0  15   -0.24    0.15
   5   4 -11    1.47    0.18
   5   7 -12   18.42    0.20
   6  -2  12    1.11    0.14
   6  -1  14   -0.39    0.15
   6   3 -11    1.58    0.18
   6   5 -12    1.38    0.13
   7  -3   9    0.09    0.17
   7  -2  -5  193.65    0.79
   7  -1  -7   44.08    0.36
   7   6 -13   -0.14    0.16
   8  -3  10   10.54    0.21
   8   3 -12    0.64    0.17
   9  -4   2   18.01    0.35
   9  -4   3    0.31    0.20
   9  -4   4    3.28    0.22
   9  -4   5    8.43    0.23
   9  -3  10    2.62    0.17
   9   4 -13    1.31    0.14
   9   6 -14   -0.22    0.17
  10  -4   6   22.96    0.29
  10   0 -10   10.20    0.22
  10   2 -12   19.10    0.21
  10   3 -13    1.97    0.17
  10   5 -14    2.99    0.18
  11  -4   6    0.27    0.17
  11  -1  -9   10.74    0.23
  12  -4   6    0.33    0.16
  13   1 -12   -0.23    0.17
  13   2 -13    2.12    0.16
  14  -4   5    0.76    0.19
  14   0 -11   -0.01    0.17
  14   1 -12    3.12    0.17
  15  -4   1    0.26    0.20
  15  -4   3    1.24    0.19
  15   0 -11    0.40    0.16
  16  -3  -5    0.04    0.21
  -5   6   7    1.47    0.24
  -5   7   9    0.89    0.18
  -5  10   9    2.20    0.21
  -4  11  -1    2.44    0.24
  -4  12   0    0.76    0.24
  -3   3  10   22.46    0.28
  -3   4  12   19.24    0.21
  -3   5  13    4.00    0.18
  -3   6  -3   29.08    0.32
  -3   7  14    0.75    0.15
  -2   1   5  112.53    0.53
  -2   1   6   47.07    0.37
  -2   3  -2   68.36    0.51
  -2   6  15   -0.15    0.17
  -2  11  -5    0.02    0.16
  -1   1  10   -0.14    0.18
  -1   3  -4  261.43    0.75
  -1   3  14   17.25    0.20
  -1   4  -5    0.62    0.19
  -1   4  15    6.67    0.18
  -1   9  -7    1.08    0.16
   0   1  12    0.09    0.17
   0   3  15   -0.16    0.18
   0   4  16    0.25    0.14
   0   5  -7   40.56    0.27
   0   7  -8    4.10    0.20
   0   8  -8    0.70    0.15
   0  10  -8    0.20    0.16
   1  -1   8   45.29    0.31
   1   2  15    2.37    0.14
   1   3  16    0.39    0.12
   1   7  -9    4.50    0.19
   1  10  -9    0.62    0.15
   2  -1  10   30.23    0.27
   2   3  -8   75.52    0.36
   2   7 -10    0.58    0.18
   2  10 -10    1.24    0.16
   3  -2   8    4.52    0.16
   3   1  15    1.00    0.18
   3   2  -8    2.66    0.20
   3   7 -11    0.70    0.16
   3   8 -11    2.78    0.18
   3   9 -11   -0.18    0.15
   4   0  14   15.32    0.22
   4   5 -11    8.58    0.21
   5  -3   2  163.19    0.78
   5  -3   6    0.83    0.18
   5  -1  13    1.94    0.19
   5   6 -12    0.03    0.12
   6  -3   8    4.33    0.15
   6   0  -8   -0.07    0.13
   6   0  15    0.14    0.15
   6   7 -13    0.47    0.18
   6   8 -13    1.03    0.12
   7  -2  12    8.41    0.18
   7  -1  14    0.10    0.12
   7   1 -10    1.50    0.19
   7   2 -11    1.74    0.18
   7   5 -13   11.65    0.21
   8  -2  -6   13.50    0.32
   8  -2  12   -0.14    0.15
   8   4 -13    3.70    0.19
   9  -3  -4    3.66    0.30
   9   1 -11   28.56    0.27
   9   2 -12    1.99    0.19
  10  -4   1   11.29    0.35
  10  -4   5    0.86    0.19
  10  -3  10    1.68    0.16
  10  -2  -7    0.49    0.20
  11  -4   0   34.96    0.60
  11  -4   5    1.78    0.20
  11  -3  -5    0.33    0.22
  11  -3  10    1.31    0.17
  11   4 -14    4.92    0.16
  12  -4   5    0.47    0.19
  12   0 -11    0.04    0.16
  12   1 -12    7.55    0.20
  12   2 -13    2.95    0.19
  13  -4   5    0.58    0.15
  13  -2  -8    2.97    0.22
  13   0 -11    0.49    0.15
  14  -4   4    0.38    0.18
  14  -2  -8    1.83    0.21
  15  -4   2    1.35    0.20
  15  -2  -8    1.19    0.20
  -5   6   5    3.31    0.28
  -5   6   6   80.73    0.58
  -5   7   8    0.23    0.20
  -5   8   9   -0.11    0.21
  -5   9   9    0.89    0.20
  -5  11   7    0.39    0.21
  -4   4   8   10.02    0.24
  -4   5  10    1.33    0.20
  -4   6  11   10.57    0.23
  -4   7  12    1.34    0.17
  -4   8  12    1.69    0.19
  -4   9  12    0.14    0.17
  -3   8  -4   10.76    0.25
  -3   9  -4   20.62    0.27
  -2   2  10   88.12    0.40
  -2   3  12   24.81    0.22
  -2   4  13    2.37    0.19
  -2   5  14    6.87    0.21
  -2   6  -5    0.23    0.18
  -1   2  12    3.25    0.18
  -1   5  -6    3.44    0.20
  -1   7  -7    7.04    0.20
  -1   8  -7   37.77    0.29
  -1  10  -7    0.65    0.16
   0   0   9    0.20    0.18
   0  11  -8    0.73    0.14
   1  -1   7    3.43    0.22
   1   0  11    0.24    0.13
   1   1  13    2.03    0.16
   1   3  -7    1.28    0.18
   1   6  -9    5.04    0.20
   2   0  12    0.29    0.18
   2   1  14    3.11    0.14
   2   2  -7    6.95    0.17
   2   4  -9   31.95    0.28
   2   6 -10    7.31    0.20
   3  -2   7   46.07    0.32
   3  -1  11    3.11    0.18
   3   0  13   -0.62    0.17
   3   1  -7   18.02    0.26
   3   2  16    5.04    0.15
   3   3  -9   27.47    0.23
   4  -2   9    0.14    0.18
   4  -1  12    0.30    0.14
   4   1  -8   10.29    0.22
   4   2  -9   11.59    0.19
   4   3 -10   54.35    0.33
   4   7 -12    0.67    0.18
   4   8 -12    1.72    0.16
   4   9 -12    0.21    0.11
   5  -3   3    3.20    0.22
   5  -3   4    0.83    0.21
   5  -2  10    0.86    0.17
   5   2 -10   29.32    0.26
   5   5 -12   12.70    0.21
   6  -3   7    3.01    0.20
   6  -2  11    8.83    0.17
   6  -1  13    2.51    0.19
   6   4 -12    1.00    0.12
   6   6 -13    8.66    0.21
   7  -3   8   61.26    0.37
   7   0  -9   -0.08    0.20
   7   3 -12   11.66    0.20
   8  -3   9    0.44    0.17
   8  -1  -8   16.78    0.26
   8   6 -14    4.48    0.17
   9  -3   9    2.89    0.18
   9  -2  12    0.06    0.15
   9   0 -10    1.00    0.13
   9   3 -13    1.29    0.20
   9   5 -14    1.53    0.13
  10  -4   2    0.37    0.23
  10  -4   3    4.62    0.24
  10  -4   4   18.84    0.28
  10  -1  -9    1.19    0.17
  10   4 -14    6.11    0.20
  11  -4   4    0.40    0.20
  11   1 -12    1.00    0.18
  11   2 -13    4.14    0.19
  12  -2  -8    2.60    0.21
  12   3 -14    3.49    0.18
  13  -4   4    0.65    0.18
  13  -1 -10    8.16    0.23
  14  -4   0    2.76    0.30
  14  -4   3    0.01    0.19
  14  -1 -10   -0.02    0.18
  15  -1 -10    3.24    0.20
  16  -2  -8    1.25    0.20
  -5  10   8    4.28    0.24
  -5  11   6    1.50    0.27
  -4   4   3   39.33    0.54
  -4   4   7    0.32    0.21
  -4   8  -2    0.07    0.21
  -4   9  -2    3.95    0.24
  -3   3   9   28.86    0.28
  -3   4  11    1.52    0.14
  -3   5  12    3.02    0.20
  -3   6  13    6.03    0.15
  -3  10  -4    2.47    0.19
  -3  12  -3    0.51    0.18
  -2   8  -6    2.69    0.20
  -2   9  -6    4.34    0.19
  -1   1   9    1.80    0.20
  -1   3  13    1.14    0.19
  -1   4  14    0.18    0.18
  -1   5  15    3.19    0.17
  -1  11  -7    0.04    0.15
   0   1  11   43.49    0.30
   0   2  13   11.40    0.21
   0   3  14    0.63    0.17
   0   4  15    2.37    0.17
   0   6  -8   15.17    0.22
   1  -1   6   19.70    0.27
   1   2  -6   34.95    0.28
   1   2  14    0.56    0.17
   1   3  15    3.61    0.20
   1   4  -8   25.82    0.22
   1   4  16    1.14    0.17
   2  -1   9   68.40    0.36
   2   1  -6   46.78    0.35
   2   2  15    4.57    0.15
   2   3  16    2.81    0.14
   3   4 -10   40.68    0.25
   3   6 -11    0.08    0.12
   4   1  15    9.46    0.18
   4   4 -11   35.69    0.27
   4   6 -12   14.82    0.22
   5  -1  12    1.66    0.18
   5   0  14    0.63    0.16
   5   1  -9   36.04    0.29
   5   3 -11   -0.23    0.18
   5   7 -13   -0.45    0.15
   5   8 -13   -0.34    0.14
   6   5 -13    0.00    0.16
   7  -2  11   14.60    0.23
   7  -1  13    0.25    0.17
   7   4 -13    1.68    0.17
   7   7 -14    7.67    0.15
   8   1 -11    0.53    0.18
   8   2 -12   14.05    0.24
   8   5 -14    0.80    0.18
   9  -2  -7   52.71    0.43
   9   4 -14    1.38    0.16
  10  -3   9    2.91    0.19
  10   1 -12   -0.46    0.18
  10   2 -13   14.71    0.22
  11  -4   3    1.26    0.21
  11  -3   9    0.04    0.17
  11   0 -11   -0.16    0.13
  11   3 -14    8.30    0.22
  12  -4   0    0.70    0.30
  12  -4   4    5.65    0.22
  12  -1 -10    2.38    0.19
  13  -4   0    6.03    0.36
  13  -4   3    3.16    0.23
  14  -4   1    2.09    0.26
  14  -4   2    0.22    0.20
  -5   7   7   29.25    0.37
  -5   8   8   12.42    0.29
  -5   9   8    2.42    0.23
  -5  11   5    0.96    0.29
  -4   4   6   32.94    0.36
  -4   5   9   39.06    0.34
  -4   6  -1    2.72    0.26
  -4   6  10   16.95    0.28
  -4   7  11    0.80    0.19
  -4  10  -2   11.24    0.28
  -3   3   8   17.31    0.25
  -3   7  -4   37.15    0.34
  -3   7  13    2.62    0.18
  -3  11  -4    0.23    0.19
  -2   2   9    0.11    0.14
  -2   3  11   16.18    0.24
  -2   6  14    0.41    0.16
  -2  10  -6    0.15    0.16
  -1   2  11   62.85    0.34
  -1   6  -7    0.25    0.19
  -1   6  15    0.53    0.17
   0   0   8    7.03    0.17
   0   1  -3   39.65    0.42
   0   3  -6  151.32    0.49
   0   4  -7    1.56    0.18
   0   9  -9    8.50    0.19
   1  -1   5  308.86    0.78
   1   0  10   45.56    0.28
   1   1  12    1.00    0.17
   1   5  -9    9.79    0.22
   1   8 -10    5.12    0.20
   1   9 -10    1.08    0.18
   1  10 -10    4.11    0.18
   2   1  13    6.12    0.19
   2   5 -10   13.45    0.23
   2   8 -11    3.76    0.19
   2   9 -11    2.35    0.16
   3  -2   6   67.50    0.35
   3  -1  10    0.66    0.19
   3   1  14   14.24    0.18
   3   2  15    6.70    0.20
   3   5 -11   35.86    0.28
   3   9 -12    1.72    0.16
   4  -2   8    1.82    0.18
   4  -1  11   25.08    0.26
   4   0  13    0.38    0.16
   5  -2   9    0.43    0.19
   5  -1  -6  203.38    0.66
   5   1  15    0.60    0.16
   5   4 -12    8.95    0.20
   5   6 -13    0.97    0.16
   6  -2  10   12.07    0.21
   6  -1  -7    0.16    0.19
   6   0  14   -0.05    0.15
   6   1 -10   62.67    0.35
   6   2 -11   18.87    0.19
   6   3 -12    0.72    0.18
   7  -3   7   -0.17    0.19
   7   6 -14    0.50    0.13
   8  -3   8    4.56    0.19
   8  -2  11    2.92    0.18
   8  -1  13    1.65    0.15
   8   0 -10   14.23    0.23
   8   3 -13    1.24    0.14
   9  -3   8   14.08    0.22
   9  -2  11    3.61    0.19
   9  -1  -9   12.70    0.23
  10  -3  -5   12.37    0.32
  10  -2  11    2.60    0.16
  10   0 -11   -0.34    0.19
  10   3 -14   13.21    0.22
  11  -4   1    0.12    0.25
  11  -4   2   12.52    0.30
  11  -2  -8    3.64    0.19
  11  -1 -10    3.90    0.19
  12  -4   2   10.50    0.30
  12  -4   3    0.12    0.20
  13  -4   1    1.70    0.26
  13  -4   2    2.15    0.23
  13  -3  -6   17.75    0.33
  13  -3   8    0.58    0.17
  13   1 -13    2.61    0.19
  14  -3  -6    0.22    0.19
  14   0 -12    2.79    0.18
  15  -3  -6   15.67    0.36
  -5   7   3    0.29    0.37
  -5   7   6    7.63    0.27
  -5   9   1   19.59    0.56
  -5  10   7    1.09    0.21
  -4   4   4   82.77    0.62
  -4   4   5    0.79    0.20
  -4   7  -2    5.27    0.28
  -4   8  11    1.67    0.18
  -4   9  11    0.63    0.18
  -4  12  -1    0.17    0.21
  -3   4  10   42.27    0.32
  -3   5  11   34.10    0.29
  -3   6  12    1.10    0.19
  -3   8  13    2.81    0.17
  -2   2   8  165.45    0.53
  -2   4  -4  161.20    0.59
  -2   4  12    4.07    0.15
  -2   5  -5    0.74    0.19
  -2   5  13    5.24    0.16
  -2   7  -6    1.39    0.18
  -2   7  14    0.56    0.17
  -2  11  -6    0.18    0.15
  -1   1   8   61.02    0.35
  -1   2  -3   79.64    0.47
  -1   3  12   88.17    0.39
  -1   5  14    0.22    0.19
  -1   9  -8    0.88    0.16
   0   0   7    0.11    0.21
   0   1  10    1.68    0.20
   0   2  -5  144.20    0.55
   0   2  12   14.98    0.23
   0   5  -8   31.01    0.28
   0   5  15    2.05    0.18
   0   7  -9   19.54    0.23
   0   8  -9    0.11    0.13
   0  10  -9    1.26    0.15
   1  -1   3   66.40    0.49
   1  -1   4  123.32    0.57
   1   1  -5  152.99    0.58
   1   2  13    0.01    0.16
   1   7 -10    0.00    0.16
   2  -1   8    4.96    0.20
   2   0  11    0.17    0.13
   2   2  14    7.19    0.21
   2   3  15    0.35    0.19
   2   7 -11   14.77    0.22
   3  -2   5  127.50    0.50
   3   0  -6   53.02    0.39
   3   0  12   65.17    0.31
   3   7 -12    6.84    0.20
   3   8 -12    1.36    0.13
   4  -2  -2    0.63    0.32
   4  -1  -5    2.35    0.18
   4   0  -7    0.00    0.14
   4   1  14    0.40    0.18
   4   5 -12    2.82    0.17
   4   8 -13    2.96    0.16
   5   0  -8   55.60    0.31
   5   0  13    0.74    0.16
   6  -1  12    0.34    0.13
   6   0  -9   -0.05    0.19
   6   1  15    6.95    0.19
   6   4 -13   19.35    0.23
   6   7 -14    3.39    0.15
   7  -2  10    7.78    0.22
   7  -1  -8    0.15    0.20
   7   0  14    5.66    0.15
   7   1 -11   31.87    0.28
   7   2 -12    5.76    0.21
   7   5 -14    3.15    0.18
   8   4 -14    1.95    0.17
   9   1 -12    0.89    0.18
   9   2 -13    3.87    0.20
  12  -4   1    0.71    0.24
  12  -3  -6    2.31    0.23
  12  -3   8    0.41    0.16
  12   0 -12   15.30    0.23
  12   1 -13    4.00    0.17
  12   2 -14    1.25    0.17
  13   0 -12    8.52    0.19
  16  -3  -6    0.34    0.22
  -5   7   5   52.20    0.55
  -5   8   7    5.43    0.25
  -5   9   7   12.91    0.30
  -4   5   0   42.05    0.59
  -4   5   8  106.28    0.51
  -4   7  10    0.64    0.18
  -4  11  -2   -0.01    0.21
  -3   3   7   11.20    0.24
  -3   5  -3   15.63    0.28
  -3   6  -4   10.01    0.24
  -3   7  12    6.06    0.20
  -3   9  -5    4.04    0.20
  -2   3  10  160.06    0.53
  -2   6  -6   17.15    0.24
  -2   6  13    0.55    0.16
  -1   2  10   22.02    0.27
  -1   4  -6   95.67    0.43
  -1   4  13   12.39    0.22
  -1   7  -8   13.77    0.23
  -1   8  -8    3.47    0.18
  -1  10  -8    3.40    0.18
   0   3  13   -0.26    0.19
   0   4  14    6.63    0.21
   1   0   9   -0.15    0.18
   1   3  14    2.39    0.17
   1   4  15    4.24    0.15
   1   6 -10   -0.09    0.17
   2   2  -8  169.77    0.52
   2   3  -9    1.77    0.20
   2   4 -10    0.92    0.17
   2   6 -11    1.21    0.19
   3  -2   2    0.29    0.23
   3  -2   4  134.90    0.57
   3  -1   9    3.83    0.21
   3   1  13    3.93    0.19
   3   2  -9   72.62    0.32
   3   3 -10   21.51    0.22
   3   6 -12    1.38    0.18
   4  -2   7   19.91    0.22
   4  -1  10   51.77    0.32
   4   0  12   16.72    0.22
   4   2 -10   30.53    0.27
   4   2  15    1.35    0.15
   4   3 -11   21.86    0.24
   4   7 -13    3.97    0.17
   5  -2   8   12.03    0.24
   5  -1  11    0.82    0.13
   5   1  14    1.65    0.17
   5   5 -13   17.83    0.22
   6  -3   4    0.42    0.19
   6  -2  -5    5.43    0.25
   6  -2   9   10.21    0.22
   6   6 -14   12.84    0.18
   7  -2  -6   62.12    0.46
   7  -1  12   -0.13    0.12
   7   0 -10   32.08    0.28
   7   3 -13    0.09    0.11
   8  -2  10    0.08    0.18
   8  -1  -9   24.70    0.28
   8  -1  12    0.02    0.15
   9   0 -11    0.22    0.17
   9   3 -14    5.98    0.19
  10  -2  -8    1.33    0.20
  10  -1 -10    6.99    0.22
  10   4 -15    1.03    0.12
  11   1 -13    5.33    0.19
  11   2 -14    1.97    0.18
  13  -2  -9    0.84    0.18
  13  -1 -11   11.28    0.24
  14  -2  -9    9.50    0.24
  14  -1 -11    0.49    0.17
  15  -2  -9    0.20    0.17
  15  -1 -11    0.77    0.18
  16  -2  -9    6.52    0.22
  -5   7   4    5.13    0.36
  -5   8   1   17.10    0.59
  -5   8   6    0.48    0.24
  -5  10   1    0.37    0.38
  -5  10   6    6.82    0.30
  -4   6   9    5.95    0.22
  -4   8  10    6.45    0.23
  -4   9  -3    1.18    0.22
  -4   9  10    1.00    0.21
  -4  10  10    0.39    0.17
  -3   4  -2   52.65    0.47
  -3   4   9   16.44    0.27
  -3   8  -5    7.04    0.21
  -3   8  12    2.13    0.19
  -3   9  12    2.07    0.19
  -3  10  -5    1.35    0.17
  -2   2   7    7.03    0.22
  -2   3  -3  110.06    0.56
  -2   4  11   24.68    0.27
  -2   5  12   -0.02    0.18
  -2   8  -7    3.04    0.18
  -2   9  -7   14.71    0.24
  -1   1   7    0.62    0.21
  -1   3  -5    1.61    0.15
  -1   5  -7    2.39    0.16
  -1   6  14    7.41    0.21
  -1  11  -8    0.61    0.15
   0   0   6   13.47    0.23
   0   6  -9    6.80    0.20
   0   6  15    0.02    0.16
   1   0  -3   -0.11    0.27
   1   1  11   14.04    0.18
   1   2  -7   10.49    0.23
   1   3  -8   43.09    0.27
   1   4  -9    3.07    0.20
   2  -1   7   56.82    0.32
   2   0  10   26.57    0.26
   2   1  12   17.52    0.20
   3  -1  -4  401.84    1.07
   3   0  11   -0.31    0.19
   3   1  -8  178.91    0.54
   3   2  14    4.56    0.17
   3   3  15    0.87    0.19
   3   4 -11    0.92    0.13
   4   1  -9   19.80    0.21
   4   4 -12    2.70    0.19
   4   6 -13    1.97    0.19
   5   1 -10   37.41    0.30
   5   2 -11   16.82    0.19
   5   2  15    5.57    0.18
   5   3 -12    0.70    0.17
   5   7 -14    3.87    0.17
   6  -3   0    1.78    0.29
   6  -1  11    7.32    0.20
   6   0  13   -0.09    0.12
   6   1  14    0.54    0.16
   6   5 -14    0.77    0.16
   7  -2   9    5.97    0.19
   7   0  13    0.39    0.15
   7   4 -14   -0.07    0.18
   8  -2  -7    4.66    0.24
   8   1 -12    7.30    0.21
   8   2 -13   17.07    0.23
   8   3 -14    1.43    0.17
   8   5 -15   -0.03    0.16
   9  -2  10    5.65    0.18
   9  -1  12    3.72    0.17
   9   4 -15    0.84    0.17
  10  -2  10    1.11    0.18
  10  -1  12    3.52    0.19
  10   1 -13    1.53    0.19
  10   2 -14    6.60    0.20
  11  -3  -6    1.36    0.21
  11  -2  10    1.94    0.18
  11   0 -12   13.97    0.20
  12  -3   7   -0.17    0.18
  12  -2  -9    7.68    0.21
  12  -1 -11    0.55    0.17
  13  -3   7    0.82    0.16
  -5   9   6    0.13    0.23
  -4   5   7  150.11    0.63
  -4   8  -3   28.99    0.36
  -4  10  -3   -0.33    0.20
  -3   3   6   47.41    0.37
  -3   5  10   32.68    0.30
  -3   6  11    0.58    0.16
  -3   7  -5    2.59    0.20
  -3  11  -5    1.03    0.19
  -2   3   9    1.46    0.19
  -2   7  13    4.67    0.18
  -2   8  13    4.57    0.17
  -2  10  -7    1.25    0.15
  -1   3  11    0.16    0.18
  -1   4  12   27.85    0.27
  -1   5  13    1.25    0.18
  -1   6  -8    0.04    0.19
  -1   7  14   -0.24    0.17
   0   0   5    0.15    0.22
   0   1   9  140.17    0.45
   0   2  11    6.43    0.16
   0   3  -7    0.46    0.19
   0   4  -8    1.29    0.20
   0   5  14   12.27    0.23
   0   8 -10    4.57    0.20
   0   9 -10    1.95    0.18
   0  10 -10    5.37    0.20
   1   0   8    1.67    0.21
   1   2  12   -0.18    0.17
   1   4  14    1.53    0.17
   1   5 -10   -0.12    0.18
   1   5  15    3.18    0.14
   1   7 -11   12.26    0.21
   1   8 -11    7.35    0.19
   1   9 -11    3.70    0.15
   2  -1  -2  211.26    1.15
   2   0  -5    0.39    0.17
   2   1  -7   45.51    0.33
   2   2  13    4.64    0.14
   2   3  14    0.81    0.18
   2   4  15    3.28    0.14
   2   5 -11    6.30    0.20
   2   7 -12    0.12    0.17
   2   8 -12    1.74    0.16
   2   9 -12    0.53    0.12
   3  -1   8   56.75    0.34
   3   5 -12    3.55    0.18
   3   8 -13    3.12    0.18
   4  -2   6   10.98    0.18
   4   1  13    5.13    0.18
   4   2  14    1.09    0.15
   4   3  15   -0.32    0.16
   5  -2  -4  140.79    0.71
   5  -1  10    0.60    0.18
   5   0  12   -0.02    0.18
   5   4 -13   -0.17    0.17
   5   6 -14    0.95    0.19
   6  -3   2   49.41    0.47
   6  -3   3   12.10    0.27
   6  -2   8    6.68    0.20
   6   1 -11    0.28    0.18
   6   2 -12    0.38    0.13
   6   3 -13   -0.06    0.18
   7  -3   5   42.89    0.35
   7  -1  11    3.51    0.19
   7   1  14    0.75    0.17
   8  -3  -4   87.88    0.79
   8   0 -11    0.43    0.18
   8   0  13    0.33    0.17
   9  -3  -5    4.51    0.30
   9  -2  -8  106.44    0.52
   9  -1 -10    0.67    0.19
  10   0 -12    3.52    0.19
  10   3 -15    0.53    0.15
  11  -3   7    0.56    0.16
  11  -2  -9    0.62    0.18
  11  -1 -11   18.97    0.24
  12   1 -14    3.10    0.18
  13   0 -13    0.52    0.15
  14  -3   6    2.08    0.19
  14   0 -13   -0.17    0.17
  -5   8   5   18.86    0.39
  -5  10   5    0.20    0.26
  -4   6  -2   66.59    0.52
  -4   6   8   -0.12    0.20
  -4   7   9    2.03    0.19
  -4  12  -2    1.56    0.23
  -3   4   8   28.82    0.31
  -3   7  11   -0.45    0.18
  -2   2   6  124.19    0.52
  -2   5  -6   36.14    0.30
  -2   6  12    2.29    0.19
  -2   7  -7   42.03    0.28
  -2  11  -7   -0.03    0.14
  -1   1   6   79.73    0.44
  -1   2   9  184.69    0.52
  -1   8  -9   24.33    0.26
  -1   9  -9    3.19    0.19
  -1  10  -9   -0.34    0.16
   0   3  12    6.17    0.16
   0   4  13    0.23    0.14
   0   5  -9    0.61    0.18
   0   7 -10    0.62    0.18
   1   1  10   38.77    0.31
   1   3  13    4.35    0.15
   1   6  15    1.35    0.18
   2  -1   6    6.79    0.18
   2   0   9   -0.31    0.19
   2   1  11   34.94    0.27
   2   5  15    1.94    0.16
   3   1  12    2.84    0.18
   3   4  15   -1.08    0.19
   3   7 -13    1.64    0.16
   4  -2   5   37.81    0.33
   4  -1   9   19.40    0.21
   4   0  -8   55.75    0.35
   4   0  11   -0.39    0.19
   4   5 -13    0.29    0.12
   4   7 -14    0.40    0.15
   5  -2   7    0.24    0.14
   5  -1  -7    7.41    0.18
   5   0  -9    0.28    0.19
   5   1  13    1.28    0.19
   5   3  15    0.87    0.16
   5   5 -14    1.51    0.15
   6  -3   1    0.14    0.24
   6  -1  -8   35.80    0.27
   6   0 -10   52.06    0.33
   6   0  12    0.82    0.18
   6   4 -14    3.01    0.17
   6   6 -15    0.81    0.16
   7  -1  -9   55.38    0.37
   7   1 -12   25.36    0.26
   7   2 -13    0.53    0.17
   7   3 -14   -0.20    0.17
   7   5 -15   16.16    0.19
   8  -2   9    5.05    0.16
   8  -1  11    6.05    0.20
   8   4 -15    3.19    0.16
   9  -3   6   63.31    0.40
   9  -2   9    1.64    0.19
   9   1 -13   12.24    0.21
   9   2 -14    4.90    0.15
   9   3 -15    0.89    0.17
  10  -3  -6    1.94    0.22
  12  -2   9    1.47    0.16
  12   0 -13    0.52    0.18
  13  -3  -7    0.43    0.22
  13  -3   6    0.10    0.17
  14  -3  -7   -0.02    0.21
  15  -3  -7    3.26    0.26
  -5   9   0    3.38    0.36
  -5   9   5   12.81    0.36
  -4   5   6   45.79    0.40
  -4   7  -3    4.41    0.23
  -4   8   9    1.49    0.19
  -4   9   9    0.52    0.20
  -4  10   9    4.81    0.21
  -4  11  -3    3.73    0.23
  -3   3   5    5.02    0.23
  -3   5  -4    0.99    0.21
  -3   5   9   67.52    0.38
  -3   6  -5    2.43    0.20
  -3   6  10    0.26    0.19
  -3   8  -6    1.25    0.20
  -3   8  11    1.88    0.19
  -3   9  -6    3.47    0.19
  -3   9  11   -0.23    0.16
  -3  10  -6    1.82    0.19
  -2   4  -5    0.15    0.13
  -2   4  10    2.52    0.19
  -2   5  11    7.13    0.21
  -2   6  -7    7.30    0.21
  -1   2  -4    0.35    0.23
  -1   4  -7    8.01    0.22
  -1   5  -8   12.74    0.23
  -1   6  13    1.86    0.18
  -1   7  -9    0.85    0.18
   0   0   4   73.88    0.48
   0   1  -4  400.79    0.97
   0   1   8    0.18    0.19
   0   2  -6  213.52    0.59
   0   2  10   12.04    0.24
   0   6 -10    0.92    0.17
   0   6  14    1.61    0.17
   1   0   7   -0.16    0.21
   1   1  -6   78.59    0.43
   1   3  -9   16.15    0.24
   1   5  14    3.61    0.18
   1   6 -11    1.14    0.17
   2   2  -9    0.94    0.20
   2   3 -10  150.69    0.44
   2   4 -11   24.13    0.26
   2   4  14    0.15    0.18
   2   6 -12    1.59    0.13
   3   0  -7   -0.19    0.21
   3   0  10  215.78    0.53
   3   2 -10    0.36    0.15
   3   2  13   -0.45    0.14
   3   3 -11    0.57    0.13
   3   3  14    0.51    0.16
   3   4 -12   20.61    0.24
   3   6 -13    5.93    0.19
   4  -1  -6   24.53    0.26
   4   2 -11    0.73    0.14
   4   3 -12   41.62    0.28
   4   6 -14    3.28    0.17
   5   2 -12    0.66    0.17
   5   2  14   10.90    0.19
   6  -1  10    0.77    0.17
   6   1  13    3.47    0.17
   7  -3  -3    1.44    0.32
   7  -3   4   21.80    0.30
   7  -2  -7   29.57    0.34
   7  -2   8    0.06    0.20
   7   0 -11   -0.20    0.18
   7   0  12    0.79    0.18
   7   4 -15    0.49    0.17
   8  -3   5    1.92    0.22
   8  -1 -10    1.88    0.19
   8   2 -14    0.86    0.17
   9  -1  11    0.78    0.12
   9   0 -12   -0.09    0.16
  10  -3   6    2.51    0.21
  10  -2  -9   26.63    0.30
  10  -2   9    4.08    0.18
  10  -1 -11    0.21    0.18
  10  -1  11    1.34    0.17
  11  -3   6   12.73    0.24
  11  -2   9    2.60    0.17
  11  -1  11    0.93    0.17
  11   0 -13    0.33    0.16
  11   1 -14    1.47    0.14
  11   2 -15    9.07    0.18
  12  -3  -7    1.61    0.21
  12  -3   6    0.87    0.18
  13  -2 -10    0.42    0.17
  13  -1 -12    0.12    0.17
  14  -2 -10    0.98    0.18
  14  -1 -12    3.40    0.19
  15  -2 -10    2.43    0.19
  16  -3  -7    0.36    0.21
  -5   8   4    0.19    0.28
  -5  10   4   11.89    0.40
  -4   7   8   10.42    0.26
  -4   9  -4    2.79    0.25
  -4  11   8    1.87    0.21
  -3   3   4   28.79    0.36
  -3  11  -6    0.21    0.19
  -2   2   5    9.08    0.27
  -2   3   8   77.35    0.41
  -2   7  12    0.73    0.16
  -2   8  -8    0.81    0.18
  -2   8  12    1.03    0.17
  -2   9  -8    3.14    0.19
  -2  10  -8    2.17    0.17
  -1   1   5  156.07    0.61
  -1   2   8   34.05    0.30
  -1   3  -6   98.85    0.44
  -1   3  10   41.01    0.28
  -1   4  11    0.09    0.19
  -1   5  12    2.01    0.18
  -1   7  13    5.95    0.21
   0   3  11    4.71    0.19
   0   5  13   10.12    0.22
   0   7  14    5.66    0.19
   0   9 -11    3.96    0.17
   1   2  -8   34.65    0.29
   1   2  11    6.96    0.16
   1   3  12    7.72    0.20
   1   4 -10   21.07    0.21
   1   4  13   15.62    0.24
   1   8 -12    0.40    0.17
   1   9 -12    0.18    0.17
   2  -1   5   89.38    0.46
   2   2  12    3.61    0.13
   2   3  13    2.91    0.17
   2   5 -12    1.39    0.17
   2   8 -13    5.15    0.18
   3  -1   7   36.58    0.27
   3   1  -9   11.62    0.24
   3   5  15    1.17    0.17
   4  -1   8   61.76    0.36
   4   1 -10   31.50    0.24
   4   1  12    0.44    0.13
   4   2  13   -0.49    0.17
   4   3  14   12.27    0.22
   4   4 -13   10.11    0.17
   4   4  15    0.09    0.13
   5  -2   6   13.12    0.25
   5  -1   9    2.48    0.18
   5   0  11    0.29    0.13
   5   1 -11   27.92    0.26
   5   3 -13    1.60    0.12
   5   4 -14   -0.22    0.16
   5   6 -15    0.66    0.16
   6  -2  -6   74.81    0.48
   6  -2   7   46.54    0.34
   6   2 -13    9.86    0.21
   6   2  14    1.78    0.14
   6   5 -15    0.71    0.13
   7  -1  10    2.44    0.18
   7   1  13   -0.38    0.17
   7   2  14   -0.32    0.16
   8  -2  -8   13.63    0.27
   8  -2   8   21.92    0.27
   8   0  12    2.74    0.17
   8   1 -13    1.04    0.13
   8   3 -15    2.95    0.19
   9  -3   5    8.01    0.23
   9   0  12    5.12    0.21
  10   0  12    8.64    0.20
  10   1 -14   -0.08    0.16
  10   2 -15    4.17    0.18
  12  -2 -10    0.97    0.18
  12  -1 -12    7.15    0.22
  14  -3   5    0.01    0.17
  -5   8   0    0.19    0.32
  -5   9   4    0.76    0.30
  -5  10   0    0.09    0.29
  -5  10   3    1.77    0.38
  -4   5  -1    2.40    0.30
  -4   5   5   47.86    0.45
  -4   6   7    1.05    0.21
  -4   8  -4    4.80    0.21
  -4  10  -4    0.59    0.18
  -3   4  -3   34.66    0.35
  -3   4   7  103.00    0.49
  -3   7  -6   30.57    0.30
  -3   7  10    6.75    0.22
  -2   3  -4  255.46    0.76
  -2   6  11    1.19    0.19
  -2   7  -8    5.83    0.22
  -2   9  12   -0.27    0.15
  -1   6  -9    0.66    0.17
  -1   8  13    1.62    0.18
  -1   9 -10    0.50    0.15
   0   0   3    0.05    0.19
   0   3  -8  150.49    0.49
   0   4  -9    0.82    0.18
   0   4  12   20.78    0.21
   0   5 -10   23.51    0.24
   0   7 -11    8.93    0.21
   0   8 -11    5.91    0.19
   1   1   9    2.25    0.15
   1   5 -11    2.59    0.14
   1   6  14    7.11    0.21
   1   7 -12    0.48    0.18
   2   0  -6    6.74    0.27
   2   0   8   40.21    0.30
   2   1  -8   29.71    0.29
   2   1  10   31.15    0.29
   2   5  14    0.73    0.17
   2   7 -13    4.47    0.18
   3  -1  -5  298.43    0.85
   3   0   9    0.46    0.19
   3   1  11    2.82    0.15
   3   4  14    1.46    0.19
   3   5 -13    3.10    0.14
   3   7 -14    1.55    0.16
   4   0  10    5.94    0.17
   4   5 -14   -0.22    0.18
   5   1  12    1.45    0.18
   5   3  14    2.79    0.17
   6  -1   9    6.32    0.19
   6   0  11    0.47    0.18
   6   1 -12   10.22    0.17
   6   3 -14    0.63    0.12
   7  -3   3   16.44    0.28
   7   2 -14    0.06    0.17
   8  -3   4  120.97    0.55
   8  -1  10    1.39    0.17
   8   0 -12   21.35    0.21
   8   1  13    0.34    0.13
   9  -2  -9    0.79    0.20
   9  -2   8    5.74    0.21
   9  -1 -11   26.68    0.29
   9  -1  10    2.09    0.19
   9   1 -14    4.27    0.19
   9   2 -15    1.98    0.17
  10  -3   5    0.55    0.20
  10  -2   8    0.25    0.16
  10   0 -13   -0.56    0.16
  11  -3  -7    0.04    0.17
  11  -3   5    5.21    0.23
  11  -2 -10    2.73    0.21
  11  -2   8   -0.14    0.16
  11  -1 -12    0.55    0.19
  11  -1  10    5.39    0.19
  12  -3   5    0.63    0.19
  12  -2   8   -0.02    0.17
  13  -3   5    0.35    0.16
  13   0 -14   18.03    0.26
  15  -3   4    0.87    0.19
  -5   8   3   12.33    0.48
  -4   6  -3   12.71    0.30
  -4   8   8    0.50    0.19
  -4   9   8    1.84    0.21
  -4  10   8    0.11    0.17
  -4  11  -4    0.02    0.20
  -3   3   3    0.17    0.26
  -3   5   8   29.26    0.31
  -3   6   9    0.38    0.20
  -3   8  10    3.95    0.20
  -3   9  -7    2.50    0.20
  -3   9  10   -0.16    0.18
  -3  10  10    3.23    0.20
  -2   4  -6   18.82    0.26
  -2   4   9   30.20    0.26
  -2   5  -7   12.58    0.24
  -2   5  10   13.98    0.24
  -1   1   4   30.04    0.36
  -1   3   9   16.81    0.26
  -1   6  12   14.21    0.23
  -1   8 -10   -0.34    0.16
  -1  10 -10    1.27    0.15
   0   1   7   22.86    0.24
   0   2   9   17.62    0.27
   0   6  13    6.20    0.20
   1   0   6    0.46    0.16
   1   5  13    3.39    0.19
   1   6 -12   13.76    0.22
   1   7  14    1.02    0.17
   2  -1   4   10.91    0.28
   2   2  11   -0.05    0.17
   2   3 -11   16.18    0.24
   2   4  13    5.83    0.20
   2   6 -13    0.12    0.18
   3  -1   6  237.05    0.64
   3   2 -11  104.40    0.41
   3   2  12    0.25    0.13
   3   3 -12   11.82    0.22
   3   3  13    2.00    0.14
   3   6 -14    0.43    0.17
   4  -2  -3   39.56    0.50
   4   0  -9   -0.03    0.20
   4   2 -12   -0.54    0.17
   4   3 -13    0.20    0.17
   5  -2  -5  295.95    0.91
   5  -2   5   19.01    0.27
   5  -1  -8    0.73    0.14
   5   0 -10   97.50    0.39
   5   2  13   12.49    0.18
   5   5 -15    8.82    0.20
   6  -2   6    0.80    0.19
   6  -1  -9    6.83    0.18
   6   0 -11   -0.16    0.19
   6   1  12    0.40    0.18
   6   3  14    7.06    0.20
   6   4 -15    4.08    0.14
   7  -2   7   16.47    0.21
   7  -1 -10    0.70    0.19
   7   0  11   -0.23    0.18
   7   1 -13    8.77    0.21
   7   3 -15    0.43    0.16
   8  -3  -5   80.19    0.67
   9  -3  -6    0.57    0.26
   9   0 -13   -0.34    0.18
   9   3 -16    0.60    0.14
  10  -1  10    1.01    0.13
  11   1 -15    6.59    0.20
  12   0 -14    2.44    0.19
  13  -3  -8    9.55    0.27
  14  -3  -8    1.33    0.21
  14  -3   4    0.52    0.19
  14  -2 -11    1.35    0.20
  15  -3  -8    7.40    0.28
  15  -2 -11    3.07    0.21
  -5   9  -1   15.33    0.40
  -4   6   6    4.28    0.26
  -4   7  -4    6.89    0.23
  -4   7   7    1.98    0.22
  -4  11   7    9.65    0.29
  -3   4   6    7.95    0.25
  -3   5  -5    8.59    0.23
  -3   6  -6    1.00    0.19
  -3   8  -7   22.04    0.27
  -3  10  -7    0.10    0.16
  -2   2   4   31.95    0.36
  -2   3   7   -0.07    0.14
  -2   6  -8   26.21    0.27
  -2   7  11   15.84    0.24
  -2   8  -9    0.58    0.17
  -2   9  -9    2.08    0.18
  -2  10  -9    4.47    0.17
  -1   2  -5  161.34    0.59
  -1   2   7   10.30    0.23
  -1   4  -8   78.10    0.35
  -1   4  10   21.42    0.27
  -1   5  -9    6.03    0.20
  -1   5  11    2.74    0.19
  -1   7 -10    0.85    0.13
  -1   7  12   -0.09    0.18
   0   1  -5    0.96    0.23
   0   2  -7    1.25    0.15
   0   3  10   69.70    0.37
   0   5  12    5.65    0.21
   0   6 -11    5.99    0.19
   0   7  13    1.23    0.18
   1   1  -7    0.62    0.22
   1   2  10   66.99    0.32
   1   3 -10   41.94    0.30
   1   3  11    1.54    0.18
   1   4 -11    0.27    0.18
   1   4  12   -0.03    0.20
   1   8 -13    2.43    0.15
   2  -1  -3   95.39    0.64
   2   2 -10   84.11    0.35
   2   3  12    3.83    0.18
   2   4 -12    4.04    0.15
   2   6  14    0.61    0.18
   3   0  -8  248.37    0.60
   3   4 -13    0.96    0.13
   3   5  14    1.25    0.19
   4  -1  -7    2.11    0.21
   4  -1   7    4.00    0.22
   4   1 -11    0.21    0.19
   4   1  11   24.28    0.22
   4   2  12    3.87    0.20
   4   3  13    1.50    0.18
   4   4 -14   11.82    0.21
   4   4  14    0.30    0.15
   4   6 -15    0.63    0.15
   5  -1   8    7.10    0.18
   5   0  10   62.48    0.31
   5   1 -12   21.19    0.25
   5   2 -13    2.31    0.17
   5   3 -14    2.76    0.19
   6   2  13    0.05    0.15
   7  -3   2    9.71    0.27
   7  -2  -8   12.23    0.25
   7  -1   9    0.75    0.17
   7   0 -12   14.69    0.24
   7   1  12    1.00    0.18
   7   2  13    5.11    0.19
   7   4 -16    1.75    0.16
   8  -2   7   34.44    0.31
   8  -1 -11   -0.32    0.19
   8   0  11    0.23    0.16
   8   1 -14    0.44    0.18
   8   2 -15    3.12    0.17
   8   3 -16    1.08    0.15
   9  -3   4   36.91    0.35
   9   0  11   -0.31    0.17
  10  -3  -7    1.65    0.20
  10  -2 -10    5.19    0.22
  10  -1 -12    0.27    0.17
  10   0  11   -0.33    0.16
  10   1 -15    2.00    0.18
  11   0 -14    0.92    0.18
  11   0  11   -0.45    0.18
  12  -3  -8    1.62    0.22
  13  -2 -11    1.70    0.20
  13  -1 -13    2.55    0.19
  16  -3  -8    1.27    0.22
  -5   9   3    1.53    0.37
  -5  10  -1    4.66    0.31
  -5  10   2    9.13    0.57
  -4   5   4    0.22    0.24
  -4   8  -5    4.95    0.24
  -4   9  -5    7.53    0.22
  -4  10  -5    6.57    0.24
  -3   3   2  186.52    1.24
  -3   7  -7    0.74    0.19
  -3   7   9   25.93    0.30
  -3  11  -7    4.10    0.19
  -2   6  10    7.00    0.22
  -2   7  -9    6.28    0.19
  -2   8  11    3.75    0.19
  -2   9  11    2.62    0.19
  -1   1  -2   22.30    0.41
  -1   3  -7    1.48    0.15
  -1   6 -10    1.28    0.18
  -1   8  12    0.09    0.17
  -1   9  12    0.98    0.17
   0   3  -9    3.92    0.21
   0   4 -10   24.20    0.25
   0   4  11    0.38    0.14
   0   8 -12   -0.01    0.17
   0   8  13    1.54    0.16
   0   9 -12    3.27    0.17
   1   1   8   43.32    0.28
   1   2  -9  193.26    0.54
   1   5 -12    1.77    0.19
   1   6  13    3.98    0.20
   1   7 -13    5.18    0.20
   2   0   7    0.42    0.15
   2   1  -9   19.68    0.25
   2   1   9   67.17    0.36
   2   5 -13    5.84    0.16
   2   7 -14    0.24    0.17
   3   0   8    2.13    0.21
   3   1 -10   56.95    0.30
   3   1  10    0.76    0.14
   3   4  13   11.11    0.23
   3   5 -14    4.33    0.18
   4   0   9    0.10    0.15
   4   5 -15    2.28    0.17
   5   1  11    0.30    0.18
   5   4 -15    0.69    0.16
   5   4  14    6.41    0.19
   6  -2  -7   27.41    0.33
   6  -1   8    9.67    0.22
   6   0  10    8.60    0.22
   6   1 -13    2.39    0.21
   6   2 -14    3.88    0.15
   6   3 -15    0.76    0.18
   7  -2   6    9.49    0.23
   8  -3   3   23.82    0.32
   8  -2  -9   38.63    0.36
   8  -1   9    3.98    0.18
   8   0 -13    0.56    0.19
   8   1  12    0.51    0.16
   8   2  13   -0.43    0.17
   9  -2   7    0.61    0.21
   9  -1 -12    0.55    0.17
   9  -1   9    1.91    0.20
   9   1  12    2.82    0.19
  10  -3   4    1.45    0.20
  10  -2   7    7.17    0.23
  10   0 -14    4.98    0.21
  10   1  12    3.95    0.20
  11  -3  -8    2.66    0.23
  11  -3   4   34.38    0.37
  11  -2   7    0.14    0.16
  11  -1   9    0.28    0.16
  12  -3   4    2.68    0.20
  12  -2 -11    0.94    0.19
  12  -1 -13    3.53    0.18
  12  -1   9    0.91    0.19
  13  -3   4    3.19    0.20
  15  -3   3    0.38    0.17
  -5   8  -1   -0.07    0.26
  -5   8   2    0.36    0.41
  -4   5  -2   44.03    0.46
  -4   8   7    0.11    0.19
  -4   9   7    2.46    0.23
  -4  10   7    6.98    0.26
  -4  11  -5    0.68    0.20
  -3   4  -4   11.30    0.25
  -3   5   7    4.74    0.23
  -3   6   8   49.90    0.37
  -3   8   9    0.26    0.19
  -3  10   9    0.21    0.20
  -2   2   3   37.62    0.47
  -2   3  -5    1.09    0.16
  -2   4   8    0.00    0.15
  -2   5  -8   17.50    0.24
  -2   5   9   15.08    0.26
  -1   1   3    0.31    0.20
  -1   3   8   42.21    0.32
  -1   6  11    0.72    0.19
  -1   8 -11    9.87    0.21
  -1   9 -11    8.15    0.20
   0   1   6    4.73    0.20
   0   2   8   19.19    0.26
   0   5 -11    9.61    0.21
   0   6  12    3.91    0.19
   0   7 -12    6.67    0.19
   1   0  -5    0.07    0.24
   1   0   5   -0.03    0.17
   1   6 -13    1.39    0.18
   1   7  13    0.25    0.17
   2  -1   3   59.27    0.43
   2   0  -7    0.12    0.16
   2   5  13   15.46    0.20
   2   6 -14    0.77    0.17
   3  -1  -6   33.21    0.33
   3  -1   5  199.67    0.64
   3   2  11    0.58    0.12
   3   3 -13    4.49    0.18
   3   3  12    5.30    0.19
   3   6  14    0.53    0.13
   4  -2   2  361.73    1.09
   4   0 -10  148.29    0.50
   4   5  14    7.81    0.16
   5  -1  -9   35.38    0.31
   5   0 -11   -0.34    0.19
   5   2  12    8.57    0.16
   5   3  13    0.07    0.13
   5   5 -16   -0.40    0.17
   6  -2   5   32.19    0.32
   6  -1 -10   61.33    0.37
   6   1  11    6.40    0.20
   6   4 -16    3.77    0.17
   6   4  14    0.01    0.13
   7  -3  -4   28.11    0.46
   7  -3   1    1.07    0.25
   7  -1 -11   30.89    0.29
   7   0  10   -0.09    0.19
   7   1 -14   24.41    0.26
   7   2 -15   -0.10    0.16
   7   3 -16    0.33    0.17
   9  -2 -10    3.47    0.21
   9   1 -15   10.02    0.21
   9   2 -16    1.76    0.14
  10  -1   9    0.53    0.14
  11  -2 -11   -0.37    0.19
  11  -1 -13    5.46    0.20
  14  -3   3    0.49    0.20
  14  -2   6    0.88    0.17
  -5   9  -2    4.99    0.27
  -4   6  -4  105.82    0.53
  -4   7  -5    8.29    0.22
  -3   3  -1    5.84    0.32
  -3   5  -6   21.21    0.27
  -3   6  -7    0.80    0.19
  -3   8  -8    0.38    0.17
  -3   9  -8    0.11    0.17
  -3   9   9    3.21    0.20
  -3  10  -8    0.18    0.16
  -2   3   6    3.97    0.21
  -2   4  -7   14.94    0.24
  -2   6  -9   10.09    0.22
  -2   7  10    0.33    0.19
  -2   9 -10    2.55    0.18
  -1   2  -6   57.73    0.38
  -1   2   6   36.90    0.34
  -1   4  -9    1.11    0.20
  -1   4   9    2.56    0.22
  -1   5 -10    4.75    0.20
  -1   5  10    1.02    0.20
  -1   7 -11   12.40    0.22
  -1   7  11   12.37    0.23
   0   1  -6    6.60    0.25
   0   2  -8   18.40    0.26
   0   5  11    9.96    0.23
   0   6 -12    3.78    0.21
   0   7  12    6.39    0.22
   1   1  -8   59.46    0.36
   1   2   9  107.90    0.40
   1   3 -11    0.08    0.19
   1   4 -12   27.60    0.25
   1   5  12    2.51    0.14
   1   8  13    3.23    0.20
   2   2 -11   12.62    0.24
   2   2  10    3.41    0.15
   2   3 -12   25.19    0.22
   2   3  11    0.99    0.19
   2   4 -13    3.06    0.18
   2   4  12    0.19    0.13
   2   6  13    0.59    0.19
   3   0  -9    0.69    0.20
   3   2 -12    1.82    0.14
   3   4 -14    0.90    0.18
   3   5  13    3.21    0.19
   3   6 -15    0.35    0.12
   4  -2  -4   94.09    0.61
   4  -1  -8    9.66    0.24
   4  -1   6    3.12    0.24
   4   1  10   47.27    0.28
   4   2 -13    6.16    0.16
   4   3 -14   10.62    0.17
   4   3  12    1.53    0.17
   4   4 -15    0.21    0.16
   4   4  13    0.40    0.17
   5  -2  -6   36.28    0.35
   5  -1   7   64.40    0.33
   5   0   9    0.45    0.14
   5   2 -14    6.99    0.20
   5   3 -15    3.88    0.18
   5   5  14    1.68    0.13
   6   0 -12   61.41    0.31
   6   2  12    2.38    0.17
   6   3  13    0.42    0.13
   7  -1   8    1.36    0.17
   7   0 -13    0.68    0.18
   7   1  11    2.91    0.20
   7   3  13    0.07    0.18
   8  -3  -6  254.68    1.12
   8  -3   2   40.48    0.42
   8  -2   6   -0.16    0.21
   8  -1 -12    6.74    0.21
   8   0  10    1.26    0.17
   8   1 -15    3.26    0.17
   8   2 -16   -0.29    0.17
   9  -3  -7   23.70    0.34
   9  -3   3    3.90    0.23
   9   0 -14    0.10    0.13
   9   0  10    0.76    0.18
  10  -3  -8   27.23    0.35
  10  -2 -11   22.73    0.29
  10  -1 -13    1.58    0.19
  10   0  10    1.20    0.17
  11   0 -15   -0.04    0.17
  11   0  10    2.68    0.20
  12   0  10    8.31    0.21
  13  -3  -9    0.21    0.20
  13  -3   3    0.56    0.20
  13  -2 -12    5.09    0.19
  13  -2   6    0.48    0.18
  13  -1 -14    1.41    0.15
  14  -3  -9    0.21    0.17
  14  -2 -12    0.44    0.18
  15  -3  -9    0.50    0.19
  15  -3   2    0.50    0.19
  -5  10  -2    0.17    0.22
  -4   5   3    1.12    0.30
  -4   6   5   20.36    0.32
  -4   7   6   51.88    0.42
  -4   8  -6    5.35    0.20
  -4   9  -6    1.54    0.18
  -4  10  -6    0.18    0.18
  -4  11   6    1.31    0.22
  -3   4   5  206.36    0.75
  -3   7  -8   10.96    0.23
  -3   7   8   -0.14    0.22
  -3  11   8    0.32    0.20
  -2   6   9    1.03    0.19
  -2   8 -10    0.23    0.16
  -2   8  10    0.63    0.19
  -2   9  10    0.53    0.19
  -2  10  10    0.95    0.19
  -1   1  -3   65.70    0.50
  -1   3  -8    7.28    0.23
  -1   6 -11    1.13    0.20
  -1   8  11    7.02    0.21
   0   3   9    3.53    0.17
   0   4 -11    0.52    0.18
   0   4  10   24.85    0.26
   0   8 -13    1.38    0.17
   0   8  12   -0.23    0.19
   0   9  12    2.92    0.20
   1   1   7    3.14    0.16
   1   2 -10   20.93    0.27
   1   3  10   46.46    0.28
   1   4  11    2.56    0.14
   1   5 -13    0.73    0.19
   1   6  12   29.35    0.28
   1   7 -14    0.49    0.14
   2  -1  -4  119.44    0.61
   2   0   6  165.27    0.56
   2   1   8    5.31    0.22
   2   5 -14    5.86    0.19
   2   7  13    0.74    0.17
   3   0   7   -0.15    0.20
   3   1 -11    0.95    0.14
   3   1   9    3.26    0.16
   3   5 -15    1.29    0.20
   4   0   8   64.57    0.36
   4   1 -12    0.79    0.14
   4   2  11    7.22    0.16
   5   1 -13   22.95    0.22
   5   1  10    0.76    0.19
   5   4 -16    0.57    0.17
   5   4  13    0.12    0.18
   6  -2  -8  133.03    0.57
   6   0   9    0.74    0.18
   6   1 -14    3.02    0.20
   6   2 -15    1.80    0.17
   6   3 -16    0.46    0.18
   7  -2  -9    1.58    0.20
   7   2  12    8.53    0.18
   8  -2 -10   31.84    0.30
   8  -1   8    0.24    0.18
   8   0 -14   22.57    0.25
   8   1  11    6.67    0.19
   8   2  12    0.14    0.18
   8   3  13    1.63    0.13
   9  -2   6    0.15    0.20
   9  -1   8    0.38    0.17
   9   1  11    0.56    0.18
   9   2  12    0.25    0.15
  10  -3   3    0.06    0.20
  10   0 -15   -0.11    0.16
  10   1 -16    0.13    0.13
  10   1  11    1.48    0.19
  11  -3   3   -0.27    0.21
  11   1  11    0.80    0.18
  12  -3  -9    0.57    0.19
  12  -3   3    0.44    0.22
  12  -2 -12    3.33    0.19
  12  -1 -14    3.17    0.19
  12  -1   8    1.31    0.18
  13  -1   8    2.50    0.17
  15  -2   5    1.42    0.17
  16  -3   1    1.48    0.19
  -5   7   0    0.42    0.42
  -5   8  -2   21.22    0.38
  -5  11  -1    2.90    0.33
  -4   5  -3   22.26    0.32
  -4   6  -5   26.84    0.32
  -4  11  -6    0.08    0.16
  -3   3  -2  342.37    1.09
  -3   4  -5   49.41    0.37
  -2   2  -3  112.65    0.56
  -2   3  -6   92.52    0.40
  -2   4   7   18.84    0.28
  -2   5  -9    1.55    0.18
  -2   5   8    9.58    0.24
  -2   7 -10   20.69    0.21
  -1   6  10    0.02    0.19
  -1   8 -12    1.44    0.18
  -1   9  11    3.51    0.18
   0   1   5    1.14    0.24
   0   2   7    2.11    0.21
   0   3 -10   68.92    0.32
   0   5 -12    4.99    0.22
   0   6  11    6.61    0.21
   0   7 -13    0.78    0.17
   1   0  -6  684.62    1.11
   1   0   4  127.58    0.59
   2   0  -8  382.27    0.77
   2   1 -10   30.48    0.24
   2   5  12   18.76    0.24
   2   6 -15    0.27    0.15
   3  -1  -7   18.20    0.27
   3   2  10    0.60    0.19
   3   3  11    0.86    0.19
   3   4  12    0.84    0.14
   3   6  13   10.80    0.22
   4   0 -11    0.20    0.19
   4   5 -16    0.07    0.13
   4   5  13    5.23    0.20
   5  -1 -10   36.51    0.32
   5   0 -12    3.97    0.21
   5   2  11    3.06    0.19
   5   3  12   11.17    0.21
   6  -1 -11   -0.14    0.20
   6  -1   7    7.15    0.18
   6   4  13    0.97    0.16
   7  -3  -5   28.38    0.46
   7  -3   0   74.38    0.71
   7   0   9    0.25    0.18
   7   1 -15    5.10    0.21
   7   2 -16    2.65    0.19
   9  -2 -11    0.10    0.19
   9  -1 -13   11.41    0.22
   9   1 -16    1.89    0.19
  10  -1   8    7.34    0.20
  11  -3  -9    0.36    0.19
  11  -2 -12    0.99    0.19
  11  -1 -14    1.87    0.19
  11  -1   8    0.89    0.17
  14  -3   2    1.42    0.21
  -5   7  -1   40.20    0.57
  -5   9  -3    4.17    0.24
  -5  10  -3    3.63    0.26
  -5  11  -2    2.56    0.29
  -4   7  -6    0.99    0.19
  -4   8   6    6.24    0.23
  -4   9  -7    0.65    0.19
  -4   9   6    3.20    0.23
  -4  10   6    1.45    0.22
  -3   5  -7    5.57    0.22
  -3   5   6    0.19    0.22
  -3   6  -8   12.46    0.24
  -3   6   7   -0.27    0.21
  -3   8  -9    3.10    0.19
  -3   8   8    2.97    0.21
  -3   9  -9    1.83    0.16
  -3   9   8    2.00    0.22
  -3  10  -9    1.16    0.16
  -3  10   8   10.47    0.25
  -2   3   5   14.22    0.29
  -2   4  -8    6.24    0.18
  -2   6 -10    0.50    0.18
  -2   7   9    0.02    0.18
  -2   9 -11    0.05    0.16
  -1   2  -7   98.08    0.43
  -1   3   7    1.17    0.21
  -1   4 -10   17.15    0.24
  -1   5 -11    0.44    0.18
  -1   7 -12    0.55    0.17
   0   1  -7   22.66    0.29
   0   2  -9   16.84    0.27
   0   6 -13    4.55    0.20
   1   1  -9    1.77    0.21
   1   2   8  109.90    0.44
   1   3 -12   88.52    0.39
   1   4 -13   12.33    0.22
   1   5  11    0.42    0.19
   1   6 -14    6.18    0.16
   1   7  12    0.40    0.18
   1   8  12    0.35    0.18
   2  -1  -5  111.70    0.54
   2   2 -12   15.50    0.23
   2   2   9    0.69    0.20
   2   3 -13    1.10    0.14
   2   3  10    8.66    0.21
   2   4 -14   16.47    0.24
   2   4  11    0.49    0.19
   3  -1   4   42.63    0.34
   3   0 -10    4.55    0.22
   3   2 -13   10.57    0.18
   3   3 -14   37.02    0.25
   3   4 -15    0.37    0.18
   3   7  13    2.68    0.20
   4  -2  -5    0.35    0.24
   4  -2   1  249.74    1.09
   4  -1  -9   19.84    0.27
   4  -1   5  209.54    0.65
   4   1   9   19.61    0.26
   4   2 -14    6.09    0.16
   4   3 -15    0.03    0.16
   4   4 -16    9.48    0.20
   4   4  12    0.58    0.19
   4   6  13    0.41    0.17
   5  -2  -7   33.74    0.33
   5  -1   6   84.67    0.42
   5   0   8  106.45    0.45
   5   2 -15    2.69    0.19
   5   3 -16   20.80    0.24
   5   5  13   -0.82    0.19
   6   0 -13   -0.42    0.14
   6   1  10    1.34    0.14
   6   2  11    8.59    0.21
   6   3  12   27.56    0.26
   7  -1 -12   22.60    0.23
   7  -1   7    5.99    0.23
   7   0 -14    0.20    0.18
   7   4  13   -0.35    0.13
   8  -3  -7    0.48    0.22
   8  -1 -13    1.69    0.18
   8   0   9    0.59    0.19
   9  -3  -8   13.02    0.28
   9  -3   2    1.51    0.23
   9   0 -15   -0.08    0.17
  10  -2 -12   19.86    0.26
  10  -1 -14    0.11    0.18
  12   0   9    0.88    0.19
  13  -3 -10    3.72    0.23
  13  -2 -13    3.10    0.20
  14  -3 -10    4.96    0.23
  14  -2   5   -0.43    0.17
  14  -1   7    0.43    0.16
  15  -3 -10    3.76    0.22
  -5   8  -3   10.92    0.29
  -5   9   2    5.93    0.47
  -4   5  -4  150.95    0.62
  -4   8  -7    0.09    0.18
  -4  10  -7    7.13    0.22
  -3   3  -3    4.62    0.25
  -3   4  -6   86.64    0.43
  -3   7  -9    0.08    0.19
  -2   3  -7   48.04    0.34
  -2   7 -11    0.09    0.17
  -2   8 -11    0.76    0.13
  -2   8   9   10.60    0.23
  -2  10   9    4.61    0.23
  -1   1  -4  118.45    0.54
  -1   2   5   15.38    0.25
  -1   3  -9    0.07    0.15
  -1   4   8   26.73    0.29
  -1   5   9   10.25    0.20
  -1   6 -12   29.07    0.28
  -1   7  10   -0.02    0.20
   0   0  -3    0.26    0.29
   0   3 -11    3.95    0.20
   0   3   8  151.24    0.52
   0   4 -12   20.66    0.26
   0   4   9    0.12    0.20
   0   5  10   22.09    0.22
   0   7  11   10.05    0.18
   0   8  11    5.67    0.20
   1   1   6   20.66    0.30
   1   2 -11   60.54    0.34
   1   3   9   -0.05    0.22
   1   4  10   17.87    0.25
   1   5 -14    0.49    0.18
   2   5 -15   -0.12    0.18
   2   6  12    4.62    0.17
   3   1 -12    6.02    0.16
   3   1   8   56.92    0.34
   3   5 -16    0.03    0.17
   3   5  12    2.34    0.20
   4   0   7    0.37    0.21
   4   1 -13    2.07    0.14
   4   2  10   -0.23    0.17
   4   3  11    3.16    0.18
   4   7  13    2.01    0.17
   5   1 -14    5.23    0.19
   5   4  12    3.88    0.18
   5   6  13    2.21    0.17
   6  -2  -9   30.54    0.33
   6   1 -15    0.62    0.17
   6   2 -16    0.17    0.19
   6   5  13    0.24    0.17
   7  -2 -10   11.81    0.25
   7   1  10    2.28    0.15
   7   2  11   15.66    0.25
   7   3  12   -0.29    0.15
   8  -3   1    0.17    0.24
   8  -2 -11   14.36    0.26
   8  -1   7    2.81    0.20
   8   0 -15    0.07    0.18
   8   1 -16    1.04    0.14
   8   1  10    0.87    0.19
   8   2  11    2.54    0.20
   8   3  12    6.24    0.22
   9   0   9    0.18    0.13
   9   3  12   -0.28    0.18
  10  -3  -9    0.52    0.19
  10  -3   2   50.12    0.44
  10   0 -16   12.25    0.22
  10   0   9    0.28    0.17
  11   0   9   -0.22    0.13
  11   1  10    5.68    0.19
  12  -3 -10    0.31    0.19
  12  -3   2    7.34    0.27
  12  -2 -13    3.37    0.21
  12  -2   5   12.36    0.26
  13  -3   2    6.96    0.23
  13  -2   5    0.38    0.18
  13  -1   7    4.21    0.19
  15  -3   1    0.25    0.19
  15  -2   4    0.53    0.19
  16  -3   0    0.12    0.21
  -5   7  -2   27.41    0.41
  -5   9  -4    7.18    0.26
  -5  11  -3    3.83    0.30
  -4   6  -6   14.85    0.25
  -4   6   4   19.80    0.37
  -4   7  -7    5.50    0.20
  -4   7   5   27.75    0.35
  -4  11   5   10.03    0.33
  -3   4   4    0.37    0.22
  -3   7   7    2.67    0.22
  -3   9 -10    0.02    0.18
  -3  11   7    0.72    0.20
  -2   4  -9   13.04    0.23
  -2   5 -10    1.26    0.18
  -2   6   8    7.00    0.23
  -2   9   9    0.89    0.19
  -1   8 -13    3.42    0.19
  -1   8  10    4.60    0.22
  -1   9  10    0.08    0.18
  -1  10  10    4.70    0.21
   0   5 -13   10.62    0.21
   0   7 -14    5.37    0.18
   0   9  11    3.83    0.19
   1   0  -7   -0.21    0.16
   1   6  11    1.55    0.20
   2   0  -9    0.18    0.15
   2   0   5   -0.06    0.17
   2   1 -11    2.27    0.15
   2   1   7   57.97    0.33
   2   5  11    9.32    0.22
   2   7  12   25.85    0.27
   3  -1  -8  176.89    0.57
   3   0   6    0.56    0.24
   3   3 -15    2.55    0.17
   3   4  11   14.96    0.24
   3   6  12   22.39    0.26
   4  -2  -6  142.56    0.58
   4   0 -12   67.96    0.35
   4   5  12    1.53    0.20
   5  -2  -8   19.33    0.29
   5  -1 -11   26.05    0.29
   5   0 -13    0.20    0.19
   5   1   9    2.28    0.15
   5   2  10    0.16    0.17
   5   3  11    1.32    0.19
   6  -1 -12   10.12    0.23
   6  -1   6   27.46    0.29
   6   0   8    6.03    0.17
   6   4  12    0.40    0.17
   7  -3  -6    0.36    0.23
   7   1 -16    2.41    0.19
   7   2 -17   -0.23    0.16
   9  -2 -12    1.47    0.20
   9  -1 -14    5.28    0.19
   9  -1   7    4.22    0.20
   9   1  10    2.41    0.15
   9   2  11    3.22    0.15
  10  -1   7    0.82    0.20
  10   1  10    0.74    0.13
  10   2  11    1.77    0.13
  11  -3 -10    8.51    0.23
  11  -3   2    4.72    0.21
  11  -2 -13    3.86    0.20
  11  -2   5    1.10    0.20
  11  -1 -15    6.42    0.21
  11  -1   7    2.56    0.20
  12  -1   7    3.42    0.18
  -5   7  -3    9.00    0.28
  -5   8  -4    1.92    0.23
  -5  10  -4    1.34    0.22
  -4   5  -5    7.37    0.24
  -4   9  -8    1.60    0.18
  -4  10  -8    0.85    0.17
  -3   3  -4   65.91    0.43
  -3   5  -8    8.92    0.22
  -3   6  -9   13.01    0.23
  -3   8 -10    4.62    0.20
  -2   2  -5    0.71    0.24
  -2   4   6   15.37    0.28
  -2   5   7  137.23    0.55
  -2   6 -11    0.67    0.19
  -2   8 -12    2.31    0.17
  -1   1  -5  302.94    0.78
  -1   2  -8  103.50    0.39
  -1   3 -10   49.41    0.32
  -1   4 -11    3.34    0.19
  -1   5 -12    1.78    0.20
  -1   6   9    5.89    0.22
  -1   7 -13    0.16    0.16
   0   0  -4   73.62    0.48
   0   1  -8   -0.10    0.15
   0   1   4  406.49    1.00
   0   2 -10   11.29    0.19
   0   2   6  219.11    0.66
   0   6 -14    0.37    0.18
   0   6  10    1.23    0.19
   1   0   3    0.41    0.28
   1   1 -10    0.14    0.22
   1   3 -13    0.94    0.19
   1   4 -14    0.06    0.19
   1   6 -15    0.21    0.12
   1   7  11   12.71    0.26
   2  -1  -6   45.91    0.34
   2   2 -13   14.97    0.23
   2   3 -14    3.08    0.15
   2   4 -15    0.32    0.18
   2   8  12    2.54    0.14
   3   0 -11    0.12    0.20
   3   2 -14    6.76    0.15
   3   2   9   24.76    0.23
   3   3  10    0.24    0.13
   3   4 -16    0.06    0.18
   4  -1 -10   32.63    0.31
   4   1 -14    3.69    0.18
   4   2 -15   10.38    0.17
   4   3 -16    0.24    0.17
   5   2 -16   -0.28    0.19
   5   3 -17    0.12    0.16
   5   5  12   -0.05    0.18
   6   0 -14   36.60    0.26
   6   1   9    5.37    0.21
   6   3  11   -0.16    0.19
   7  -1 -13    8.24    0.17
   7   0 -15   -0.28    0.19
   7   0   8    2.22    0.17
   7   4  12    5.93    0.21
   8  -3  -8   38.20    0.40
   8  -1 -14    0.17    0.17
   8   4  12   -0.61    0.17
   9  -3  -9    1.91    0.21
   9   0 -16    2.51    0.17
  10  -3 -10    3.88    0.23
  10  -2 -13   14.02    0.24
  10  -1 -15    1.45    0.20
  12   0   8    6.39    0.19
  13  -3 -11    1.52    0.22
  13   0   8   -0.01    0.18
  14  -3 -11    0.07    0.20
  14  -3   1    0.66    0.21
  14  -2   4    0.56    0.18
  -5   9  -5    0.87    0.21
  -5  11  -4   -0.10    0.23
  -4   6  -7   25.11    0.27
  -4   8  -8    0.14    0.17
  -4   8   5    5.54    0.26
  -4   9   5    4.15    0.24
  -4  10   5    9.92    0.29
  -3   4  -7    2.80    0.21
  -3   5   5   39.87    0.39
  -3   6   6  116.42    0.55
  -3   7 -10    0.56    0.19
  -3   8   7   10.68    0.26
  -3   9   7    0.53    0.19
  -3  10   7    4.89    0.22
  -2   3  -8   80.71    0.39
  -2   7 -12   24.56    0.28
  -2   7   8   10.74    0.25
  -2  11   8    0.95    0.18
  -1   3   6  118.37    0.52
  -1   5   8   26.15    0.29
  -1   6 -13    2.78    0.20
   0   3 -12    5.70    0.22
   0   4 -13   -0.25    0.20
   0   5   9    0.03    0.19
   0   7  10    0.38    0.21
   1   0  -8   85.01    0.41
   1   2 -12    3.38    0.19
   1   2   7   99.55    0.44
   1   5 -15    2.59    0.19
   1   5  10    4.08    0.16
   1   8  11   11.51    0.24
   1   9  11    6.79    0.22
   2   0 -10    8.08    0.23
   2   1 -12    0.65    0.19
   2   2   8   45.85    0.29
   2   3   9    1.14    0.20
   2   4  10    0.21    0.13
   2   5 -16    1.28    0.17
   2   6  11    0.74    0.20
   3  -1  -9   11.31    0.25
   3  -1   3   82.98    0.51
   3   1 -13    8.76    0.16
   3   5  11    0.90    0.21
   3   7  12    1.51    0.15
   3   8  12    1.22    0.17
   4  -1   4    1.24    0.23
   4   1   8   59.16    0.31
   4   3  10    4.96    0.19
   4   4  11    0.25    0.14
   4   6  12    1.03    0.18
   5  -2   2  127.24    0.65
   5  -1   5   95.32    0.43
   5   0   7    0.02    0.16
   5   1 -15    2.52    0.15
   6  -2 -10   10.06    0.25
   6  -2   3    6.31    0.24
   6   1 -16    0.01    0.18
   6   2 -17    1.30    0.19
   6   2  10   10.41    0.18
   6   5  12    3.48    0.21
   7  -3  -7   23.89    0.38
   7  -2 -11    1.76    0.19
   7  -1   6   47.43    0.34
   7   1   9    0.63    0.19
   7   2  10    9.34    0.21
   7   3  11    0.32    0.20
   8  -2 -12   12.94    0.25
   8   0 -16   20.65    0.26
   8   0   8    0.84    0.14
   8   3  11    0.49    0.17
   9  -3   1    0.55    0.25
   9   0   8    6.54    0.21
  10   0   8    1.25    0.19
  11   0   8    6.47    0.21
  12  -3 -11    0.44    0.19
  12  -2 -14    0.82    0.20
  12   1   9    1.25    0.18
  13  -3   1    2.15    0.22
  13  -2   4    0.56    0.18
  13  -1   6    0.59    0.18
  15  -3   0    0.45    0.20
  -5   7  -4   32.37    0.35
  -5   8  -5    4.87    0.21
  -5  10  -5    0.20    0.20
  -4   4  -2   27.70    0.39
  -4   5  -6    9.74    0.24
  -4   5   2    6.67    0.40
  -4   7  -8   31.32    0.31
  -3   3  -5    1.62    0.22
  -3   5  -9   31.12    0.28
  -3   6 -10   28.25    0.29
  -3   8 -11    1.85    0.17
  -3   9 -11    0.19    0.17
  -2   2  -6   89.70    0.43
  -2   3   4    0.61    0.23
  -2   4 -10    0.12    0.20
  -2   5 -11    9.37    0.20
  -2   8   8   19.40    0.28
  -2  10   8    1.31    0.18
  -1   1  -6   19.43    0.24
  -1   2  -9  111.14    0.44
  -1   2   4  209.71    0.76
  -1   4 -12    0.50    0.18
  -1   4   7   24.35    0.30
  -1   7   9    5.01    0.21
   0   0  -5    0.17    0.18
   0   1  -9  145.75    0.48
   0   2 -11    6.06    0.23
   0   3   7    0.92    0.21
   0   4   8    1.07    0.22
   0   5 -14   13.82    0.19
   0   8  10    6.06    0.21
   0   9  10    1.68    0.18
   0  10  10    5.20    0.21
   1   3   8    8.88    0.24
   1   4   9    1.80    0.15
   2  -1  -7   46.73    0.35
   2   3 -15   -0.28    0.16
   2   7  11    0.76    0.18
   3   1   7   37.11    0.32
   3   2 -15    0.99    0.17
   3   3 -16   14.71    0.22
   4  -2  -7   66.87    0.38
   4  -1 -11   -0.24    0.19
   4   0 -13   -0.11    0.20
   4   0   6  513.64    0.91
   4   2   9   -0.01    0.14
   4   7  12    6.83    0.21
   5  -2  -9    8.92    0.25
   5  -1 -12   21.95    0.27
   5   0 -14    1.84    0.21
   5   4  11   12.34    0.22
   5   6  12    0.26    0.20
   6  -3  -4  371.18    1.38
   6  -1 -13    2.83    0.20
   6   0 -15    0.50    0.17
   6   0   7    0.33    0.23
   7  -3  -1    3.39    0.39
   7  -1 -14   24.87    0.27
   7   1 -17    2.14    0.19
   7   5  12    2.33    0.18
   8  -3  -9    0.34    0.21
   8  -1   6    2.06    0.21
   8   1   9    3.35    0.15
   8   2  10    0.65    0.20
   8   5  12    0.93    0.18
   9  -3 -10   39.39    0.35
   9  -2 -13    3.81    0.21
   9  -2   4   59.21    0.41
   9  -1 -15   10.31    0.20
   9  -1   6    1.39    0.20
   9   1   9    2.05    0.20
   9   2  10    5.41    0.22
   9   3  11    0.09    0.13
  10  -3   1    0.65    0.26
  10  -2   4    2.02    0.24
  10   1   9    1.53    0.19
  10   2  10    1.71    0.20
  10   3  11    0.43    0.13
  11  -3 -11    0.26    0.18
  11  -2 -14    2.05    0.20
  11  -2   4    2.21    0.24
  11   1   9    0.44    0.17
  11   2  10    1.71    0.19
  12  -3   1    8.53    0.28
  12  -2   4    7.97    0.24
  12  -1   6    6.83    0.23
  14   0   7    0.51    0.17
  15  -2   3    1.18    0.19
  15  -1   5    1.27    0.17
  16  -3  -1    0.20    0.20
  -5   9  -6    2.06    0.20
  -5  11  -5    6.13    0.25
  -4   4  -3   58.91    0.45
  -4   4  -1   39.67    0.52
  -4   8  -9    0.24    0.18
  -4   9  -9    0.05    0.18
  -4  11   4    1.11    0.25
  -3   4  -8   10.32    0.24
  -3   7 -11    0.14    0.17
  -3  11   6    1.56    0.22
  -2   3  -9    1.14    0.21
  -2   6 -12    4.12    0.17
  -2   6   7    4.35    0.22
  -2   9   8    7.39    0.24
  -1   3 -11    1.37    0.19
  -1   5 -13    4.20    0.19
  -1   7 -14    0.79    0.13
  -1   8   9   14.78    0.25
  -1   9   9    0.63    0.20
  -1  10   9    0.91    0.16
   0   0  -6   15.41    0.30
   0   6 -15    0.84    0.16
   1   0  -9   -0.09    0.21
   1   1 -11   27.79    0.23
   1   1   5  293.86    0.75
   1   2 -13    0.72    0.18
   1   3 -14   16.10    0.22
   1   4 -15    5.94    0.21
   1   6  10    1.47    0.16
   2   0   4   21.42    0.32
   2   1   6    7.59    0.25
   2   2 -14   19.66    0.20
   2   4 -16    4.52    0.18
   2   5  10    0.87    0.21
   2   8  11    1.31    0.20
   2   9  11    0.81    0.17
   3   0 -12   19.26    0.20
   3   0   5    0.10    0.25
   3   1 -14    0.28    0.18
   3   2   8    4.17    0.23
   3   3   9    0.97    0.19
   3   4  10    3.16    0.16
   3   6  11   10.61    0.24
   4   1 -15    0.25    0.19
   4   2 -16    5.15    0.16
   4   3 -17    0.60    0.13
   4   5  11   29.94    0.28
   5   1 -16   -0.11    0.17
   5   1   8    6.57    0.17
   5   2 -17    0.71    0.19
   5   2   9    0.60    0.20
   5   3  10   26.95    0.26
   5   7  12    0.23    0.19
   6  -3  -5   74.96    0.60
   6  -3  -3   35.25    0.62
   6  -2 -11   18.13    0.27
   6  -1   5   78.16    0.43
   6   4  11    0.40    0.18
   6   6  12    1.05    0.17
   7  -3  -8   24.19    0.35
   7  -2 -12    5.60    0.22
   7  -2   3    0.47    0.25
   7   0 -16   10.78    0.25
   7   4  11    0.02    0.17
   7   6  12    0.70    0.20
   8  -3   0    0.17    0.25
   8  -1 -15    3.04    0.21
  10  -3 -11    0.42    0.20
  10  -2 -14    5.75    0.21
  10  -1 -16    0.27    0.18
  10  -1   6    8.45    0.22
  11  -3   1    0.54    0.20
  11  -1   6    0.88    0.15
  12  -3 -12    0.61    0.20
  13  -3 -12    0.04    0.18
  13   0   7   -0.03    0.20
  14  -3 -12    3.30    0.21
  16  -2   2    0.12    0.18
  -5   6  -3    3.39    0.29
  -5   6  -2   23.86    0.41
  -5   7  -5    5.82    0.22
  -5   8  -6    4.05    0.20
  -5  10  -6    0.68    0.18
  -4   4  -4   14.64    0.29
  -4   5  -7    6.97    0.22
  -4   6  -8   12.22    0.23
  -4   7  -9    0.48    0.19
  -4   7   4    9.93    0.32
  -4  12   3    1.88    0.25
  -3   3  -6    0.33    0.15
  -3   5 -10    0.50    0.17
  -3   7   6    2.67    0.23
  -2   2  -7   22.27    0.27
  -2   4 -11    0.38    0.18
  -2   5 -12   17.19    0.23
  -2   7 -13   -0.09    0.19
  -1   1  -7    3.02    0.17
  -1   2 -10   68.09    0.35
  -1   6 -14    6.70    0.19
  -1   6   8    4.88    0.23
   0   1 -10    1.98    0.22
   0   3 -13   -0.24    0.17
   0   4 -14    6.64    0.20
   0   5 -15    2.08    0.16
   0   6   9    6.10    0.17
   1   5 -16    0.39    0.16
   1   7  10    1.10    0.20
   2  -1  -8   30.66    0.30
   2   0 -11   -0.20    0.14
   2   1 -13    1.23    0.18
   2   4   9   13.08    0.23
   3  -2  -4   11.67    0.30
   3  -1 -10   57.08    0.31
   3   7  11    0.13    0.20
   4  -2  -8    0.34    0.15
   4  -2   0  100.58    0.96
   4   4  10   11.20    0.23
   4   6  11    0.85    0.20
   5  -2 -10   28.35    0.31
   5  -1 -13   23.04    0.26
   5   5  11   -0.18    0.20
   6  -3  -6  115.36    0.69
   6   1 -17    7.40    0.21
   6   1   8    9.75    0.23
   6   2   9    9.51    0.23
   6   3  10   12.50    0.23
   7   0   7    0.10    0.14
   8  -3 -10    1.83    0.23
   8  -2 -13   15.81    0.25
   8   0 -17    0.41    0.17
   8   0   7   -0.53    0.18
   8   4  11    0.91    0.18
   9  -1 -16    1.44    0.19
   9   4  11    0.34    0.19
  11  -3 -12    8.36    0.23
  12   0   7   -0.45    0.19
  13   1   8    2.15    0.19
  14  -3   0    3.62    0.23
  14  -2   3    1.13    0.19
  -5   6  -4   49.20    0.44
  -5   6  -1    1.34    0.33
  -5   7  -6    8.55    0.24
  -5   9  -7    0.92    0.19
  -4   4  -5   22.64    0.30
  -4   6   3   25.77    0.45
  -4   8 -10    1.30    0.17
  -4   9 -10    2.42    0.18
  -3   3  -7    1.02    0.21
  -3   4  -9   13.09    0.24
  -3   4   3   96.20    0.68
  -3   6 -11    9.10    0.21
  -3   8 -12    0.57    0.19
  -3   8   6    7.43    0.24
  -3  10   6    5.31    0.24
  -2   3 -10    7.95    0.22
  -2   4   5    3.53    0.24
  -2   5   6   90.57    0.48
  -2   6 -13    0.42    0.18
  -2   7   7    0.46    0.20
  -2  11   7    5.12    0.23
  -1   3 -12    7.14    0.22
  -1   4 -13   15.32    0.24
  -1   5 -14    3.51    0.19
  -1  11   8    0.64    0.19
   0   0  -7    0.43    0.22
   0   2 -12   14.26    0.18
   0   2   5  144.61    0.59
   0   7   9   19.01    0.27
   1  -1  -4   30.36    0.37
   1  -1  -3    0.40    0.30
   1   0 -10   19.35    0.26
   1   1 -12   19.71    0.23
   1   5   9    5.62    0.17
   1   8  10   -0.65    0.19
   1   9  10   -0.04    0.19
   1  10  10    0.27    0.18
   2   2 -15   11.36    0.21
   2   2   7   20.69    0.24
   2   3 -16    2.23    0.19
   2   3   8   87.21    0.41
   2   6  10    0.19    0.21
   3  -2  -5  176.03    0.70
   3  -2  -3  292.73    1.16
   3   0 -13   -0.72    0.19
   3   2 -16    0.47    0.18
   3   3 -17    0.77    0.18
   3   5  10    1.20    0.21
   3   8  11    1.50    0.20
   3   9  11    0.55    0.19
   4  -1 -12    0.74    0.19
   4   0 -14    8.42    0.17
   4   1   7    4.04    0.17
   4   2 -17   10.81    0.21
   4   3   9   -0.04    0.19
   5  -1   4  213.98    0.68
   5   0 -15    0.55    0.13
   5   0   6   35.98    0.28
   6  -3  -7   -0.03    0.22
   6  -1 -14    2.09    0.15
   6   0 -16    3.33    0.20
   6   5  11    1.06    0.17
   7  -3  -9    6.89    0.25
   7  -1 -15    4.84    0.21
   7  -1   5   14.72    0.28
   7   1   8    0.53    0.19
   7   2   9    5.50    0.22
   7   3  10   15.72    0.20
   7   5  11    1.27    0.17
   8  -2   3   17.40    0.29
   8   3  10   11.01    0.24
   9  -3 -11    1.33    0.19
   9  -2 -14    5.23    0.16
   9   0   7    0.13    0.18
   9   3  10    2.50    0.21
  10  -3 -12    1.71    0.22
  10   0   7    0.75    0.19
  10   3  10    1.27    0.20
  11  -2 -15    8.73    0.21
  11   0   7    0.39    0.14
  11   1   8    0.84    0.18
  11   2   9    2.81    0.18
  11   3  10    1.03    0.13
  12   1   8    1.93    0.17
  12   2   9    0.99    0.17
  13  -3 -13    0.14    0.19
  13  -2   3    6.62    0.21
  15  -3  -1    0.17    0.23
  -5   6  -5    2.45    0.25
  -5   8  -7    3.84    0.20
  -5  10  -7    1.58    0.19
  -5  10   1    0.28    0.36
  -4   4  -6    6.22    0.23
  -4   5  -8   10.34    0.23
  -4   6  -9    0.53    0.18
  -4   7 -10   11.81    0.24
  -4   8   4    2.04    0.25
  -4  10   4    0.05    0.23
  -3   6   5   36.71    0.38
  -3   7 -12    1.72    0.17
  -3   9   6    0.45    0.20
  -2   2  -8   45.78    0.29
  -2  10   7    0.98    0.23
  -1   1  -8   40.06    0.28
  -1   3   5   23.89    0.32
  -1   5   7   18.56    0.28
  -1   7   8    3.56    0.21
   0   1   3   39.41    0.46
   0   3 -14    1.25    0.18
   0   4 -15    2.45    0.19
   0   5   8   31.18    0.27
   0   8   9    0.43    0.21
   0   9   9    8.20    0.24
   0  10   9    1.16    0.20
   1  -1  -6   76.92    0.45
   1  -1  -5  150.66    0.58
   1   2 -14    0.60    0.18
   1   2   6   56.15    0.35
   1   3 -15    5.73    0.15
   1   3   7    1.58    0.22
   1   4 -16    0.53    0.14
   1   4   8   85.14    0.40
   2  -1  -9   19.62    0.22
   2   0 -12   13.76    0.24
   2   1 -14    0.97    0.18
   2   7  10   21.77    0.28
   3  -2  -6   12.20    0.23
   3  -1 -11    0.80    0.20
   3   1 -15    2.72    0.18
   4  -2  -9   10.73    0.19
   4   1 -16    0.42    0.17
   4   2   8    2.23    0.16
   4   7  11    1.22    0.15
   4   8  11   -0.07    0.20
   5  -2 -11   15.94    0.26
   5   1 -17    0.31    0.19
   5   4  10    1.57    0.15
   5   6  11    3.09    0.16
   6  -2 -12    0.32    0.13
   6  -2   2    1.99    0.23
   6   6  11    0.98    0.18
   7  -2 -13    1.00    0.18
   7   0 -17    0.03    0.18
   8  -2 -14    1.46    0.19
   8  -1 -16    1.97    0.19
   8  -1   5    1.10    0.23
   8   1   8    0.37    0.14
   8   2   9    3.97    0.16
   8   5  11    0.68    0.14
   9  -3   0    1.57    0.27
   9  -2   3   24.08    0.32
   9   1   8    0.16    0.19
   9   2   9    1.52    0.19
   9   5  11    1.68    0.19
  10  -2 -15    4.41    0.21
  10   1   8    7.17    0.21
  10   2   9    3.55    0.16
  11  -1   5    3.28    0.20
  12  -3 -13    5.79    0.22
  12  -2   3    5.08    0.23
  12  -1   5   10.17    0.24
  13  -3   0    0.12    0.21
  14   0   6   11.57    0.22
  14   1   7    0.17    0.17
  15  -2   2   -0.11    0.18
  15  -1   4    0.36    0.18
  16  -3  -2    0.46    0.21
  -5   6  -6    1.57    0.22
  -5   7  -7    1.55    0.20
  -5   8  -8    2.95    0.20
  -5   9  -8    4.46    0.20
  -4   9   4    8.50    0.30
  -3   3  -8    2.11    0.22
  -3   4 -10    3.73    0.20
  -3   5 -11    0.48    0.17
  -3   5   4  118.60    0.63
  -3   6 -12   20.98    0.27
  -2   2  -9    0.75    0.21
  -2   3 -11    1.14    0.18
  -2   4 -12    0.16    0.13
  -2   5 -13   15.62    0.23
  -2   8   7   46.30    0.37
  -2   9   7    1.63    0.21
  -1   1  -9    2.40    0.23
  -1   2 -11    6.97    0.17
  -1   4 -14    1.15    0.18
  -1   4   6    9.32    0.20
  -1   8   8    3.05    0.23
  -1   9   8    6.34    0.23
  -1  10   8    8.63    0.23
   0   0  -8    7.08    0.19
   0   1 -11   39.46    0.25
   0   2 -13   11.31    0.23
   0   3   6  160.15    0.57
   0   4   7    1.33    0.16
   1   0   2  127.97    0.77
   1   1 -13    6.81    0.20
   1   6   9    0.47    0.15
   2   5   9    3.22    0.21
   2   8  10   -0.19    0.21
   2   9  10    3.31    0.20
   3  -2  -7    1.05    0.22
   3   0 -14    1.12    0.18
   3   1   6  227.39    0.61
   3   4   9   13.25    0.19
   3   6  10   29.79    0.29
   4  -2 -10   29.24    0.31
   4  -1 -13    2.24    0.21
   4  -1   3   53.76    0.40
   4   0 -15    0.68    0.20
   4   0   5    0.33    0.23
   4   5  10   17.85    0.21
   5  -2   1  190.20    0.88
   5  -1 -14    4.89    0.21
   5   0 -16   11.03    0.22
   5   1   7   63.42    0.33
   5   2   8   13.01    0.24
   5   3   9    1.45    0.15
   5   7  11    1.46    0.15
   5   8  11    3.10    0.21
   6  -3  -8    1.30    0.22
   6  -1 -15    1.14    0.20
   6   0   6  134.54    0.47
   6   4  10    8.16    0.17
   6   7  11    2.90    0.19
   7  -3 -10   26.83    0.34
   7   4  10    5.54    0.21
   7   6  11    0.93    0.18
   8  -3 -11    0.09    0.18
   8   4  10    3.35    0.19
   8   6  11    0.13    0.19
   9  -3 -12   33.22    0.33
   9  -2 -15    1.71    0.20
   9  -1   5   -0.04    0.16
  10  -3   0   64.20    0.57
  10  -2   3   23.90    0.32
  10  -1   5   18.64    0.26
  10   4  10    0.41    0.18
  11  -3 -13    0.35    0.19
  11  -2   3   13.47    0.28
  12  -4  -7   15.01    0.39
  12  -4  -6    2.23    0.39
  12  -3   0   24.98    0.38
  13  -4  -7    1.04    0.31
  13   0   6   10.60    0.24
  14  -2   2    0.71    0.21
  14  -1   4    3.06    0.21
  16  -2   1    2.52    0.22
  -5   8   1   16.46    0.64
  -5  10  -8    0.25    0.16
  -4   4  -7   40.35    0.34
  -4   5  -9   18.67    0.27
  -4   6 -10    0.07    0.20
  -4   7 -11    1.40    0.17
  -4   8 -11   -0.22    0.15
  -3   7 -13    3.43    0.20
  -3  11   5    3.55    0.24
  -2   1  -4   10.45    0.30
  -2   6 -14    0.13    0.12
  -2   6   6    3.35    0.24
  -1   3 -13    4.26    0.15
  -1   5 -15    2.42    0.17
  -1   6   7   11.13    0.24
   0   0  -9    0.00    0.21
   0   6   8   16.43    0.27
   1  -1  -7    0.26    0.17
   1   0 -11    0.26    0.15
   1   1   4  121.83    0.58
   1   2 -15    0.80    0.17
   1   3 -16    2.35    0.19
   1   7   9    1.55    0.20
   2  -1 -10   28.17    0.25
   2   0 -13   -0.62    0.18
   2   1   5   87.12    0.43
   2   2 -16   -0.15    0.16
   2   3 -17    0.99    0.16
   3  -2  -8    2.69    0.23
   3  -1 -12    6.12    0.22
   3   0   4  265.34    0.77
   3   1 -16    0.03    0.16
   3   2 -17    2.50    0.18
   3   2   7   41.56    0.28
   3   3   8    2.75    0.17
   3   7  10    1.12    0.21
   4   1 -17    0.88    0.18
   4   4   9    5.54    0.22
   4   6  10   -0.17    0.22
   5  -2 -12    0.20    0.20
   5   5  10    1.79    0.19
   6  -3  -9    0.87    0.22
   6  -2 -13    8.03    0.22
   6  -1   4    5.42    0.25
   6   0 -17    0.78    0.17
   6   1   7    6.92    0.25
   6   2   8    6.52    0.22
   6   3   9   -0.16    0.15
   7  -2 -14    0.75    0.19
   7  -1 -16    3.30    0.15
   7   0   6  127.40    0.48
   7   3   9    0.14    0.19
   7   7  11    2.95    0.19
   9   4  10    7.68    0.18
  10  -3 -13    1.24    0.20
  11  -4  -7    0.40    0.26
  11  -4  -6   -0.01    0.31
  11  -3   0    0.20    0.23
  11   0   6   35.71    0.31
  11   3   9    0.00    0.18
  12  -4  -8    2.75    0.25
  12  -3 -14    3.70    0.21
  12   0   6    1.51    0.19
  12   1   7    3.73    0.19
  12   2   8    0.02    0.17
  12   3   9    3.95    0.15
  13  -4  -8    0.68    0.24
  13   1   7    4.25    0.15
  13   2   8    2.78    0.15
  14  -3  -1    0.08    0.23
  15   0   5    0.77    0.17
  16  -1   3    1.72    0.17
  -5   6  -7    7.09    0.23
  -5   7  -8    1.61    0.18
  -5   8  -9   -0.02    0.19
  -5   9  -9    0.61    0.18
  -4   4  -8    1.77    0.21
  -4   4   0  165.89    1.58
  -4  11   3    1.71    0.25
  -3   2  -5  126.03    0.53
  -3   2  -4  126.89    0.54
  -3   2  -3    0.96    0.25
  -3   3  -9    0.92    0.16
  -3   4 -11   14.06    0.24
  -3   5 -12    1.94    0.21
  -3   6 -13    9.62    0.21
  -3   7   5   26.98    0.34
  -2   1  -6    7.28    0.26
  -2   1  -5   84.60    0.43
  -2   1  -3   59.49    0.47
  -2   2 -10    3.34    0.22
  -2   3   3   25.34    0.38
  -2   4 -13    4.93    0.22
  -2   5 -14    0.19    0.19
  -2  11   6    0.07    0.21
  -1   1 -10   38.41    0.31
  -1   2 -12   -0.15    0.14
  -1   2   3    4.61    0.28
   0   1 -12   -0.22    0.13
   0   2 -14    0.17    0.18
   0   3 -15    0.70    0.14
   0   4 -16   -0.01    0.16
   0   7   8    4.57    0.21
   0  11   8   -0.06    0.19
   1  -1  -8   61.09    0.36
   1   1 -14    0.28    0.17
   1   5   8   13.73    0.25
   1   8   9   23.94    0.28
   1   9   9    3.46    0.21
   1  10   9   -0.09    0.18
   2  -1 -11    2.70    0.20
   2   0   3    0.32    0.26
   2   1 -15    0.99    0.13
   2   4   8    6.04    0.19
   2   6   9    9.45    0.24
   3  -2  -9   75.06    0.39
   3  -2  -2  302.02    1.61
   3   5   9   32.07    0.29
   3   8  10    3.73    0.17
   3   9  10    0.54    0.18
   4  -2 -11    0.58    0.22
   4  -1 -14    3.06    0.20
   4   1   6    3.26    0.25
   4   7  10   12.74    0.23
   5  -3  -7    0.24    0.23
   5  -3  -6  143.05    0.67
   5  -3  -5   15.49    0.35
   5  -1 -15    2.79    0.20
   5   0   5    3.40    0.24
   5   6  10    9.12    0.21
   6   5  10    0.35    0.14
   7  -3 -11    2.17    0.22
   7  -2   2   13.26    0.29
   7   1   7    6.41    0.23
   7   2   8    0.69    0.20
   7   5  10    0.42    0.19
   8  -3 -12    0.99    0.19
   8  -2 -15    4.13    0.18
   8   0   6    1.71    0.16
   8   3   9    0.24    0.18
   8   5  10    6.64    0.19
   9  -3 -13    2.48    0.21
   9   0   6   13.82    0.24
   9   3   9    2.17    0.20
   9   5  10    3.76    0.19
  10  -4  -7    8.70    0.33
  10   0   6    0.62    0.18
  10   2   8    0.35    0.18
  10   3   9    3.17    0.15
  10   5  10   -0.68    0.21
  11  -4  -8    0.49    0.22
  11  -3 -14    7.50    0.23
  11   1   7    2.16    0.21
  11   2   8    0.67    0.19
  12  -4  -9   11.53    0.30
  13  -4  -9    0.42    0.23
  13  -2   2    0.42    0.19
  14  -4  -8    6.56    0.36
  14  -4  -7    2.10    0.40
  14   0   5   -0.33    0.17
  -5   5  -5   72.99    0.45
  -5   5  -4   44.53    0.40
  -5   5  -3   50.87    0.48
  -5   6  -8   40.69    0.33
  -5   7  -9    1.87    0.18
  -5   9   1   19.72    0.62
  -4   5 -10   18.57    0.26
  -4   6 -11    1.23    0.20
  -4  12   2    0.43    0.23
  -3   2  -6   64.52    0.35
  -3   3 -10    0.09    0.18
  -3   8   5   21.48    0.33
  -3   9   5    4.93    0.26
  -3  10   5    6.88    0.26
  -3  12   4    2.28    0.25
  -2   1  -7   58.36    0.37
  -2   3 -12    3.39    0.15
  -2   5   5  194.31    0.70
  -2   7   6   57.62    0.40
  -1   0  -6    0.46    0.26
  -1   0  -5    0.15    0.24
  -1   0  -4  128.13    0.60
  -1   3 -14    1.35    0.18
  -1   4 -15    5.28    0.19
  -1   7   7   48.44    0.37
  -1  11   7    2.85    0.20
   0   0 -10  167.17    0.51
   0   5   7   43.78    0.35
   0   8   8    0.89    0.22
   0   9   8    6.60    0.21
   0  10   8    0.51    0.19
   1  -1  -9    1.77    0.23
   1   0 -12    0.46    0.14
   1   4   7    7.86    0.24
   2   0 -14    0.77    0.18
   2   2 -17    3.92    0.18
   2   2   6   87.12    0.41
   2   3   7   46.84    0.30
   2   7   9    6.55    0.24
   3  -1 -13    9.98    0.23
   3   0 -15   -0.34    0.17
   4   0 -16    3.43    0.15
   4   2   7   20.50    0.26
   4   3   8    0.31    0.15
   4   8  10    1.26    0.20
   4   9  10    1.73    0.20
   5  -3  -8   89.01    0.50
   5  -2 -13    2.47    0.20
   5   0 -17    0.44    0.17
   5   4   9   16.64    0.21
   5   7  10    0.39    0.18
   6  -3 -10    0.59    0.20
   6  -2 -14    3.51    0.21
   6  -1 -16    0.62    0.14
   6   6  10    0.73    0.20
   7  -2 -15    0.78    0.17
   7  -1 -17    3.27    0.20
   7  -1   4   12.74    0.22
   8   1   7    2.54    0.15
   8   2   8   20.82    0.23
   9  -2 -16    2.41    0.15
   9   1   7    3.53    0.20
   9   2   8    5.64    0.17
  10  -4  -8    4.73    0.27
  10  -4  -6    0.86    0.28
  10  -3 -14   11.26    0.25
  10   1   7    1.03    0.15
  11  -4  -9    2.22    0.24
  12  -4 -10    0.99    0.23
  12  -2   2   13.62    0.29
  13  -4 -10    0.21    0.24
  14  -4  -9    2.98    0.26
  14   1   6    0.31    0.19
  15  -3  -2    0.51    0.23
  15  -2   1    2.85    0.20
  15  -1   3   -0.29    0.18
  -5   5  -6    4.73    0.23
  -5   5  -2   42.09    0.50
  -5   8 -10    0.35    0.16
  -4   3  -6   21.26    0.28
  -4   3  -5    6.21    0.24
  -4   3  -4   25.67    0.32
  -4   4  -9    5.07    0.22
  -4   7 -12    5.88    0.19
  -4   7   3   36.29    0.47
  -3   2  -7   41.36    0.29
  -3   2  -2   -0.02    0.24
  -3   4 -12    0.13    0.20
  -3   5 -13    2.82    0.21
  -2   1  -8    4.73    0.23
  -2   1  -2    1.91    0.31
  -2   2 -11    0.03    0.19
  -2   4 -14    0.10    0.19
  -2   4   4   15.97    0.31
  -2   5 -15    1.35    0.17
  -2   8   6    2.03    0.24
  -2   9   6   12.92    0.29
  -2  10   6    2.56    0.21
  -2  12   5    0.90    0.22
  -1   0  -7   -0.38    0.24
  -1   0  -3   -0.06    0.30
  -1   1 -11   14.49    0.23
  -1   2 -13   -0.34    0.18
  -1   5   6   53.72    0.38
  -1   8   7   15.56    0.28
  -1   9   7    7.26    0.23
  -1  10   7    1.63    0.21
   0   1 -13    0.03    0.14
   0   2   4  121.88    0.58
   0   3 -16    0.26    0.19
   1   2 -16    3.42    0.18
   1   2   5  167.92    0.61
   1   3 -17    0.67    0.13
   1   3   6   97.67    0.46
   1   6   8    0.54    0.21
   1  11   8    0.71    0.19
   2  -1 -12   -0.39    0.20
   2   1 -16    3.04    0.20
   2   5   8   16.23    0.25
   2   8   9    0.54    0.20
   2   9   9    2.09    0.21
   2  10   9    5.11    0.21
   3  -2 -10    0.68    0.23
   3   1 -17    1.83    0.17
   3   4   8   11.43    0.25
   3   6   9   14.11    0.25
   4  -2 -12    0.44    0.20
   4   5   9   18.04    0.22
   5  -3  -9   33.80    0.35
   5  -3  -4   14.99    0.37
   5   1   6   83.33    0.42
   5   3   8    4.34    0.21
   5   8  10   -0.06    0.19
   5   9  10    2.62    0.20
   6  -3 -11    0.68    0.22
   6   0   5    0.70    0.25
   6   4   9    0.93    0.15
   6   7  10    1.08    0.20
   7  -3 -12    9.97    0.23
   7   4   9    1.36    0.20
   7   6  10    0.24    0.15
   8  -3 -13    1.08    0.18
   8  -3  -1    2.42    0.31
   8  -2 -16    0.27    0.19
   8  -2   2    1.83    0.22
   8  -1   4   41.32    0.35
   8   4   9    1.60    0.19
   8   6  10    3.79    0.19
   9  -3 -14    5.66    0.22
   9  -2   2   84.45    0.51
   9  -1   4   45.23    0.35
   9   4   9    1.58    0.19
   9   6  10    0.58    0.17
  10  -4  -9    5.33    0.23
  10   4   9   12.12    0.25
  11  -4 -10    4.33    0.25
  11  -2   2    9.12    0.24
  11   4   9    0.78    0.15
  12   3   8   -0.07    0.17
  13  -3  -1    1.16    0.23
  13   0   5    0.66    0.19
  13   1   6    1.06    0.17
  13   2   7    0.17    0.18
  14  -4 -10   -0.01    0.24
  14  -1   3    7.77    0.24
  16  -3  -3    0.33    0.21
  16  -2   0    0.57    0.19
  16  -1   2    1.79    0.21
  -6   9  -5   -0.39    0.22
  -6   9  -4    0.49    0.23
  -5   5  -7   29.99    0.31
  -5   6  -9   10.64    0.24
  -5   7 -10    0.33    0.18
  -4   3  -7    1.33    0.22
  -4   3  -3   -0.07    0.22
  -4   4 -10   11.46    0.22
  -4   5 -11   28.22    0.28
  -4   6 -12    0.36    0.19
  -4  10   3    1.27    0.26
  -3   2  -8    4.51    0.18
  -3   3 -11    1.53    0.20
  -3   6 -14    0.65    0.16
  -3   6   4   24.18    0.35
  -2   1  -9   64.83    0.36
  -2   2   1  104.30    1.33
  -2   3 -13    2.54    0.15
  -1   0  -8    2.11    0.23
  -1   3 -15    3.33    0.21
  -1   3   4   56.50    0.45
  -1   4 -16    1.15    0.18
  -1   4   5   74.91    0.45
   0   0 -11    0.86    0.15
   0   2 -15   11.34    0.18
   0   3   5    4.09    0.26
   0   4   6   54.02    0.34
   0   6   7    0.94    0.20
   1  -1 -10    0.20    0.16
   1   0 -13    0.16    0.14
   1   1 -15    6.31    0.16
   1   7   8   15.21    0.27
   2  -2  -7    7.52    0.25
   2  -2  -6  119.39    0.50
   2  -2  -5    9.82    0.30
   3  -2 -11  102.83    0.44
   3  -1 -14    0.61    0.20
   3   0 -16    0.36    0.20
   3   1   5  191.74    0.59
   3   3   7    0.86    0.23
   3   7   9   -0.60    0.21
   3  10   9    1.42    0.20
   4  -1 -15    0.40    0.15
   4   0 -17    0.96    0.19
   4   0   4  223.27    0.69
   4   6   9    0.96    0.22
   5  -2 -14    6.95    0.22
   5  -1 -16    0.82    0.14
   5   2   7    0.39    0.16
   5   5   9    9.66    0.22
   6  -2 -15    1.94    0.20
   6  -2   1   73.07    0.57
   6  -1 -17    7.85    0.22
   6   3   8    3.98    0.21
   6   8  10    1.76    0.15
   7  -3 -13    0.08    0.19
   7   0   5    0.37    0.22
   7   7  10    0.73    0.15
   8   7  10    0.18    0.17
   9  -4  -9    0.47    0.23
   9  -4  -8    5.40    0.24
   9  -4  -7    0.17    0.23
  10  -4 -10    6.88    0.24
  10  -3 -15    0.29    0.19
  10  -2   2    2.97    0.24
  11  -4 -11    0.57    0.22
  11   3   8    5.13    0.22
  11   5   9    5.71    0.20
  12  -4 -11    6.09    0.25
  12   0   5   -0.42    0.19
  12   1   6    5.98    0.22
  12   2   7    1.34    0.20
  13  -4 -11    4.26    0.25
  14  -2   1    0.57    0.19
  15  -4  -9    0.44    0.20
  15   0   4    6.09    0.20
  15   1   5    0.89    0.17
  -6   8  -6    0.06    0.22
  -6   8  -5    0.49    0.18
  -6   8  -4    4.19    0.25
  -6   9  -6    0.13    0.21
  -6   9  -3    0.25    0.29
  -6  10  -5    5.43    0.28
  -6  10  -4    1.03    0.25
  -5   5  -8    0.08    0.21
  -5   8 -11    3.33    0.19
  -4   3  -8    0.32    0.22
  -4   8   3   -0.17    0.26
  -4   9   3   40.62    0.48
  -3   2  -9   24.71    0.29
  -3   4 -13   10.57    0.23
  -3   5 -14    1.17    0.19
  -3  11   4    0.56    0.23
  -2   2 -12    3.32    0.20
  -2   4 -15    3.28    0.18
  -1   0  -9    0.24    0.21
  -1   1 -12    0.55    0.14
  -1   2 -14    0.01    0.17
   0  -1  -7   23.51    0.30
   0  -1  -6    5.70    0.28
   0  -1  -5    0.45    0.26
   0   0 -12   34.95    0.28
   0   1 -14   12.15    0.21
   0  11   7    0.30    0.19
   1  -1 -11   27.62    0.28
   1   0 -14    7.03    0.19
   1   2 -17    1.29    0.18
   1   8   8    4.83    0.24
   1   9   8    0.03    0.20
   1  10   8    4.43    0.20
   2  -2  -8  163.05    0.52
   2  -2  -4   29.82    0.37
   2  -1 -13    0.93    0.21
   2   0 -15    0.05    0.13
   2   1 -17    0.58    0.17
   2   4   7   15.25    0.26
   2   6   8   27.18    0.30
   3   2   6   63.65    0.35
   3   5   8    9.08    0.23
   3   8   9    3.81    0.16
   3   9   9    2.86    0.19
   4  -2 -13    6.24    0.22
   4   4   8    1.53    0.15
   4   7   9    0.12    0.19
   5  -3 -10    2.00    0.16
   5   6   9   12.20    0.24
   6  -3 -12    0.51    0.20
   6   1   6   25.84    0.26
   6   2   7   42.89    0.28
   6   5   9   18.74    0.22
   7  -2 -16    1.40    0.15
   7   2   7   16.62    0.25
   7   3   8   56.69    0.31
   7   5   9    5.38    0.21
   8  -3 -14    1.53    0.18
   8   0   5    0.43    0.24
   8   3   8    4.29    0.21
   8   5   9    1.20    0.20
   9  -4 -10    5.10    0.25
   9  -4  -6   23.21    0.42
   9  -3 -15    0.20    0.17
   9   0   5    0.47    0.21
   9   3   8   14.80    0.24
   9   5   9    6.63    0.23
  10  -4 -11    1.83    0.22
  10  -4  -5    0.19    0.40
  10   0   5    0.47    0.20
  10   2   7    8.31    0.22
  10   3   8    3.78    0.17
  10   5   9    0.70    0.19
  11   0   5    0.54    0.15
  11   1   6    0.85    0.21
  11   2   7    0.56    0.20
  12  -4 -12    0.61    0.22
  12  -3  -1    2.20    0.26
  13  -4 -12    0.36    0.22
  13  -1   3    1.02    0.21
  14  -4 -11    3.20    0.23
  14   0   4    1.29    0.20
  15  -4  -8    0.33    0.23
  -6   7  -6   15.96    0.29
  -6   7  -5    0.42    0.23
  -6   7  -4    0.26    0.23
  -6   8  -7    3.31    0.21
  -6   8  -3    2.05    0.26
  -6   9  -7    0.81    0.18
  -6  10  -6    2.04    0.22
  -5   5  -9    9.00    0.24
  -5   6 -10    8.30    0.18
  -5   7 -11    1.61    0.19
  -4   3  -9   -0.32    0.21
  -4   3  -2    1.44    0.28
  -4   4 -11    0.94    0.20
  -4   5 -12    0.70    0.14
  -4   6 -13    0.67    0.18
  -3   2 -10    1.40    0.20
  -3   3 -12    4.51    0.22
  -2   1 -10   28.95    0.24
  -2   3 -14    1.01    0.14
  -2   6   5   -0.01    0.23
  -2  11   5   10.97    0.29
  -1   0 -10   46.02    0.34
  -1   1 -13    1.90    0.18
  -1   3 -16    0.27    0.16
  -1   6   6   91.68    0.46
  -1  11   6    0.81    0.21
   0  -1  -8   -0.30    0.22
   0  -1  -4  393.44    0.99
   0   2 -16    2.79    0.17
   0   7   7    7.19    0.26
   0  10   7    1.36    0.21
   1   1 -16    4.49    0.18
   1   5   7    2.03    0.18
   2  -2  -9    0.31    0.16
   2   1   4   10.43    0.24
   3  -2 -12    2.03    0.21
   3  -1 -15    2.18    0.21
   3   0 -17    0.22    0.18
   4  -3  -8   11.61    0.27
   4  -3  -7    0.26    0.24
   4  -3  -6   58.46    0.43
   4  -1 -16    0.35    0.17
   4   3   7    1.57    0.23
   4   8   9    0.83    0.21
   4   9   9    0.42    0.19
   5  -3 -11   -0.01    0.21
   5  -2 -15    3.28    0.20
   5  -1 -17    0.76    0.17
   5   4   8    1.32    0.20
   5   7   9    2.03    0.21
   6  -2 -16    0.75    0.18
   6   6   9   -0.23    0.21
   7  -3 -14   -0.09    0.18
   7   1   6   44.09    0.29
   8  -4  -9    0.45    0.23
   8  -4  -8    0.22    0.24
   8  -4  -7   11.20    0.33
   8   1   6    1.79    0.22
   8   2   7   35.51    0.29
   9  -4 -11    0.02    0.23
   9  -3  -1    4.31    0.30
   9   1   6    2.39    0.22
   9   2   7    0.25    0.20
  10  -3  -1    2.48    0.33
  10   1   6    8.09    0.22
  10   6   9   -0.06    0.20
  11  -4 -12    2.63    0.20
  11  -3  -1    0.28    0.25
  11   4   8    2.78    0.20
  12   4   8    0.15    0.14
  13  -2   1   15.85    0.28
  13   3   7   -0.03    0.19
  14  -3  -2    5.84    0.27
  14   1   5    4.78    0.21
  14   2   6    0.98    0.17
  15  -2   0    1.22    0.22
  15  -1   2    0.45    0.19
  -6   7  -7    0.87    0.20
  -6   8  -8    2.31    0.20
  -6   9  -8    1.72    0.19
  -6  10  -7    0.28    0.19
  -6  10  -3    0.68    0.31
  -5   4  -7    7.00    0.23
  -5   4  -6    0.61    0.21
  -5   4  -5    8.45    0.25
  -5   4  -4   16.63    0.31
  -5   5 -10    0.89    0.19
  -5   6 -11    3.19    0.20
  -4   5 -13    4.42    0.19
  -4   6   2   10.74    0.40
  -4  11   2    0.20    0.24
  -3   4 -14    0.26    0.18
  -3   5 -15    1.50    0.18
  -3   5   3   76.45    0.57
  -3   7   4   55.43    0.48
  -3  10   4    4.49    0.27
  -3  12   3    0.35    0.23
  -2   1 -11   33.28    0.29
  -2   2 -13    3.86    0.16
  -1   0  -2  127.93    0.78
  -1   2 -15    1.99    0.19
  -1   7   6    0.41    0.22
  -1  10   6   11.14    0.25
   0  -1  -9  133.89    0.45
   0   0 -13    0.40    0.19
   0   1 -15    0.73    0.17
   0   5   6    0.43    0.23
   0   8   7   13.11    0.27
   0   9   7    5.65    0.23
   1  -1 -12   20.63    0.21
   1   0 -15   -0.06    0.17
   2  -2 -10   82.99    0.37
   2  -1 -14   -0.29    0.20
   2   0 -16    2.98    0.16
   2   2   5    0.33    0.28
   2   3   6   92.82    0.41
   2   7   8    5.85    0.18
   2   8   8    0.87    0.22
   2   9   8    3.61    0.22
   2  10   8    2.53    0.19
   3   0   3   -0.18    0.27
   3   6   8   13.70    0.26
   4  -3  -9   21.84    0.29
   4  -2 -14    6.37    0.21
   4   1   5  198.07    0.59
   4   2   6   10.30    0.26
   4   5   8   10.05    0.24
   5  -3 -12    0.13    0.20
   5   0   4   24.50    0.31
   5   8   9    0.22    0.20
   5   9   9    0.49    0.20
   6  -3 -13    0.65    0.15
   6   4   8    7.82    0.18
   6   7   9    0.36    0.22
   7  -2 -17    0.61    0.16
   7   4   8   -0.23    0.21
   7   6   9    4.18    0.15
   7   7   9    8.67    0.22
   8  -4 -10   41.71    0.39
   8  -3 -15    2.79    0.19
   8   4   8   13.77    0.24
   8   6   9    2.52    0.14
   9  -3 -16    0.58    0.16
   9   4   8    3.66    0.22
   9   6   9    0.60    0.14
   9   7   9    3.55    0.20
  10  -4 -12    6.54    0.22
  10   4   8    2.91    0.23
  11  -4 -13    0.38    0.21
  12  -4 -13    0.29    0.21
  12  -2   1    1.79    0.24
  12   3   7   -0.06    0.19
  13   0   4   29.36    0.31
  13   1   5    1.67    0.19
  13   2   6    0.62    0.20
  16  -1   1    6.96    0.24
  -6   6  -6    0.77    0.22
  -6   6  -5   12.03    0.29
  -6   7  -8   18.37    0.28
  -6   7  -3   12.25    0.34
  -6   8  -9    5.26    0.21
  -6   9  -9    0.34    0.17
  -5   4  -8    2.25    0.22
  -5   7 -12    1.38    0.16
  -4   3 -10    4.18    0.16
  -4   4 -12   -0.41    0.17
  -3   1  -7   35.72    0.31
  -3   1  -6  224.88    0.64
  -3   2 -11    0.69    0.14
  -3   3 -13    1.97    0.15
  -3   4   2  134.24    0.92
  -3   8   4    5.45    0.28
  -3   9   4    0.27    0.25
  -2   2 -14    8.28    0.20
  -2   3 -15   -0.14    0.14
  -2   7   5    3.08    0.24
  -2  10   5    2.15    0.22
  -2  12   4    0.09    0.23
  -1   0 -11   -0.19    0.15
  -1   1 -14   16.53    0.24
  -1   8   6    0.46    0.23
  -1   9   6    7.85    0.25
  -1  12   5    4.66    0.24
   0  -1 -10    1.75    0.17
   0   1   2  652.92    1.69
   0   2 -17    1.76    0.20
   1  -1 -13    5.60    0.21
   1   1 -17    1.47    0.19
   1   1   3   65.82    0.47
   1   4   6   91.91    0.41
   1   6   7    0.87    0.17
   1  11   7   -0.01    0.17
   2  -2 -11   12.90    0.25
   2   5   7   12.58    0.27
   3  -2 -13    9.99    0.19
   3  -1 -16   -0.21    0.18
   3   4   7    2.53    0.18
   3   7   8   11.28    0.24
   3  10   8   -0.07    0.20
   4  -3 -10   49.55    0.32
   4  -3  -5   13.40    0.30
   4  -1 -17    1.72    0.19
   5  -2 -16    0.54    0.18
   5   2   6   13.95    0.25
   5   3   7    0.22    0.16
   5   5   8    0.10    0.21
   6  -3 -14    0.59    0.19
   6  -2 -17    2.55    0.17
   6   3   7    2.77    0.21
   6   8   9    5.31    0.17
   6   9   9    0.55    0.14
   7  -3 -15    0.44    0.19
   7  -2   1    6.64    0.27
   7   8   9    2.72    0.20
   8  -4 -11    1.29    0.21
   8  -4  -6   19.09    0.41
   8   7   9    2.85    0.17
   8   8   9    5.28    0.22
   9  -4 -12    2.62    0.21
  10  -4 -13    0.66    0.20
  11   3   7    0.31    0.20
  11   5   8    6.22    0.23
  12   0   4    0.28    0.20
  12   2   6    0.54    0.21
  13   4   7    1.05    0.18
  14  -1   2    8.30    0.24
  15  -3  -3    2.56    0.27
  15   1   4   -0.17    0.19
  15   2   5    1.74    0.19
  16  -2  -1    0.23    0.18
  -6   6  -8    2.48    0.20
  -6   6  -7    1.19    0.21
  -6   6  -4   49.57    0.45
  -6   7  -9    0.68    0.18
  -6   8 -10    1.69    0.20
  -6   8  -2    3.07    0.39
  -6   9  -2   -0.07    0.38
  -6  11  -4    1.27    0.31
  -5   4  -9   16.03    0.25
  -5   4  -3  141.60    0.68
  -5   5 -11    0.64    0.20
  -5   5  -1   10.14    0.42
  -5   6 -12    0.25    0.18
  -4   2  -7   20.82    0.28
  -4   2  -6   10.35    0.26
  -4   3 -11    2.51    0.21
  -4   4 -13    0.31    0.19
  -4   5 -14    7.36    0.19
  -4  12   1    0.19    0.24
  -3   1  -8   53.90    0.35
  -3   1  -5  185.84    0.60
  -3   2 -12   -0.54    0.20
  -3   2  -1  358.57    1.44
  -3   3 -14    0.99    0.17
  -3   4 -15   -0.19    0.18
  -2   0  -8   41.25    0.32
  -2   0  -7   -0.28    0.24
  -2   0  -6  162.48    0.57
  -2   1 -12   17.53    0.20
  -2   5   4   85.69    0.53
  -2   8   5    5.24    0.24
  -2   9   5    0.17    0.21
  -1   0 -12   32.94    0.28
  -1   2 -16   -0.12    0.18
  -1   5   5   13.43    0.28
   0  -1 -11   42.14    0.30
   0  -1  -3   39.64    0.46
   0   0 -14   11.48    0.18
   0   1 -16    4.22    0.18
   0  11   6    0.72    0.20
   1  -2  -8   32.84    0.32
   1  -2  -7   11.13    0.26
   1   0 -16    5.61    0.20
   1   3   5    1.40    0.26
   1   7   7    7.56    0.25
   1   9   7    0.79    0.20
   1  10   7   -0.06    0.21
   2  -2 -12   15.76    0.26
   2  -2  -3   36.03    0.46
   2  -1 -15    0.62    0.18
   2   0 -17    0.85    0.16
   3  -2 -14    7.21    0.24
   3   3   6    0.98    0.22
   3   8   8    0.73    0.21
   3   9   8    0.69    0.20
   4  -3 -11   20.11    0.23
   4  -2 -15   10.85    0.19
   4   4   7   41.43    0.33
   4   6   8   11.94    0.20
   4  10   8    0.70    0.17
   5  -3 -13    1.20    0.19
   5  -3  -3    0.92    0.36
   5  -2   0   75.09    0.71
   5   1   5   96.79    0.42
   6   0   4  156.85    0.57
   6   5   8   10.53    0.23
   7  -4 -10    0.33    0.21
   7  -4  -9   25.13    0.36
   7  -4  -8    1.06    0.23
   7  -4  -7   47.09    0.50
   7   3   7    0.58    0.22
   7   5   8    0.98    0.20
   8  -4 -12    9.96    0.25
   8  -3 -16    0.05    0.17
   8  -2   1    0.07    0.23
   8   3   7   17.11    0.28
   8   5   8    3.99    0.21
   9  -4 -13    0.53    0.20
   9  -4  -5    0.19    0.36
   9   3   7    0.76    0.22
   9   5   8    5.98    0.21
  10  -2   1    7.10    0.30
  10   3   7    0.65    0.16
  10   5   8    3.54    0.17
  11  -4 -14    4.91    0.21
  11  -2   1   18.93    0.30
  11   0   4   27.39    0.30
  11   2   6    1.32    0.22
  11   6   8    1.31    0.18
  12   1   5    9.84    0.19
  12   4   7    5.52    0.20
  13  -3  -2    6.39    0.29
  14  -2   0    0.65    0.19
  14   0   3   -0.04    0.22
  14   3   6    0.90    0.15
  16  -3  -4    1.09    0.21
  -6   6  -9    0.03    0.19
  -6   7 -10    0.55    0.18
  -5   4 -10    1.96    0.21
  -5   5 -12    0.23    0.17
  -5   6 -13    1.73    0.17
  -4   2  -9   -0.27    0.22
  -4   2  -8    1.96    0.16
  -4   2  -5   36.72    0.30
  -4   3 -12    1.51    0.19
  -3   1 -10    0.88    0.20
  -3   1  -9    3.13    0.17
  -3   1  -4   42.25    0.40
  -2   0  -9    0.97    0.21
  -2   0  -5    0.16    0.19
  -2   1 -13    6.10    0.21
  -2   1  -1   34.10    0.56
  -2   2 -15    3.78    0.22
  -2   3 -16    2.42    0.14
  -1   0 -13   -0.39    0.18
  -1   1 -15    0.99    0.19
   0  -1 -12    0.12    0.19
   0   0 -15    0.46    0.17
   0   4   5    0.44    0.23
   0   6   6    0.32    0.24
   1  -2 -10   20.51    0.29
   1  -2  -9  180.11    0.52
   1  -2  -6   34.91    0.31
   1  -1 -14    0.77    0.17
   1   2   4    0.01    0.19
   1   8   7   46.56    0.35
   2  -2 -13   14.24    0.23
   2   0   2  592.72    1.45
   2   6   7    7.77    0.25
   2  11   7   -0.31    0.17
   3  -3  -9   28.49    0.32
   3  -3  -8   18.92    0.30
   3  -3  -7   11.63    0.27
   3  -1 -17    1.57    0.19
   3   1   4   40.93    0.39
   3   2   5  130.63    0.53
   3   5   7    5.79    0.25
   4  -3 -12   37.79    0.32
   4  -2 -16    5.32    0.20
   4   7   8   31.04    0.26
   4   8   8    0.23    0.21
   4   9   8    1.40    0.22
   5  -3 -14    3.10    0.21
   5  -2 -17    0.26    0.17
   5   6   8   44.08    0.29
   5  10   8   -0.32    0.18
   6  -3 -15    0.24    0.20
   6   1   5   76.29    0.40
   6   2   6    0.42    0.17
   6   6   8    2.80    0.22
   7  -4 -11    8.46    0.24
   7  -3 -16    0.35    0.18
   7   0   4   92.13    0.45
   7   2   6    9.91    0.26
   8   0   4   31.22    0.33
   8   2   6    0.40    0.22
   9  -2   1   16.75    0.30
   9   0   4    6.27    0.25
   9   2   6    1.03    0.21
   9   6   8   -0.82    0.18
  10  -4 -14    6.07    0.22
  10   0   4    2.91    0.22
  10   1   5   17.65    0.27
  10   2   6    6.17    0.22
  10   6   8    6.17    0.23
  11   1   5    3.61    0.16
  11   4   7    0.01    0.20
  13  -1   2    2.73    0.20
  13   3   6    0.13    0.19
  14   1   4    2.46    0.20
  14   2   5    0.38    0.13
  15  -1   1    0.62    0.21
  16   1   3    1.62    0.18
  -6   5  -7    8.46    0.24
  -6   5  -6   15.32    0.28
  -6   6 -10    1.03    0.18
  -6   6  -3    0.50    0.29
  -6   7 -11    2.87    0.21
  -5   3  -8    3.92    0.22
  -5   3  -7    0.11    0.23
  -5   3  -6    1.41    0.23
  -5   4 -11   12.83    0.25
  -4   2 -10   -0.15    0.21
  -4   2  -4    0.77    0.25
  -4   4 -14    0.97    0.19
  -4  10   2    2.21    0.26
  -3   2 -13    0.09    0.14
  -3   3 -15    0.91    0.18
  -3  11   3    3.39    0.24
  -2   0 -10   26.19    0.24
  -2   0  -4   20.15    0.33
  -2  11   4    1.27    0.23
  -1  -1  -9    2.04    0.23
  -1  -1  -8   40.86    0.33
  -1  -1  -7    3.17    0.18
  -1  -1  -6   20.75    0.33
  -1   4   4   12.56    0.31
  -1  11   5    0.80    0.21
   0   1 -17   -0.07    0.16
   0   3   4    7.40    0.30
   0   7   6   23.70    0.30
   0  10   6    7.41    0.26
   1  -2 -11   59.75    0.36
   1  -2  -5   16.98    0.33
   1   0 -17    0.14    0.16
   1   5   6    4.47    0.25
   2  -1 -16    2.74    0.16
   2   4   6   19.07    0.23
   2   7   7   42.49    0.35
   2  10   7    1.38    0.20
   3  -3 -10   24.22    0.31
   3  -3  -6   49.83    0.40
   3  -2 -15   -0.35    0.20
   3  11   7    4.32    0.20
   4  -3 -13    0.39    0.19
   4  -3  -4  175.25    0.87
   4   0   3    0.32    0.27
   4   3   6   23.33    0.28
   5   4   7    6.45    0.18
   5   7   8    1.56    0.17
   5   8   8    2.72    0.22
   5   9   8    4.86    0.21
   6  -4 -10   27.17    0.33
   6  -4  -9   10.55    0.29
   6  -4  -8   34.17    0.42
   6   4   7    8.96    0.23
   6   7   8   19.99    0.27
   6   9   8    2.17    0.18
   7  -4 -12    3.07    0.22
   7  -4  -6  127.30    0.77
   7   1   5   13.92    0.22
   7   6   8    4.79    0.17
   7   7   8    0.99    0.20
   8  -4 -13    3.28    0.20
   8   1   5    0.54    0.22
   8   6   8    7.69    0.17
   8   7   8    2.06    0.19
   9  -4 -14    1.64    0.20
   9   1   5    0.40    0.15
   9   4   7    0.41    0.18
   9   7   8    1.30    0.20
  10  -4 -15    0.49    0.19
  10   4   7    4.39    0.22
  10   7   8    0.51    0.18
  12  -1   2    6.09    0.23
  12   3   6    1.25    0.20
  12   5   7    1.29    0.20
  13  -2   0    8.67    0.28
  13   0   3    0.54    0.20
  13   2   5    0.73    0.20
  15  -2  -1    2.33    0.23
  -6   5  -9   18.82    0.27
  -6   5  -8    9.33    0.23
  -6   5  -5    4.89    0.25
  -6   7  -2    8.81    0.41
  -5   3  -9    2.03    0.21
  -5   3  -5   13.33    0.28
  -5   4 -12    4.13    0.19
  -5   4  -2   14.99    0.37
  -5   5 -13    0.59    0.18
  -4   2 -11    6.13    0.22
  -4   3 -13    0.79    0.18
  -3   1 -11    3.43    0.16
  -3   2 -14    4.50    0.22
  -3   6   3    0.67    0.30
  -2   0 -11    0.43    0.15
  -2   1 -14    3.43    0.16
  -2   2 -16    1.55    0.19
  -2   4   3   15.91    0.33
  -1  -1 -10   40.66    0.31
  -1  -1  -5  295.00    0.77
  -1   0 -14   16.39    0.24
  -1   1 -16    9.77    0.21
  -1   2   2  268.84    1.16
  -1   6   5    9.66    0.22
  -1  10   5    6.06    0.23
   0  -1 -13    0.49    0.14
   0   0 -16    6.96    0.21
   0   2   3  200.45    0.78
   0   8   6    9.78    0.27
   0   9   6    9.68    0.24
   0  12   5    0.72    0.20
   1  -2 -12    3.49    0.21
   1  -1 -15    6.91    0.16
   1  11   6    0.51    0.19
   2  -2 -14   18.69    0.26
   2   8   7    2.97    0.22
   2   9   7   13.11    0.21
   3  -3 -11    0.63    0.16
   3   6   7    1.09    0.22
   3  10   7    0.08    0.19
   4  -3 -14   10.25    0.23
   4  -2 -17    7.45    0.22
   4   5   7    7.27    0.19
   5  -3 -15    3.75    0.21
   6  -4 -11    5.38    0.24
   6  -4  -7    0.23    0.29
   6  -3 -16    0.34    0.18
   6   8   8    2.70    0.16
   7  -4 -13    0.91    0.21
   7   4   7   14.23    0.21
   7   8   8    0.72    0.18
   7   9   8    1.61    0.15
   8  -4 -14    1.79    0.21
   8  -4  -5   12.36    0.46
   8   4   7    5.22    0.17
   8   8   8    0.74    0.19
   9  -4 -15    0.57    0.17
  11  -1   2    0.43    0.24
  11   3   6   12.60    0.25
  11   5   7    2.47    0.22
  12  -3  -2   39.31    0.49
  12   2   5   12.16    0.23
  13   1   4    1.20    0.15
  13   4   6    0.44    0.20
  14  -3  -3    0.73    0.26
  14  -1   1   10.81    0.26
  14   3   5    0.05    0.17
  15   1   3   -0.07    0.19
  15   2   4    0.90    0.19
  16  -1   0    2.94    0.22
  -6   5 -10   -0.65    0.20
  -6   5  -4   55.49    0.47
  -6   6 -11    0.72    0.16
  -5   3 -10   24.79    0.27
  -5   3  -4    0.68    0.25
  -5  10   0    0.29    0.34
  -4   2 -12    4.27    0.20
  -4   2  -3    0.83    0.27
  -4   3 -14   11.90    0.22
  -4   3  -1  303.45    1.33
  -4   4 -15    1.49    0.18
  -4   7   2    2.65    0.33
  -4   9   2   13.58    0.38
  -3   1 -12    2.69    0.15
  -3   1  -3   82.00    0.52
  -3  10   3    0.13    0.26
  -3  12   2    3.07    0.25
  -2   0 -12    0.89    0.15
  -2   1 -15    8.67    0.22
  -2   3   2   52.29    0.57
  -2   6   4   56.50    0.44
  -2  10   4    0.52    0.25
  -2  12   3    8.54    0.30
  -1  -1 -11   13.02    0.19
  -1   3   3   76.34    0.54
  -1   7   5   23.55    0.32
  -1   9   5    6.64    0.23
  -1  12   4    0.01    0.21
   0  -1 -14   12.06    0.22
   0   5   5   50.11    0.38
   1  -2 -13   -0.25    0.19
   1  -1 -16    4.56    0.21
   1   6   6    5.92    0.27
   1  10   6    8.56    0.23
   2  -2 -15    9.68    0.23
   2  -1 -17    0.04    0.14
   2   3   5    1.06    0.18
   3  -3 -12   11.13    0.19
   3  -2 -16   -0.29    0.14
   3   4   6   86.86    0.43
   3   7   7   -0.06    0.22
   3   8   7   20.71    0.28
   3   9   7    2.42    0.22
   4   1   4    2.07    0.19
   4   2   5   36.36    0.30
   4   6   7   25.43    0.28
   5   3   6    1.07    0.17
   5   5   7   31.11    0.25
   6  -4 -12    1.15    0.20
   6   3   6   47.77    0.35
   6   5   7    8.46    0.24
   7  -4 -14   -0.23    0.18
   8  -4 -15    3.94    0.19
   9   3   6   65.82    0.37
   9   5   7    8.03    0.23
  10   3   6    3.08    0.21
  10   5   7    0.23    0.15
  11   2   5    1.19    0.20
  11   6   7    2.60    0.21
  12  -2   0    7.68    0.28
  12   0   3    0.42    0.21
  12   1   4    9.27    0.25
  12   4   6   -0.12    0.19
  16  -2  -2    2.38    0.20
  17  -2  -3    0.52    0.19
  17  -1  -1   -0.03    0.18
  -6   4  -8    7.79    0.25
  -6   4  -7    8.60    0.25
  -6   5 -11    0.84    0.19
  -6   6 -12    0.88    0.18
  -5   3 -11    0.83    0.18
  -5   4 -13   -0.20    0.20
  -5   5 -14    2.03    0.17
  -4   1  -8   59.76    0.36
  -4   5   1   -0.02    0.39
  -4   8   2    2.08    0.29
  -3   1 -13    3.74    0.21
  -3   2 -15    6.65    0.20
  -2   0 -13    0.94    0.19
  -2   7   4   41.63    0.41
  -1  -1 -12    0.95    0.14
  -1   0 -15    0.54    0.13
  -1   1 -17    0.97    0.13
  -1   8   5    5.06    0.25
   0  -2 -10   12.70    0.26
   0  -2  -9   16.97    0.23
   0  -2  -8   17.46    0.22
   0  -2  -7    1.74    0.24
   0  -1 -15    0.94    0.18
   0   0 -17   -0.09    0.18
   0  11   5    4.09    0.23
   1  -2  -4  209.68    0.75
   1   4   5    0.34    0.23
   1   7   6    0.26    0.23
   1   8   6    6.98    0.23
   1   9   6    6.64    0.24
   2  -3 -10  157.54    0.56
   2  -3  -9    0.77    0.22
   2  -3  -8   83.27    0.44
   2   1   3   60.03    0.43
   2   2   4 1051.17    1.44
   2   5   6   37.35    0.29
   2  11   6   -0.14    0.19
   3  -3 -13    4.47    0.17
   3  -3  -5    5.50    0.26
   3  -2 -17    2.24    0.18
   4  -3 -15    0.22    0.20
   4   4   6    5.82    0.25
   4   7   7    6.28    0.24
   4   8   7   -0.03    0.20
   4   9   7    0.34    0.22
   4  10   7    7.36    0.19
   5  -4 -11    1.52    0.23
   5  -4 -10   11.21    0.27
   5  -4  -9   80.09    0.47
   5  -4  -8    1.01    0.24
   5  -3 -16   18.17    0.22
   5   0   3    0.12    0.18
   5   2   5   19.65    0.29
   5   6   7    7.47    0.24
   5  10   7    1.92    0.21
   6  -4 -13   18.48    0.27
   7  -3  -2   57.95    0.95
   7   3   6   68.99    0.34
   7   5   7    1.01    0.16
   8   3   6    5.53    0.17
   8   5   7    1.44    0.15
   9   6   7   -0.31    0.18
  10   2   5   26.11    0.29
  10   6   7    4.37    0.20
  11  -3  -2    1.36    0.30
  11   0   3   -0.19    0.22
  11   1   4    0.10    0.22
  11   4   6    1.12    0.19
  13   3   5    0.88    0.20
  13   5   6    1.56    0.18
  14  -2  -1    0.50    0.23
  14   1   3    8.18    0.23
  14   2   4    0.30    0.13
  16   0   1   -0.15    0.17
  16   1   2    1.74    0.20
  -7   7  -8    0.80    0.21
  -7   7  -7    5.30    0.25
  -7   8  -9    2.48    0.22
  -7   8  -8    0.01    0.20
  -7   8  -7    0.02    0.21
  -7   8  -6    7.35    0.28
  -7   9  -8    1.86    0.21
  -7   9  -7    1.91    0.23
  -7   9  -6    0.98    0.25
  -6   4 -10    8.48    0.22
  -6   4  -9    1.72    0.20
  -6   4  -6   14.98    0.27
  -6   5 -12    3.96    0.19
  -5   2  -8   12.61    0.25
  -5   3 -12   10.48    0.24
  -5   4 -14    5.11    0.19
  -4   1 -10   47.90    0.33
  -4   1  -9   19.42    0.22
  -4   1  -7    3.97    0.18
  -4   1  -6    3.55    0.25
  -4   2 -13    0.60    0.15
  -4   3 -15    0.70    0.19
  -4  11   1    0.37    0.26
  -3   0 -10  217.80    0.58
  -3   0  -9   -0.46    0.16
  -3   0  -8    1.79    0.17
  -3   0  -7   -0.18    0.16
  -3   0  -6    0.51    0.25
  -3   1 -14   12.39    0.25
  -3   7   3   16.15    0.33
  -3   8   3   20.40    0.36
  -3   9   3    9.52    0.31
  -2   0 -14   25.72    0.28
  -2   0  -3    0.19    0.20
  -2   1 -16   -0.22    0.20
  -2   8   4    1.72    0.24
  -2   9   4    0.71    0.23
  -1  -1 -13    1.31    0.19
  -1  -1  -4  117.96    0.54
  -1   0 -16    3.21    0.20
   0  -2 -12   15.07    0.24
   0  -2 -11    5.82    0.18
   0  -2  -6  224.70    0.67
   1  -2 -14    0.56    0.15
   1  -1 -17    1.71    0.19
   2  -3 -12   24.98    0.28
   2  -3 -11   14.09    0.21
   2  -3  -7    0.24    0.17
   2  -2 -16    0.42    0.19
   2   6   6   18.74    0.30
   2  10   6    0.90    0.21
   3  -3 -14   37.20    0.31
   3   3   5    1.96    0.25
   3   5   6   21.36    0.30
   3  11   6    0.29    0.18
   4  -3 -16    0.31    0.18
   5  -4 -12    8.46    0.25
   5  -3 -17    0.52    0.19
   5   1   4  203.45    0.61
   5   7   7    1.73    0.23
   5   8   7    3.84    0.22
   5   9   7    0.78    0.20
   6  -4 -14    2.66    0.20
   6  -4  -6    0.27    0.24
   6  -2   0   49.00    0.54
   6   0   3    0.59    0.25
   6   2   5   33.16    0.31
   6   6   7    0.90    0.16
   6   7   7    1.35    0.20
   6   9   7    0.79    0.18
   6  10   7    1.66    0.17
   7  -4 -15    0.31    0.18
   7   2   5   22.38    0.30
   7   6   7   14.32    0.24
   8   2   5  133.74    0.49
   8   6   7    0.76    0.15
   8   7   7   -0.25    0.19
   8   9   7    0.76    0.17
   9   2   5   13.81    0.26
   9   7   7    4.78    0.22
   9   8   7    1.02    0.18
  10   0   3   -0.25    0.21
  10   1   4    1.85    0.22
  10   4   6   21.59    0.28
  10   7   7    2.84    0.16
  11  -2   0   42.08    0.40
  12   3   5   -0.13    0.20
  12   5   6    0.17    0.20
  13  -1   1    0.36    0.20
  13   2   4    0.70    0.21
  14   4   5    0.66    0.13
  15  -3  -4   16.84    0.38
  15  -1   0    0.86    0.20
  15   3   4    1.39    0.14
  16  -3  -5    0.17    0.20
  -7   6  -8    4.66    0.24
  -7   7 -10    0.54    0.20
  -7   7  -9    7.45    0.23
  -7   7  -6    0.96    0.21
  -7   8  -5    1.88    0.24
  -6   4 -11    0.87    0.20
  -6   4  -5   47.54    0.39
  -6   5  -3   43.11    0.49
  -5   2 -10    0.48    0.20
  -5   2  -9    0.21    0.15
  -5   2  -7    0.47    0.17
  -5   2  -6   12.96    0.27
  -5   3 -13   -0.08    0.21
  -5   3  -3    3.09    0.26
  -4   1 -11   22.62    0.26
  -4   1  -5  200.73    0.64
  -4   2 -14    0.07    0.20
  -4  12   0    0.77    0.27
  -3   0 -11    0.38    0.15
  -3   2 -16    4.24    0.16
  -2  -1 -10   30.02    0.30
  -2  -1  -9   63.88    0.33
  -2  -1  -8    5.14    0.17
  -2  -1  -7   59.21    0.39
  -1  -1 -14   16.65    0.24
  -1   5   4    0.39    0.26
  -1  11   4    0.73    0.21
   0  -2 -13   11.39    0.22
   0  -1 -16    4.60    0.19
   0  -1  -2  657.16    1.71
   0   6   5    6.09    0.25
   0  10   5    3.42    0.21
   0  12   4    0.32    0.22
   1  -2 -15    0.77    0.20
   1   3   4  267.02    0.78
   1  11   5    0.34    0.22
   2  -3 -13    1.05    0.22
   2  -3  -6    3.87    0.25
   2   7   6    1.84    0.24
   2   9   6    3.77    0.24
   3  -3 -15    2.49    0.21
   3   0   2   47.72    0.46
   4  -4 -10    4.01    0.23
   4  -1   1   17.19    0.36
   4  11   6    0.73    0.18
   5  -4 -13    0.46    0.19
   5  -4  -7  227.21    0.82
   5   4   6    0.51    0.17
   6  -4 -15    5.58    0.22
   6   1   4    5.12    0.19
   6   4   6   15.62    0.27
   6   8   7    3.03    0.16
   7  -4 -16    1.01    0.19
   7  -4  -5    5.47    0.39
   7   0   3    0.41    0.23
   7   1   4   12.99    0.28
   7   4   6   23.08    0.28
   7   7   7    5.47    0.17
   7   8   7    0.52    0.19
   7   9   7    1.70    0.15
   8   0   3   -0.19    0.24
   8   1   4   41.05    0.35
   8   4   6   12.43    0.26
   8   8   7    1.49    0.16
   9   0   3    0.46    0.23
   9   1   4   44.63    0.34
   9   4   6    6.44    0.22
  10  -3  -2    8.19    0.37
  10  -2   0   22.42    0.36
  11   3   5    5.79    0.22
  11   5   6   -0.39    0.21
  12   6   6    2.70    0.22
  13   0   2    9.23    0.24
  13   1   3    1.20    0.21
  13   4   5    0.06    0.19
  14   3   4    0.25    0.18
  15  -2  -2    2.40    0.23
  15   1   2    0.28    0.17
  15   2   3    1.16    0.17
  16  -1  -1    6.93    0.25
  -7   6 -10    0.37    0.17
  -7   6  -9    4.27    0.21
  -7   6  -7   15.19    0.27
  -7   6  -6   12.04    0.30
  -7   7 -11    3.09    0.18
  -7   7  -5    0.24    0.23
  -7   9  -5   -0.03    0.25
  -7  10  -6    0.51    0.26
  -6   4 -12   -0.35    0.19
  -6   5 -13    0.85    0.17
  -6   6  -2   79.49    0.74
  -5   2 -11    2.62    0.19
  -5   3 -14    2.06    0.18
  -4   1 -12    0.52    0.19
  -4   2 -15    1.69    0.18
  -3   0 -12   61.71    0.31
  -3   0  -5   -0.12    0.27
  -3   1 -15    1.09    0.15
  -3  11   2    0.39    0.24
  -2  -1 -12   17.34    0.26
  -2  -1 -11   31.62    0.24
  -2  -1  -6    6.78    0.28
  -2   0 -15    0.28    0.14
  -2  11   3    8.59    0.27
  -1  -1 -15    0.47    0.20
  -1   0 -17   -0.12    0.16
   0  -2 -14    0.04    0.18
   0  -2  -5  140.67    0.59
   0   4   4    3.86    0.28
   0   7   5    2.86    0.25
   0   8   5   47.78    0.39
   0   9   5    0.16    0.23
   1  -3 -10   38.04    0.34
   1  -3  -9   16.12    0.28
   1  -2 -16    3.08    0.19
   1   5   5    0.46    0.24
   2  -3 -14    3.62    0.23
   2  -2 -17    3.04    0.16
   2   4   5   -0.14    0.17
   2   8   6    3.01    0.18
   3  -3 -16   13.65    0.24
   3   2   4  127.62    0.56
   3   6   6    0.39    0.23
   3  10   6    2.26    0.19
   4  -4 -12    3.15    0.22
   4  -4 -11   30.59    0.27
   4  -4  -9    1.50    0.17
   4  -4  -8   10.14    0.29
   4  -3 -17    0.07    0.20
   4   3   5    6.42    0.26
   4   5   6   10.32    0.20
   5  -4 -14    0.22    0.18
   7  -2   0   72.60    0.59
   9  -2   0    0.49    0.27
  10  -5 -12    1.72    0.23
  10  -5 -11    0.20    0.23
  10   3   5    1.12    0.23
  10   5   6    0.93    0.19
  11  -5 -12    0.15    0.21
  11  -5 -11    5.91    0.27
  11   6   6    1.27    0.22
  12  -1   1   20.52    0.28
  12   2   4    8.10    0.22
  12   4   5    0.68    0.18
  13  -3  -3    3.63    0.28
  13  -2  -1    8.72    0.29
  14  -1   0    3.89    0.24
  -7   5  -9    4.97    0.23
  -7   5  -8    0.89    0.19
  -7   6 -11    0.49    0.18
  -6   3 -10   12.59    0.24
  -6   3  -9    0.79    0.19
  -6   3  -8    4.42    0.18
  -6   3  -7    3.41    0.23
  -6   4 -13    0.33    0.17
  -6   4  -4   50.86    0.42
  -5   2 -12    7.86    0.21
  -5   2  -5   17.73    0.24
  -5  11  -1    2.55    0.37
  -4   1 -13    4.78    0.20
  -3   0 -13    0.24    0.14
  -3   1 -16    0.60    0.19
  -3   1  -2  173.24    0.81
  -2  -1 -13    6.34    0.22
  -2   0 -16    5.91    0.20
  -2   5   3  122.38    0.65
  -1  -2 -11    7.81    0.23
  -1  -2 -10   68.06    0.37
  -1  -2  -9  108.36    0.41
  -1  -2  -8  110.00    0.46
  -1   0  -1    0.70    0.39
  -1   6   4   54.22    0.41
  -1  10   4    5.44    0.25
  -1  12   3    7.01    0.26
   0  -1 -17   -0.54    0.13
   1  -3 -12   86.04    0.41
   1  -3 -11   -0.15    0.15
   1  -3  -8   46.39    0.35
   1   2   3   81.61    0.53
   1  10   5    0.21    0.23
   2  -3 -15   -0.39    0.19
   2  11   5   -0.31    0.18
   3  -3  -4   33.25    0.41
   3   1   3   82.96    0.46
   3   7   6   32.47    0.31
   3   8   6    1.84    0.22
   3   9   6    3.71    0.17
   4  -4 -13    9.38    0.23
   4   6   6   15.38    0.26
   4  10   6    0.48    0.19
   5  -4 -15    0.74    0.20
   5  -4  -6   14.75    0.36
   5   3   5   13.32    0.26
   5   5   6    4.16    0.17
   5  10   6    0.78    0.19
   6  -4 -16    3.20    0.16
   6   5   6   15.15    0.26
   7   5   6    1.09    0.22
   8  -3  -2    5.69    0.39
   8  -2   0    7.74    0.29
   8   5   6   11.24    0.25
   9  -5 -13    1.00    0.22
   9  -5 -12    1.05    0.20
   9  -5 -11    3.47    0.21
   9  -5 -10    3.07    0.25
   9  -3  -2    2.99    0.34
   9   3   5    8.20    0.25
   9   5   6    1.00    0.15
  10  -5 -13   -0.03    0.20
  10  -5 -10    3.26    0.25
  10   6   6    1.64    0.21
  11  -5 -13    0.15    0.20
  11  -5 -10    2.08    0.24
  11  -1   1    1.49    0.23
  11   2   4    2.99    0.22
  11   7   6   -0.24    0.15
  12  -5 -12    1.92    0.23
  12  -5 -11    2.69    0.24
  12   0   2    0.53    0.21
  12   1   3    8.19    0.23
  13   3   4    2.76    0.21
  13   5   5    0.86    0.14
  14   2   3    1.17    0.19
  14   4   4    0.50    0.18
  16  -2  -3    1.71    0.23
  16   0   0    0.53    0.20
  16   1   1    6.57    0.22
  16   2   2    0.11    0.17
  17  -1  -2    0.55    0.19
  -7   5 -10    0.34    0.19
  -7   5  -7    1.44    0.22
  -7   5  -6    1.30    0.26
  -7   6 -12    0.71    0.18
  -7   6  -5    0.36    0.21
  -7   8  -4    7.84    0.33
  -6   3 -12   26.52    0.28
  -6   3 -11    0.04    0.19
  -6   3  -6   46.79    0.37
  -5   2 -13   11.75    0.23
  -5   3 -15    1.04    0.16
  -5   9   0    3.37    0.41
  -4   0  -9    0.36    0.21
  -4   1 -14   -0.19    0.20
  -4   1  -4    0.47    0.27
  -4   2  -2  358.35    1.12
  -4  10   1    0.02    0.27
  -3   0 -14    7.87    0.18
  -3   5   2   10.01    0.36
  -3  12   1    1.56    0.24
  -2  -1 -14    3.90    0.21
  -2  -1  -5   91.16    0.48
  -2  10   3    8.53    0.31
  -2  12   2    0.70    0.21
  -1  -2 -13    0.57    0.18
  -1  -2 -12    0.01    0.14
  -1  -2  -7  105.01    0.46
  -1  -1 -16    9.40    0.18
  -1  -1  -3   62.88    0.51
  -1   9   4    1.76    0.23
   0  -2 -15   11.07    0.19
   0  11   4    1.12    0.22
   1  -3 -13    0.50    0.20
   1  -3  -7    0.86    0.24
   1  -2 -17    0.87    0.19
   1  -2  -3    4.83    0.30
   1   1   2   22.27    0.37
   1   6   5    7.14    0.25
   1   9   5   26.98    0.32
   1  12   4   -0.02    0.20
   2  -3  -5   17.27    0.32
   2   5   5    1.12    0.23
   3  -4 -12   18.62    0.26
   3  -4 -11    1.32    0.21
   3  -4 -10   43.83    0.35
   3  -4  -9   17.15    0.28
   3  -3 -17    0.13    0.19
   3   4   5   50.46    0.32
   4  -4 -14    9.47    0.19
   4  -4  -7    0.05    0.24
   4   2   4    1.06    0.27
   4   7   6    0.96    0.22
   4   8   6    5.06    0.24
   4   9   6    2.52    0.16
   5  -4 -16   -0.41    0.20
   5   6   6    1.50    0.22
   5   9   6    1.77    0.22
   6   3   5    0.27    0.17
   6   6   6    1.43    0.21
   6  10   6    2.41    0.19
   7   3   5   41.60    0.28
   7   6   6   11.90    0.25
   7  10   6    0.89    0.18
   8  -5 -13    0.20    0.19
   8  -5 -12    3.95    0.22
   8  -5 -11    2.47    0.22
   8  -5 -10    0.35    0.24
   8   3   5    1.78    0.17
   8   6   6    1.93    0.21
   8   9   6   -0.02    0.18
   9  -5 -14    2.00    0.21
   9   6   6    0.76    0.15
   9   7   6    0.04    0.19
   9   8   6    1.50    0.22
   9   9   6    0.29    0.20
  10  -5 -14    1.97    0.21
  10  -5  -9    0.97    0.26
  10   2   4    2.25    0.23
  10   7   6    3.90    0.17
  10   8   6    1.09    0.15
  11   0   2    8.46    0.23
  11   1   3    7.36    0.23
  11   4   5    1.92    0.16
  12  -5 -10    1.98    0.27
  12   5   5    3.11    0.22
  13   6   5    0.23    0.14
  14   1   2    9.17    0.22
  15   3   3    0.65    0.14
  17   0  -1   -0.09    0.20
  -7   5 -12    2.29    0.18
  -7   5 -11    0.01    0.14
  -7   7  -4    1.71    0.26
  -7  10  -5    3.18    0.31
  -6   3 -13    0.28    0.18
  -6   3  -5    0.43    0.24
  -6   4 -14    0.40    0.13
  -5   1 -11    0.30    0.21
  -5   1 -10   -0.17    0.20
  -5   1  -9    1.77    0.16
  -5   1  -8    6.56    0.25
  -5   1  -7   64.63    0.38
  -5   2 -14   10.52    0.22
  -5   2  -4  185.62    0.67
  -4   0 -11    0.18    0.20
  -4   0 -10    6.75    0.19
  -4   0  -8   62.32    0.33
  -4   0  -7    0.72    0.23
  -4   1 -15    8.87    0.24
  -3  -1 -11    3.03    0.22
  -3  -1 -10    0.82    0.22
  -3  -1  -9    3.65    0.24
  -3  -1  -8   55.08    0.34
  -3   0 -15    0.20    0.18
  -3   0  -4  259.51    0.74
  -3  10   2   11.09    0.34
  -2  -1 -15    7.25    0.20
  -1  -2 -14    0.26    0.19
  -1  -2  -6   55.87    0.40
  -1  -1 -17    1.47    0.20
  -1   4   3  489.38    1.17
  -1   7   4   27.00    0.33
  -1   8   4   11.53    0.29
   0  -2 -16    1.66    0.21
   0   3   3   13.26    0.31
   1  -3 -14   17.15    0.24
   1   7   5   70.98    0.41
   1   8   5    2.83    0.24
   2  -3 -16    1.98    0.14
   2   3   4  256.83    0.70
   2  10   5    0.16    0.21
   2  12   4    1.16    0.20
   3  -4 -13    1.51    0.20
   3  -4  -8   29.74    0.34
   3  11   5    1.65    0.19
   4  -4 -15    0.96    0.18
   4  -3  -3   44.96    0.63
   4   0   2  240.34    0.82
   4   1   3   54.83    0.43
   4   4   5   23.31    0.30
   5  -1   1    2.18    0.27
   5   2   4  178.22    0.59
   5   7   6    8.39    0.19
   5   8   6    3.44    0.18
   6  -4  -5    4.06    0.32
   6   7   6   15.91    0.25
   6   8   6    0.46    0.22
   6   9   6    0.82    0.14
   7  -5 -13   10.31    0.25
   7  -5 -12    1.43    0.21
   7  -5 -11    5.71    0.24
   7  -5 -10   11.14    0.30
   7   7   6    0.77    0.20
   7   8   6    7.56    0.25
   7   9   6    0.98    0.16
   8  -5 -14    1.05    0.20
   8  -5  -9    3.82    0.26
   8   7   6    5.26    0.17
   8   8   6    3.09    0.16
   9  -5  -9    7.92    0.27
   9   2   4   60.29    0.38
   9   4   5    7.87    0.23
  10  -1   1   10.53    0.28
  10   1   3   33.79    0.32
  10   4   5    1.43    0.15
  11  -5  -9   23.50    0.44
  11   5   5    0.36    0.22
  12  -2  -1    3.77    0.23
  12   3   4    2.14    0.16
  12   6   5    1.36    0.18
  12   7   5    1.18    0.18
  13  -5 -11    5.82    0.31
  13  -1   0    0.02    0.21
  13   2   3    6.88    0.22
  13   4   4    1.18    0.20
  14  -3  -4    6.02    0.31
  14  -2  -2    0.11    0.24
  14   5   4    1.26    0.20
  15  -1  -1    0.19    0.20
  15   2   2    0.51    0.20
  -7   4 -11   -0.16    0.18
  -7   4 -10    5.59    0.22
  -7   4  -9    1.42    0.20
  -7   4  -8    0.27    0.22
  -7   4  -7   14.42    0.28
  -7   5  -5   40.52    0.41
  -7   6  -4    0.11    0.24
  -7   9  -4    0.53    0.30
  -6   2 -11    7.38    0.22
  -6   2 -10   10.41    0.23
  -6   2  -9    9.03    0.24
  -6   2  -8    5.22    0.25
  -6   3 -14    6.69    0.21
  -5   1 -12    0.65    0.21
  -5   2 -15    5.28    0.22
  -4   0 -13    0.68    0.19
  -4   0 -12   14.25    0.20
  -4   1 -16   -0.50    0.16
  -3  -1 -12    2.16    0.20
  -3  -1  -7   35.02    0.33
  -3   0 -16    0.32    0.19
  -2   0  -2  529.96    1.38
  -2   6   3   27.51    0.37
  -2   9   3    3.25    0.24
  -1  -2 -15    2.41    0.19
  -1  11   3    5.02    0.26
   0  -3 -12    6.81    0.23
   0  -3 -11    5.11    0.17
   0  -3 -10   68.45    0.34
   0  -3  -9    4.68    0.25
   0  -2 -17    1.32    0.17
   0  -2  -4  122.04    0.56
   0   5   4   70.42    0.40
   0  10   4   13.04    0.29
   0  12   3    1.93    0.21
   1  -3 -15    5.98    0.21
   1  -3  -6  139.30    0.55
   1   4   4    7.54    0.26
   1  11   4    1.71    0.21
   2  -3 -17   -0.27    0.19
   2   6   5    0.06    0.24
   2   9   5    5.56    0.26
   3  -4 -14    0.80    0.18
   3   5   5    6.86    0.26
   3  10   5    1.12    0.21
   4  -4 -16    8.89    0.22
   4  11   5    0.99    0.15
   5   4   5    8.63    0.27
   5  11   5    7.26    0.24
   6  -5 -12    1.42    0.21
   6  -5 -11    6.95    0.24
   6   2   4   31.09    0.26
   6   4   5   49.43    0.36
   7  -5 -14    1.07    0.21
   7  -5  -9    3.85    0.27
   7   2   4   15.88    0.28
   7   4   5    1.00    0.24
   8  -5 -15    0.35    0.20
   8   2   4   29.56    0.28
   8   4   5    8.14    0.25
   9  -1   1    4.52    0.25
   9   1   3    8.92    0.28
  10   0   2   42.09    0.35
  10   5   5    0.79    0.20
  11   3   4   34.41    0.32
  11   6   5    6.96    0.23
  12  -3  -3    7.86    0.32
  12   2   3    5.36    0.21
  13   1   2    2.89    0.21
  14   3   3    0.86    0.15
  15   0   0   25.03    0.31
  15   1   1    0.62    0.21
  15   4   3    1.30    0.14
  16  -1  -2    0.37    0.21
  -7   4 -12    6.94    0.22
  -7   4  -6   23.19    0.33
  -6   2 -12    1.17    0.21
  -6   2  -7   47.43    0.36
  -6   4  -3   79.84    0.55
  -5   1 -13    1.85    0.16
  -5   1  -6   79.29    0.39
  -5   3  -2  151.41    0.79
  -5   8   0    0.26    0.39
  -4   0 -14   13.71    0.25
  -4   0  -6  487.38    0.86
  -3  -1 -14   12.92    0.22
  -3  -1 -13    3.86    0.16
  -3   9   2    3.55    0.29
  -2  -2 -12    3.59    0.21
  -2  -2 -11    0.31    0.15
  -2  -2 -10    3.32    0.17
  -2  -2  -9    0.80    0.18
  -2  -2  -8   44.80    0.34
  -2  -1 -16    0.23    0.14
  -2  -1  -4   10.02    0.32
  -2   7   3    0.83    0.25
  -2   8   3    2.43    0.24
  -2  11   2    1.68    0.24
   0  -3 -14    0.75    0.19
   0  -3 -13    0.20    0.15
   0  -3  -8  148.66    0.49
   0   6   4    2.08    0.24
   0   9   4    0.86    0.22
   1  -3 -16    1.20    0.19
   2  -4 -13    2.05    0.22
   2  -4 -12    4.57    0.21
   2  -4 -11   23.89    0.24
   2  -4 -10    1.89    0.22
   2  -4  -9   29.77    0.33
   2   7   5    6.42    0.25
   2   8   5   25.16    0.30
   3  -4 -15    0.45    0.15
   3  -4  -7  106.83    0.52
   3   3   4   65.72    0.43
   3   6   5    3.29    0.24
   3   9   5    4.39    0.24
   4  -4  -6   40.52    0.41
   4   5   5    8.62    0.26
   4  10   5    7.22    0.25
   5   0   2  167.37    0.67
   5   1   3    0.01    0.19
   6  -5 -14    0.02    0.20
   6  -5 -13    1.08    0.19
   6  -5 -10   16.37    0.30
   6  -1   1   29.54    0.38
   6   1   3    0.40    0.25
   7  -5 -15   15.37    0.25
   7  -1   1    2.82    0.26
   7   1   3   20.84    0.29
   8  -1   1   20.25    0.33
   8   1   3    1.02    0.24
   9  -5  -8    0.84    0.28
   9   0   2    7.19    0.27
   9   5   5    9.83    0.24
  10   3   4    0.85    0.22
  10   6   5    0.75    0.20
  10   8   5    0.69    0.19
  11  -2  -1   13.07    0.33
  11   7   5    3.93    0.16
  11   8   5    0.20    0.15
  12  -1   0    0.98    0.24
  12   4   4    5.55    0.17
  13  -5 -10    1.75    0.31
  13   3   3    0.49    0.19
  13   5   4   -0.39    0.15
  13   6   4    3.77    0.19
  14   2   2    0.05    0.20
  14   4   3   -0.07    0.18
  15  -3  -5    1.75    0.28
  15  -2  -3    2.67    0.24
  16   2   1    2.58    0.19
  17  -1  -3    2.05    0.20
  -8   6 -10    3.26    0.21
  -8   6  -9    2.56    0.22
  -8   7 -10    0.18    0.18
  -8   7  -9    2.67    0.21
  -8   7  -8    1.10    0.20
  -8   8  -9    4.83    0.23
  -8   8  -8    0.23    0.22
  -7   3 -10   14.40    0.26
  -7   3  -9    0.27    0.22
  -7   4 -13    0.12    0.19
  -6   2 -13   -0.37    0.18
  -6   2  -6    0.48    0.25
  -6   3  -4    0.63    0.25
  -6   5  -2  116.91    0.82
  -5   1 -14    1.43    0.14
  -5   4  -1   40.55    0.60
  -4   0 -15    0.24    0.21
  -4   1  -3   55.82    0.45
  -4   9   1   24.52    0.43
  -4  11   0   -0.33    0.25
  -3  -1 -15    1.35    0.19
  -3  -1  -6  228.79    0.61
  -3   6   2   27.24    0.44
  -3  11   1    2.64    0.25
  -2  -2 -14    7.37    0.21
  -2  -2 -13    4.35    0.16
  -2  -2  -7   21.61    0.29
  -1  -2 -16    0.30    0.14
  -1  -2  -5  164.20    0.58
  -1  10   3    5.73    0.26
  -1  12   2   -0.07    0.21
   0  -3 -15    0.54    0.21
   0  -3  -7    1.36    0.24
   0   7   4   32.03    0.35
   0   8   4   18.47    0.30
   1  -3 -17    0.51    0.18
   1  10   4    3.57    0.24
   1  12   3    5.90    0.23
   2  -4 -14   16.55    0.24
   2  -4  -8    0.63    0.22
   2   2   3  116.46    0.54
   2  11   4    0.05    0.19
   3  -4 -16    0.16    0.17
   3   7   5    1.97    0.24
   3   8   5    6.65    0.25
   4   3   4   26.68    0.31
   4   6   5   27.46    0.30
   4   9   5    7.60    0.25
   5  -5 -13   15.65    0.28
   5  -5 -12   11.66    0.26
   5  -5 -11   15.94    0.29
   5  -4  -5   32.46    0.46
   5   5   5   75.30    0.39
   5  10   5    0.14    0.15
   6  -5 -15    0.34    0.20
   6  -5  -9   41.43    0.43
   6   0   2   50.15    0.42
   6   5   5    4.66    0.24
   6  10   5    4.98    0.22
   7   0   2  324.17    0.83
   7   5   5   40.13    0.32
   7  10   5    3.63    0.21
   8  -5  -8    0.35    0.24
   8   0   2  105.54    0.49
   8   5   5    1.91    0.17
   8   9   5    4.86    0.20
   9   3   4   34.28    0.32
   9   6   5    1.40    0.20
   9   7   5    2.13    0.19
   9   8   5    3.91    0.23
   9   9   5    0.31    0.18
  10  -5  -8    6.16    0.31
  10   7   5   -0.11    0.14
  11   2   3   14.24    0.26
  11   4   4    1.02    0.22
  12  -5  -9    0.39    0.28
  12   1   2    6.60    0.22
  12   5   4    0.37    0.21
  14  -1  -1   17.33    0.28
  14   1   1   10.97    0.25
  15   3   2   -0.15    0.14
  16  -3  -6    0.33    0.18
  16   0  -1    0.26    0.17
  16   1   0    3.43    0.19
  -8   6 -11    0.31    0.18
  -8   6  -8    7.28    0.23
  -8   6  -7    0.52    0.24
  -8   7  -7    0.41    0.21
  -8   8  -7    1.40    0.22
  -7   3 -12    0.68    0.20
  -7   3 -11    0.73    0.15
  -7   3  -8   57.09    0.33
  -7   3  -7    0.22    0.21
  -7   4  -5    1.17    0.26
  -7   5  -4   13.51    0.35
  -6   1 -10    0.49    0.20
  -6   2 -14    2.35    0.19
  -5   0 -12    0.89    0.18
  -5   0 -11    0.29    0.20
  -5   0 -10   65.36    0.35
  -5   0  -9   -0.26    0.22
  -5   1 -15    0.50    0.15
  -5   1  -5   97.79    0.44
  -5   2  -3   50.92    0.43
  -5   7   0    0.59    0.44
  -4  -1 -12    1.27    0.18
  -4  -1 -11   23.50    0.26
  -4  -1 -10   48.78    0.34
  -4  -1  -9   18.77    0.27
  -4   0 -16    0.27    0.18
  -4   0  -5   -0.02    0.18
  -4   6   1    0.69    0.33
  -4  12  -1    0.14    0.27
  -3  -1 -16    1.46    0.17
  -3   0  -3    0.27    0.28
  -3   7   2   46.54    0.50
  -3   8   2    0.13    0.25
  -2  -2 -15    3.59    0.22
  -2   4   2   13.03    0.37
  -2  12   1    5.31    0.27
  -1  -3 -13    4.41    0.21
  -1  -3 -12    7.84    0.23
  -1  -3 -11    1.72    0.20
  -1  -3 -10   47.82    0.34
  -1  -3  -9   -0.31    0.22
  -1   5   3  370.89    1.00
   0  -3 -16    0.77    0.20
   0   2   2   41.46    0.50
   0  11   3    5.88    0.24
   1  -4 -12   26.89    0.29
   1  -4 -11    0.35    0.22
   1  -3  -5   25.38    0.34
   1   5   4  105.16    0.49
   2  -4 -15   -0.20    0.15
   2  -3  -4    0.72    0.26
   2   4   4  156.91    0.54
   3  11   4    0.17    0.19
   4   7   5    7.65    0.25
   4   8   5    5.56    0.22
   5  -5 -15    9.75    0.25
   5  -5 -14    1.60    0.15
   5  -5 -10    0.18    0.20
   5   3   4    0.79    0.25
   5   6   5    2.58    0.23
   5   7   5    5.35    0.22
   5   8   5    4.38    0.25
   5   9   5    1.28    0.16
   6   3   4    1.25    0.22
   6   6   5   12.04    0.25
   6   8   5    0.51    0.21
   6   9   5    0.51    0.19
   7  -5  -8   25.28    0.38
   7   3   4   19.56    0.29
   7   6   5    0.93    0.21
   7   7   5    1.46    0.20
   7   8   5    1.90    0.23
   7   9   5   -0.17    0.16
   8   3   4  120.48    0.46
   8   6   5    1.09    0.15
   8   7   5   19.19    0.26
   8   8   5    0.87    0.21
  10   2   3   23.72    0.29
  10   4   4   19.01    0.26
  11   1   2   -0.19    0.20
  11   5   4    7.41    0.23
  12   3   3    0.71    0.22
  12   6   4    0.26    0.20
  12   7   4    5.17    0.22
  13  -2  -2   48.77    0.43
  13   2   2    0.68    0.22
  13   4   3    3.02    0.22
  14  -4  -7    2.34    0.39
  14   5   3    3.62    0.19
  15  -4  -8    0.05    0.17
  15   2   1    4.42    0.21
  15   4   2    1.91    0.18
  16  -2  -4    0.24    0.20
  16   3   1    1.15    0.19
  17   0  -2    2.02    0.21
  -8   5 -12    0.78    0.15
  -8   5 -11    0.65    0.18
  -8   5 -10    6.03    0.20
  -8   5  -9    0.98    0.19
  -8   5  -8    4.25    0.23
  -8   7  -6    5.30    0.27
  -8   9  -7    0.43    0.22
  -7   3 -13   -0.58    0.17
  -7   7  -3    0.86    0.33
  -6   1 -12    0.11    0.20
  -6   1 -11    6.47    0.17
  -6   1  -9    5.45    0.18
  -6   1  -8    9.67    0.25
  -6   2  -5   31.85    0.34
  -5   0 -13   -0.57    0.20
  -5   0  -8  102.90    0.40
  -4  -1 -13    4.70    0.21
  -4  -1  -8   61.95    0.37
  -4   8   1   17.25    0.42
  -3  -2 -12    1.09    0.19
  -3  -2 -11    0.81    0.20
  -3  -2 -10    1.45    0.21
  -3  -1  -5  196.18    0.64
  -3  12   0    4.99    0.27
  -2  -2 -16    2.11    0.20
  -2  -2  -6   82.62    0.45
  -1  -3 -14    2.28    0.21
  -1  -3  -8    8.91    0.26
  -1   9   3    3.83    0.25
   0  -3  -6  151.56    0.57
   1  -4 -14    0.60    0.21
   1  -4 -13   11.33    0.20
   1  -4 -10   20.63    0.23
   1  -4  -9    3.53    0.25
   1   3   3   92.85    0.54
   1   6   4    9.57    0.27
   1   8   4    1.04    0.22
   1   9   4   28.51    0.31
   2  -4 -16    3.66    0.16
   2  -4  -7   17.10    0.30
   2   1   2    2.22    0.24
   2  10   4   10.98    0.25
   2  12   3    1.53    0.20
   3  -4  -6    9.91    0.30
   3   2   3    0.52    0.29
   3   4   4   11.66    0.27
   4  -5 -14    0.30    0.19
   4  -5 -13    0.11    0.19
   4  -5 -12    3.04    0.20
   4  -5 -11   10.19    0.27
   4  -5 -10    1.26    0.21
   4  -2  -1  209.75    1.91
   4  11   4   -0.24    0.19
   5  -5 -16    0.63    0.19
   5  -5  -9    0.09    0.24
   5  11   4   -0.12    0.21
   6  -5  -8   72.20    0.53
   6   7   5    1.11    0.16
   6  11   4    1.87    0.19
   9   2   3   26.19    0.31
   9   4   4    2.45    0.23
  10  -2  -1    1.93    0.24
  11  -5  -8    7.41    0.42
  11  -3  -3    0.73    0.29
  11  -1   0   12.61    0.27
  11   6   4    4.06    0.22
  11   7   4    1.19    0.18
  11   8   4    0.73    0.19
  14   3   2    1.26    0.19
  14   6   3    0.50    0.14
  15  -1  -2    2.24    0.20
  15   1   0    0.39    0.19
  -8   4 -11    1.20    0.18
  -8   4 -10    4.12    0.22
  -8   4  -9    0.58    0.19
  -8   5  -7    1.83    0.21
  -8   6  -6    1.79    0.25
  -8   8  -6    2.05    0.25
  -7   2 -12    7.70    0.22
  -7   2 -11   13.80    0.25
  -7   2 -10    8.13    0.23
  -7   2  -9    5.53    0.23
  -7   3  -6   70.82    0.43
  -7   8  -3    2.35    0.38
  -6   1 -14   -0.32    0.16
  -6   1 -13    2.21    0.15
  -6   1  -7    6.50    0.26
  -5   0 -14    0.23    0.15
  -5   0  -7    0.24    0.18
  -4  -1 -15    7.41    0.21
  -4  -1 -14    0.27    0.14
  -4  -1  -7    3.59    0.25
  -4   7   1   39.65    0.57
  -3  -2 -14    3.93    0.19
  -3  -2 -13   -0.02    0.14
  -3  -2  -9   23.64    0.24
  -3  -2  -8    4.05    0.24
  -2  10   2    0.55    0.22
  -1  -3 -15    2.30    0.20
  -1   3   2  102.65    0.68
  -1  11   2    1.80    0.24
   0   4   3   83.85    0.52
   0  10   3    2.30    0.23
   0  12   2   -0.10    0.21
   1  -4 -15    5.81    0.20
   1   7   4    7.66    0.28
   1  11   3    0.35    0.20
   2   5   4   21.77    0.31
   2   9   4    0.64    0.23
   3  10   4    3.06    0.22
   3  12   3    0.15    0.20
   4  -5 -15    1.86    0.19
   4   4   4   15.24    0.27
   8   2   3   17.40    0.28
   8   4   4   29.83    0.31
   8  10   4    0.73    0.20
  10   1   2    7.29    0.25
  10   5   4    0.20    0.15
  10   6   4    0.64    0.19
  10   8   4    2.61    0.19
  10   9   4    0.94    0.18
  11   3   3    0.59    0.16
  12   2   2   12.85    0.26
  12   4   3    0.04    0.22
  13  -3  -4   18.81    0.38
  13  -1  -1    1.01    0.22
  13   1   1    0.13    0.19
  13   5   3    2.10    0.15
  13   6   3    4.09    0.21
  14  -2  -3    9.25    0.30
  15   0  -1    0.55    0.21
  16  -1  -3    0.58    0.21
  16   2   0    0.88    0.19
  -8   4 -12    0.12    0.19
  -8   4  -8   13.69    0.26
  -8   9  -6    0.61    0.25
  -7   2 -13    5.33    0.20
  -7   2  -8    0.39    0.20
  -7   6  -3    1.22    0.29
  -6   3  -3   11.53    0.35
  -5   0 -15    0.77    0.13
  -5   0  -6   36.08    0.34
  -5   1  -4  208.21    0.65
  -5  10  -1    4.20    0.38
  -4  -1 -16    0.53    0.17
  -4   0  -4  223.54    0.70
  -3  -2 -15    7.75    0.22
  -3  10   1    6.92    0.29
  -2  -3 -13    2.57    0.20
  -2  -3 -12    3.50    0.21
  -2  -3 -11    1.48    0.20
  -2  -3 -10    7.83    0.24
  -2  -1  -3   58.86    0.48
  -1  -3 -16    0.67    0.14
  -1  -3  -7    1.83    0.22
  -1  -2  -4    0.29    0.20
  -1   6   3    0.96    0.26
  -1   7   3    0.63    0.25
  -1   8   3    1.16    0.22
   0  -4 -14    6.41    0.21
   0  -4 -13   -0.35    0.22
   0  -4 -12   20.77    0.26
   0  -4 -11    0.28    0.22
   0  -4 -10   24.11    0.27
   0  -2  -3  220.02    0.84
   0   1   1    1.04    0.41
   1  -4 -16    1.78    0.15
   1  -4  -8   24.52    0.25
   2   6   4   22.34    0.30
   2   8   4    3.11    0.24
   2  11   3    0.37    0.19
   3  -5 -15    2.71    0.18
   3  -5 -14    3.50    0.22
   3  -5 -13    3.26    0.16
   3  -5 -12    3.33    0.17
   3  -5 -11   38.40    0.34
   3  -5 -10   32.77    0.31
   3   5   4    1.18    0.24
   3   9   4   21.86    0.29
   4  -5 -16   -0.51    0.15
   4  -5  -9   45.71    0.38
   4  -4  -5    0.58    0.25
   4   2   3    0.27    0.20
   4  10   4    0.73    0.15
   5  -5  -8   28.72    0.36
   5   2   3   52.31    0.40
   5   4   4   15.83    0.28
   5  10   4    1.81    0.22
   6   2   3    6.43    0.25
   6   4   4   48.96    0.36
   6  10   4    0.57    0.22
   7   2   3    0.82    0.23
   7   4   4    0.97    0.18
   7  10   4    6.44    0.21
   8  -5  -7    0.06    0.28
   8   5   4   17.62    0.25
   8   9   4    2.29    0.20
   9  -2  -1   23.94    0.39
   9   1   2   14.87    0.27
   9   5   4    0.35    0.15
   9   6   4    0.64    0.18
   9   8   4    1.80    0.20
   9   9   4   -0.35    0.15
  10  -1   0    1.06    0.23
  10   0   1    0.32    0.22
  10   3   3   -0.25    0.22
  10   7   4    3.57    0.16
  12  -2  -2   10.09    0.30
  12   5   3    3.98    0.22
  13   3   2    7.43    0.22
  13   7   3    0.75    0.15
  14   2   1    0.41    0.19
  14   4   2    0.15    0.15
  15   3   1    0.82    0.17
  16   0  -2    6.49    0.22
  16   1  -1    6.43    0.24
  17  -1  -4    3.77    0.24
  -8   3 -11    0.46    0.18
  -8   3 -10   10.07    0.23
  -8   4  -7    3.62    0.23
  -8   5  -6   11.59    0.27
  -8   7  -5   18.43    0.35
  -7   2 -14   -0.12    0.17
  -7   2  -7   15.99    0.28
  -7   3  -5   40.38    0.37
  -7   4  -4    1.45    0.25
  -6   0 -12    1.21    0.20
  -6   0 -11    0.36    0.21
  -6   0 -10    8.53    0.23
  -6   1  -6   27.68    0.30
  -6   2  -4   28.87    0.35
  -5  -1 -13    1.82    0.19
  -5  -1 -12    0.46    0.20
  -5  -1 -11    1.15    0.20
  -5  -1 -10    0.78    0.21
  -4  -1  -6    3.71    0.25
  -3  -2 -16    4.66    0.21
  -3  -2  -7   43.31    0.29
  -2  -3 -15    0.04    0.18
  -2  -3 -14    0.90    0.19
  -2  -3  -9    1.07    0.20
  -2  -2  -5    0.02    0.28
  -2   9   2    3.53    0.27
  -1  -1  -2   23.18    0.38
  -1  12   1    0.80    0.22
   0  -4 -15    2.83    0.21
   0  -4  -9    0.02    0.23
   0  -3  -5    4.59    0.26
   0   9   3    1.24    0.23
   1  10   3    0.95    0.20
   1  12   2    2.15    0.22
   2  -4  -6   15.64    0.29
   2   3   3  109.34    0.55
   2   7   4    8.00    0.21
   3  -5 -16    0.34    0.17
   3  -3  -3    0.11    0.25
   3   1   2  180.03    0.73
   3   6   4    9.71    0.26
   3   8   4   10.88    0.27
   3  11   3    0.55    0.18
   4   5   4  146.71    0.53
   4   9   4    2.38    0.23
   5   9   4    7.36    0.24
   6   5   4   54.89    0.36
   6   9   4    0.44    0.21
   7  -5  -7    0.12    0.25
   7   5   4   13.97    0.27
   7   9   4    0.49    0.19
   8  -6 -14    4.60    0.22
   8   6   4    4.95    0.22
   8   7   4    0.18    0.19
   8   8   4    1.21    0.22
   9  -6 -14   -0.74    0.19
   9  -6 -13    0.28    0.20
   9  -5  -7   18.10    0.46
   9   3   3    4.62    0.25
   9   7   4    1.78    0.15
  11   2   2   10.57    0.25
  11   4   3    1.58    0.16
  12   1   1   21.19    0.28
  12   6   3    0.62    0.18
  12   7   3    0.74    0.20
  12   8   3    2.09    0.17
  14   1   0    4.67    0.23
  14   5   2    0.84    0.14
  14   6   2    0.52    0.18
  15  -2  -4    2.12    0.23
  15   4   1   -0.13    0.17
  16   3   0   -0.12    0.19
  17   0  -3    0.11    0.19
  -8   3 -13    1.65    0.19
  -8   3 -12    5.28    0.20
  -8   3  -9   -0.15    0.20
  -8   3  -8    4.34    0.22
  -8   6  -5    0.52    0.25
  -8   8  -5    1.23    0.27
  -7   1 -12   -0.02    0.19
  -7   1 -11    3.23    0.21
  -7   1 -10    2.15    0.20
  -7   1  -9    0.87    0.19
  -7   2  -6    9.45    0.25
  -7   5  -3  119.96    0.76
  -6   0 -14    0.24    0.20
  -6   0 -13   -0.12    0.13
  -6   0  -9    0.38    0.14
  -6   0  -8    6.23    0.24
  -6   4  -2    0.97    0.30
  -5  -1 -14    2.19    0.19
  -5  -1  -9    2.26    0.16
  -5  -1  -8    7.21    0.24
  -4  -2 -14   -0.26    0.18
  -4  -2 -13    0.96    0.19
  -4  -2 -12    4.52    0.16
  -4  -2 -11    6.39    0.17
  -4  -2 -10    0.22    0.18
  -4  -2  -9    0.39    0.20
  -4  10   0   12.03    0.34
  -3  -1  -4   43.26    0.34
  -2  -3 -16    2.94    0.20
  -2  -3  -8   83.24    0.42
  -2   5   2   69.40    0.57
  -2  11   1    0.67    0.20
  -1  -3  -6   93.80    0.46
  -1  10   2    2.65    0.25
   0  -4 -16    0.69    0.16
   0   5   3  192.29    0.70
   0  11   2    0.71    0.22
   1  -4  -7   21.91    0.25
   1  -3  -4   60.06    0.47
   1   4   3   15.60    0.31
   2  -5 -15    0.38    0.19
   2  -5 -14    6.59    0.22
   2  -5 -13    5.85    0.17
   2  -5 -12   -0.21    0.14
   2  -5 -11    7.30    0.23
   2  12   2   -0.26    0.18
   3  -5  -9   78.82    0.44
   3  -1   0    4.54    0.43
   3   7   4   36.58    0.29
   4  -5  -8  115.80    0.56
   4   6   4  102.34    0.47
   4   7   4    6.51    0.25
   4   8   4    5.12    0.22
   4  11   3    2.89    0.23
   5   5   4   46.05    0.31
   5   6   4   49.64    0.36
   5   7   4   33.22    0.30
   5   8   4    3.19    0.22
   5  11   3    3.73    0.21
   6  -5  -7   55.70    0.51
   6   6   4   50.02    0.35
   6   7   4    0.48    0.21
   6   8   4    4.67    0.23
   6  11   3    4.30    0.21
   7  -6 -14    0.45    0.19
   7  -6 -13   -0.17    0.20
   7  -6 -12    1.09    0.21
   7   6   4   -0.18    0.20
   7   7   4    2.39    0.21
   7   8   4    9.05    0.18
   7  11   3    5.04    0.22
   8  -6 -13    3.57    0.22
   8  -6 -12    4.46    0.22
   8  -2  -1    4.87    0.32
   8   1   2    0.05    0.17
   8   3   3   24.32    0.29
   9  -6 -12    0.38    0.23
   9  -1   0   17.16    0.31
   9   0   1   -0.07    0.24
   9  10   3    1.11    0.18
  10  -6 -13    1.21    0.20
  10   4   3    4.74    0.24
  11   5   3    2.69    0.17
  11   6   3    0.65    0.19
  11   7   3    0.70    0.18
  11   8   3    6.28    0.22
  12  -1  -1   21.69    0.31
  12   3   2    7.86    0.23
  13   2   1   17.21    0.26
  13   4   2    1.65    0.16
  14  -3  -5    0.33    0.24
  14  -1  -2    0.38    0.21
  14   3   1    0.58    0.20
  15   2   0    0.81    0.15
  15   5   1    2.28    0.18
  16  -2  -5    9.75    0.29
  -9   5 -11    1.77    0.17
  -9   5 -10    2.74    0.22
  -9   6 -10    0.03    0.17
  -9   6  -9    0.29    0.19
  -9   7  -9    3.14    0.22
  -8   4  -6   12.70    0.28
  -8   5  -5    1.93    0.26
  -7   1 -14    0.87    0.19
  -7   1 -13   -0.03    0.13
  -7   1  -8    0.96    0.22
  -6   1  -5   76.17    0.44
  -5  -1 -15    0.60    0.14
  -5   0  -5    2.77    0.18
  -4  -2 -15    2.04    0.20
  -4   1  -2   78.51    0.54
  -4   2  -1  241.13    1.12
  -3  -3 -13    2.81    0.20
  -3  -3 -12    5.23    0.21
  -3  -3 -11    0.44    0.21
  -3  -2  -6   69.28    0.40
  -3   4   1    3.19    0.39
  -2   8   2    0.75    0.24
  -2  12   0    1.04    0.24
  -1  -4 -15    4.90    0.19
  -1  -4 -14    1.57    0.21
  -1  -4 -13   15.30    0.21
  -1  -4 -12   -0.02    0.15
  -1  -4 -11    2.47    0.16
  -1  -4 -10   17.91    0.26
   0  -4  -8    1.23    0.17
   0   6   3   65.68    0.45
   0   7   3    4.99    0.27
   0   8   3   74.07    0.46
   1   2   2  338.56    1.05
   1   9   3   15.80    0.31
   2  -5 -16    2.07    0.19
   2  -5 -10   16.73    0.26
   2  10   3    2.09    0.21
   3  -4  -5  206.17    0.78
   3   3   3    5.00    0.29
   3  12   2    1.53    0.20
   4   1   2   76.15    0.45
   5  -5  -7   22.23    0.34
   5   1   2   86.74    0.50
   6  -6 -15    0.49    0.19
   6  -6 -14   11.18    0.26
   6  -6 -13    9.13    0.24
   6  -6 -12    8.85    0.26
   6   1   2   53.26    0.40
   7   1   2   21.63    0.25
   7   3   3   15.89    0.28
   8  -6 -11   -0.22    0.22
   8   0   1    0.44    0.24
   8  10   3    1.28    0.21
   9  -6 -11    0.12    0.21
   9   4   3   -0.45    0.22
  10  -6 -12    1.56    0.23
  10  -3  -3    0.16    0.28
  10   2   2    2.41    0.23
  10   5   3   -0.02    0.21
  10   8   3    0.49    0.18
  10   9   3    5.83    0.19
  11   1   1    1.33    0.22
  12   4   2   11.64    0.23
  13   5   2    1.78    0.15
  13   6   2    4.06    0.22
  13   7   2    0.79    0.20
  15  -3  -6   16.03    0.37
  15  -1  -3    0.70    0.22
  15   1  -1    0.17    0.21
  16   2  -1    0.15    0.19
  16   4   0    0.57    0.18
  -9   5  -9    4.85    0.23
  -9   6  -8    0.25    0.20
  -9   7  -8    0.04    0.20
  -9   8  -8    0.84    0.23
  -8   2 -13    0.10    0.17
  -8   2 -12    0.23    0.17
  -8   2 -11    3.01    0.19
  -8   2 -10   -0.05    0.19
  -8   2  -9    4.79    0.23
  -8   3  -7   17.22    0.28
  -6   0  -7   -0.01    0.18
  -5  -1  -7   66.64    0.38
  -5   1  -3    0.28    0.26
  -5   2  -2  120.40    0.66
  -5  11  -2    2.56    0.31
  -4  -2  -8    1.72    0.17
  -4  -1  -5  204.69    0.60
  -3  -3 -15    2.04    0.20
  -3  -3 -14   -0.05    0.14
  -3  -3 -10    0.33    0.15
  -3  -3  -9    0.98    0.22
  -3   0  -2   47.22    0.47
  -3   9   1    0.35    0.27
  -3  11   0    1.12    0.21
  -2  -3  -7   49.03    0.31
  -2   6   2  187.54    0.81
  -2   7   2    2.38    0.31
  -1  -4 -16    1.70    0.18
  -1  -4  -9    1.00    0.23
   0  12   1    8.59    0.26
   1  -5 -15    3.71    0.21
   1  -5 -14    0.14    0.19
   1  -5 -13    1.62    0.15
   1  -5 -12    1.93    0.15
   1  -5 -11    3.04    0.21
   1  -2  -2  271.66    1.18
   1  11   2    0.83    0.22
   2  -5  -9   17.36    0.28
   3  -5  -8   33.19    0.35
   3  10   3    0.09    0.16
   4   3   3   -0.12    0.19
   4  10   3   -0.04    0.21
   4  12   2    1.37    0.19
   5  -6 -15    0.58    0.20
   5  -6 -14    1.61    0.19
   5  -6 -13    1.88    0.21
   5  -6 -12   -0.15    0.21
   5   3   3    3.09    0.27
   5  10   3    3.79    0.23
   6  -6 -11    5.65    0.24
   6   3   3   11.61    0.21
   6  10   3    0.07    0.21
   7  -6 -11    7.84    0.24
   7  -2  -1   53.06    0.55
   7  10   3    0.19    0.18
   8  -1   0   40.72    0.41
   8   4   3   54.01    0.35
   8   9   3    5.19    0.22
   9   2   2   83.65    0.43
   9   5   3   20.08    0.26
   9   8   3   20.95    0.25
   9   9   3    0.98    0.15
  10  -6 -11    0.08    0.25
  10   6   3    0.57    0.15
  10   7   3   14.71    0.24
  11  -6 -12    1.10    0.22
  11  -2  -2    7.57    0.26
  11   3   2    4.46    0.16
  12  -3  -4    1.51    0.28
  12   2   1    2.10    0.22
  12   5   2    0.08    0.19
  13  -2  -3    2.49    0.22
  13   1   0    0.82    0.19
  13   3   1    1.67    0.21
  14   2   0    0.66    0.20
  14   4   1    1.80    0.15
  15   0  -2    2.31    0.21
  15   3   0    0.46    0.18
  16  -3  -7    0.14    0.15
  -9   4 -11    0.26    0.17
  -9   4 -10    7.25    0.22
  -9   4  -9    1.81    0.22
  -9   5  -8    4.50    0.22
  -9   6  -7    0.80    0.23
  -9   7  -7    4.69    0.26
  -8   2  -8   21.46    0.28
  -8   9  -5    3.70    0.35
  -7   0 -13    0.11    0.17
  -7   0 -12    0.54    0.20
  -7   0 -11   -0.55    0.19
  -7   0 -10    0.10    0.19
  -7   1  -7    6.08    0.19
  -7   2  -5   23.25    0.32
  -7   3  -4   20.87    0.32
  -6  -1 -14    0.36    0.19
  -6  -1 -13    1.93    0.19
  -6  -1 -12    0.66    0.14
  -6  -1 -11    7.27    0.17
  -6  -1 -10    0.77    0.21
  -5  -2 -13   11.77    0.23
  -5  -2 -12    7.72    0.22
  -5  -2 -11    2.18    0.21
  -4  -2  -7   20.72    0.27
  -4   0  -3    0.47    0.26
  -4  11  -1    2.58    0.26
  -4  12  -2    1.75    0.25
  -3  12  -1    1.30    0.24
  -2  -4 -14    0.95    0.18
  -2  -4 -13    5.74    0.23
  -2  -4 -12    0.17    0.21
  -2  -4 -11   -0.23    0.19
  -2  -2  -4  986.77    1.40
  -2  10   1   12.53    0.33
  -1   4   2   18.49    0.34
  -1   9   2    6.32    0.27
  -1  11   1    7.77    0.26
   0  -4  -7    1.25    0.17
   0  10   2    2.65    0.24
   1  -5 -16    0.84    0.17
   1  -5 -10   -0.20    0.21
   1  -4  -6    8.93    0.20
   1   5   3   16.01    0.25
   1   7   3  139.46    0.57
   1   8   3    4.28    0.25
   2   4   3    1.96    0.19
   2   9   3    3.93    0.18
   2  11   2    0.08    0.20
   3   9   3   32.58    0.32
   4  -6 -15    1.00    0.18
   4  -6 -14    3.80    0.21
   4  -6 -13    1.52    0.22
   4  -6 -12   13.12    0.25
   4  -5  -7  157.46    0.67
   4   0   1    0.11    0.25
   5  -6 -11    0.68    0.20
   6  -2  -1   63.61    0.65
   6   0   1    0.50    0.26
   7  -6 -10    6.36    0.27
   7  -1   0   23.35    0.37
   7   0   1    0.20    0.18
   7   4   3   23.09    0.31
   7   9   3    2.67    0.23
   8  -6 -10    3.46    0.25
   8   8   3    0.40    0.20
   9   6   3    0.66    0.20
   9   7   3    0.89    0.20
  10  -5  -7    0.79    0.43
  10   1   1   11.43    0.27
  10   3   2   51.14    0.34
  11  -1  -1   13.24    0.27
  11   4   2   11.61    0.25
  11   9   2    1.11    0.20
  12   6   2    0.20    0.21
  12   7   2    5.30    0.22
  12   8   2   -0.10    0.14
  13  -1  -2    1.27    0.22
  14   5   1    3.99    0.16
  14   6   1    0.72    0.20
  15   4   0    0.88    0.19
  16  -1  -4    0.11    0.20
  16   0  -3    0.30    0.19
  16   3  -1    0.40    0.18
  17  -1  -5    3.08    0.22
  -9   3 -12    0.38    0.18
  -9   3 -11    0.07    0.19
  -9   3 -10    2.52    0.19
  -9   4  -8    3.44    0.22
  -9   5  -7    7.15    0.26
  -9   8  -7    1.31    0.25
  -8   1 -13    0.86    0.18
  -8   1 -12    0.41    0.19
  -8   1 -11    4.61    0.22
  -8   3  -6    4.88    0.23
  -8   4  -5    8.81    0.26
  -8   6  -4    4.62    0.30
  -7   0 -14    6.72    0.19
  -7   0  -9    0.05    0.20
  -7   1  -6   47.00    0.36
  -7   4  -3   22.47    0.39
  -6  -1  -9    5.50    0.17
  -6   0  -6  137.95    0.48
  -6   2  -3    6.18    0.27
  -5  -2 -15    5.34    0.21
  -5  -2 -14   10.17    0.19
  -5  -2 -10    1.09    0.15
  -5  -2  -9    0.99    0.21
  -5  -1  -6   82.58    0.42
  -5   0  -4   22.94    0.32
  -4  -3 -14   11.17    0.22
  -4  -3 -13    1.60    0.19
  -4  -3 -12    0.64    0.20
  -4  -3 -11    3.02    0.21
  -3  -3  -8    2.53    0.17
  -3  -2  -5  129.88    0.52
  -2  -4 -15    2.59    0.18
  -2  -4 -10    0.18    0.20
  -2  -3  -6   93.81    0.45
  -1  -4  -8   82.96    0.38
  -1  -3  -5    1.66    0.19
  -1  -2  -3   78.53    0.51
   0  -5 -15    1.99    0.20
   0  -5 -14   12.97    0.24
   0  -5 -13   10.15    0.18
   0  -5 -12    5.61    0.21
   0  -5 -11    9.38    0.24
   0   3   2  186.96    0.78
   1  -5  -9    9.16    0.26
   1   6   3    0.32    0.18
   1  12   1    1.92    0.21
   2  -5  -8   11.20    0.27
   2  -4  -5    3.97    0.24
   2  -3  -3   23.66    0.39
   2   2   2  867.00    1.49
   2   5   3    6.78    0.27
   2   8   3  156.05    0.59
   3  -6 -14    0.09    0.17
   3  -6 -13    5.65    0.20
   3   4   3   33.39    0.30
   3  11   2    3.22    0.21
   4  -6 -11   10.21    0.25
   4  -1   0   20.73    0.46
   4   4   3   61.98    0.40
   4   9   3    0.78    0.21
   4  11   2   -0.03    0.20
   5   0   1   -0.06    0.26
   5   4   3  150.61    0.53
   5   9   3    4.19    0.22
   5  11   2    2.08    0.20
   6  -6 -10    3.33    0.23
   6  -4  -4    2.87    0.39
   6   4   3   79.05    0.41
   6   9   3    0.07    0.15
   6  11   2    0.59    0.21
   7   5   3  119.25    0.46
   7   8   3    3.44    0.22
   7  11   2    1.10    0.18
   8   2   2    1.90    0.17
   8   5   3    0.04    0.15
   8   6   3   -0.06    0.21
   8   7   3    6.03    0.22
   9  -6 -10    0.69    0.22
   9  10   2    5.14    0.22
  10   9   2    4.09    0.21
  11   2   1   19.31    0.26
  11   5   2    1.80    0.22
  11   8   2    0.37    0.21
  12   1   0    0.96    0.20
  13   4   1    1.89    0.19
  14  -2  -4    3.67    0.26
  14   1  -1   16.61    0.26
  14   3   0    4.00    0.20
  15   2  -1    2.98    0.20
  15   5   0    4.68    0.22
  17   0  -4    1.91    0.19
  -9   3  -9    2.92    0.22
  -8   1 -10    0.72    0.15
  -8   1  -9    4.10    0.20
  -8   2  -7   33.85    0.28
  -8   7  -4    0.07    0.28
  -7   0  -8    1.45    0.22
  -6  -1  -8    9.42    0.19
  -6   1  -4    5.15    0.24
  -6   9  -2    0.04    0.40
  -5  -2  -8   11.91    0.24
  -5   3  -1   13.36    0.42
  -4  -3 -15    0.17    0.17
  -4  -3 -10    4.37    0.20
  -4  -2  -6    9.85    0.27
  -4  -1  -4    1.42    0.27
  -4   9   0    1.58    0.28
  -3  -3  -7    1.12    0.23
  -3  -1  -3   83.83    0.51
  -3   8   1    4.19    0.28
  -2  -4  -9   13.05    0.25
  -1   8   2    9.77    0.27
  -1  12   0    1.50    0.22
   0  -5 -10   23.46    0.28
   0  -3  -4    7.52    0.23
   0  -1  -1    0.83    0.40
   0   9   2    0.10    0.21
   0  11   1    1.84    0.23
   1  10   2    0.04    0.20
   2   6   3    0.43    0.24
   2   7   3    4.41    0.27
   2  12   1    0.55    0.20
   3  -6 -15    1.01    0.14
   3  -6 -12    0.65    0.21
   3  -5  -7    4.05    0.26
   3   5   3   16.29    0.28
   3   8   3    0.81    0.17
   3  12   1    1.18    0.18
   4   8   3   28.93    0.31
   5  -6 -10    9.13    0.26
   5  -4  -4  151.78    0.98
   5  -1   0    3.64    0.29
   5   8   3   10.84    0.25
   6  -1   0  192.90    0.81
   6   5   3   42.42    0.36
   6   7   3   13.19    0.24
   6   8   3    1.61    0.17
   7   2   2   12.84    0.27
   7   6   3    1.17    0.22
   7   7   3    1.04    0.16
   8  10   2    2.85    0.21
   9   1   1    4.89    0.24
   9   3   2    1.39    0.24
  10  -2  -2   18.78    0.36
  10   4   2    0.22    0.22
  10   8   2    0.74    0.18
  11  -6 -11    0.70    0.25
  11   6   2    5.09    0.16
  11   7   2    0.50    0.14
  12  -4  -6    2.28    0.37
  12   3   1    7.66    0.19
  13   2   0    9.30    0.24
  13   5   1   -0.31    0.18
  13   6   1    1.70    0.22
  13   7   1    1.86    0.20
  14   0  -2    0.53    0.21
  16   2  -2    2.87    0.20
  16   4  -1    8.99    0.18
  -9   2 -12   -0.17    0.19
  -9   2 -11    3.99    0.21
  -9   3  -8   14.23    0.26
  -9   4  -7    0.39    0.20
  -9   6  -6    1.18    0.24
  -9   7  -6    0.16    0.24
  -8   1  -8   -0.14    0.21
  -8   3  -5    1.90    0.24
  -8   5  -4   16.26    0.31
  -7  -1 -13    0.67    0.17
  -7  -1 -12   -0.19    0.20
  -7  -1 -11    2.79    0.20
  -7   0  -7    0.51    0.20
  -6  -2 -13    0.18    0.18
  -6  -2 -12    1.48    0.19
  -6  -1  -7    6.54    0.25
  -6   0  -5    0.61    0.25
  -6   3  -2   47.11    0.50
  -5   9  -1   15.40    0.44
  -4  -3  -9    0.09    0.14
  -3  -4 -15   -0.23    0.19
  -3  -4 -14    0.85    0.19
  -3  -4 -13    9.92    0.22
  -3  -4 -12    0.30    0.19
  -3  -4 -11   13.89    0.24
  -3  10   0    2.32    0.26
  -2   0  -1    0.20    0.25
  -2  11   0    0.75    0.23
  -1  -5 -15    2.23    0.20
  -1  -5 -14    3.30    0.21
  -1  -5 -13    3.55    0.21
  -1  -5 -12    2.86    0.22
  -1  -4  -7    7.67    0.19
  -1   2   1    1.04    0.42
  -1   5   2  132.20    0.64
  -1   7   2  152.97    0.65
   0  -4  -6   56.35    0.35
   1  -5  -8   27.01    0.32
   2  -6 -15   -0.20    0.18
   2  -6 -14    0.97    0.19
   2  -6 -13    0.91    0.19
   2  -6 -12    1.85    0.19
   2  10   2   14.88    0.29
   3  -6 -11    0.17    0.18
   3   2   2   -0.06    0.28
   3   6   3   29.46    0.32
   3   7   3  123.52    0.47
   3  10   2    0.75    0.19
   4  -6 -10   16.30    0.28
   4   5   3   21.75    0.25
   4   6   3   11.28    0.29
   4   7   3    5.36    0.23
   4  12   1    0.25    0.20
   5   2   2  128.41    0.55
   5   5   3   49.12    0.31
   5   6   3    3.12    0.26
   5   7   3    8.15    0.19
   6  -6  -9    3.89    0.25
   6  -5  -6    3.73    0.32
   6   2   2    2.02    0.24
   6   6   3    0.81    0.17
   6  10   2    6.03    0.22
   7  -6  -9    0.73    0.23
   7  -5  -6    7.31    0.37
   7  10   2    7.99    0.22
   8   3   2   40.45    0.33
   9  -3  -3    0.69    0.32
   9   9   2    0.76    0.15
  10  -6 -10    7.14    0.31
  10  -4  -5    0.14    0.39
  10  -1  -1    5.10    0.26
  10   5   2    8.96    0.22
  10   6   2   -0.17    0.20
  10   7   2    0.99    0.19
  12  -2  -3   18.15    0.34
  12   4   1    1.36    0.22
  12   8   1    0.49    0.21
  14  -1  -3    4.29    0.22
  14   4   0    3.16    0.19
  15  -2  -5    0.21    0.22
  15   1  -2    1.98    0.21
  15   3  -1    0.43    0.20
  17   2  -3    0.39    0.17
 -10   5 -10    0.41    0.18
  -9   2 -10    4.90    0.16
  -9   2  -9    2.59    0.21
  -9   5  -6    1.15    0.21
  -8   0 -13    0.33    0.18
  -8   0 -12    3.48    0.20
  -8   0 -11    0.39    0.20
  -8   2  -6    0.10    0.21
  -7  -1 -14    0.48    0.13
  -7  -1 -10    2.89    0.22
  -7   1  -5   14.92    0.29
  -7   2  -4   15.80    0.31
  -6  -2 -14    1.57    0.15
  -6  -2 -11    8.30    0.18
  -6  -2 -10    9.97    0.24
  -5  -3 -14    0.93    0.20
  -5  -3 -13   -0.36    0.19
  -5  -3 -12   10.69    0.23
  -5  -3 -11    0.13    0.18
  -5  -2  -7    0.46    0.22
  -5  -1  -5  100.89    0.43
  -4  -3  -8   -0.33    0.22
  -3  -4 -10    4.01    0.21
  -3   5   1   68.27    0.64
  -3   7   1    0.87    0.29
  -2  -4  -8    7.08    0.19
  -2  -1  -2    2.09    0.23
  -2   3   1  219.70    1.29
  -2   9   1   10.02    0.29
  -2  12  -1    0.47    0.23
  -1  -5 -11    0.47    0.14
  -1   6   2   71.34    0.50
  -1  10   1    0.18    0.22
   0  -5  -9   -0.09    0.16
   0   8   2    1.25    0.23
   0  12   0    1.02    0.22
   1  -4  -5   83.33    0.47
   1   3   2  316.59    0.93
   1   9   2   20.51    0.32
   1  11   1    4.69    0.23
   2  -6 -11    0.55    0.21
   2  -5  -7  159.34    0.60
   3  -6 -10    0.60    0.21
   4  -4  -4   67.90    0.60
   4   2   2  346.48    0.84
   4  10   2   11.11    0.24
   5  -6  -9    0.00    0.21
   5  -5  -6   18.65    0.33
   5  10   2   -0.07    0.16
   7   9   2    0.86    0.19
   8  -6  -9    5.67    0.27
   8   1   1   20.93    0.30
   8   9   2   10.69    0.20
   9   4   2   17.66    0.22
   9   5   2   17.55    0.24
   9   7   2    3.51    0.20
   9   8   2    5.01    0.17
  10   2   1    7.81    0.20
  11   1   0   13.45    0.27
  11   3   1    0.17    0.16
  11   9   1    1.01    0.17
  12  -1  -2    1.21    0.23
  12   2   0    8.27    0.23
  12   5   1    5.96    0.21
  12   6   1    0.24    0.20
  12   7   1    9.05    0.22
  13  -3  -5    1.93    0.25
  13   1  -1    1.74    0.21
  13   3   0   -0.10    0.21
  14   2  -1   -0.07    0.20
  14   5   0   -0.15    0.14
  14   6   0    3.68    0.19
  14   7   0    6.22    0.17
  15  -1  -4    2.38    0.23
  15   0  -3   -0.44    0.19
  15   4  -1    0.86    0.20
  16  -2  -6    1.63    0.20
  16   3  -2    0.88    0.19
 -10   4 -10    0.31    0.19
 -10   5  -9    0.12    0.20
 -10   6  -9   -0.11    0.19
  -9   1 -12    2.71    0.18
  -9   2  -8    5.41    0.22
  -9   3  -7    1.02    0.22
  -9   4  -6    5.07    0.24
  -9   8  -6    1.52    0.25
  -8   0 -10    1.55    0.15
  -8   0  -9    0.40    0.19
  -8   1  -7    3.28    0.20
  -8   4  -4   31.11    0.37
  -8   8  -4    0.23    0.30
  -7  -1  -9    0.48    0.15
  -7   3  -3   15.55    0.32
  -6  -2  -9    9.67    0.23
  -6  -1  -6   28.02    0.30
  -5  -3 -15    0.16    0.13
  -5  -3 -10   26.41    0.27
  -4  -4 -13    0.80    0.17
  -4  -2  -5   35.74    0.34
  -3  -4  -9   13.23    0.25
  -3  -3  -6    0.75    0.21
  -3  -2  -4  134.45    0.57
  -3   6   1    5.68    0.33
  -2  -5 -15    1.84    0.17
  -2  -5 -14    0.65    0.19
  -2  -5 -13   16.00    0.26
  -2  -5 -12   16.49    0.25
  -2  -3  -5    0.95    0.18
  -1  -5 -10    4.50    0.17
   0  -5  -8   30.84    0.31
   0   4   2    3.02    0.29
   1  -6 -15    0.81    0.16
   1  -6 -14    7.50    0.17
   1  -6 -13    1.88    0.18
   1  -6 -12   12.72    0.25
   1  -3  -3   68.90    0.52
   1  12   0    2.23    0.20
   2   9   2    0.87    0.23
   2  11   1   -0.50    0.20
   4  -6  -9    6.00    0.24
   4  -5  -6   46.68    0.43
   6   9   2    0.29    0.21
   6  11   1   10.57    0.25
   7   3   2    9.31    0.20
   7  11   1    4.98    0.20
   8   4   2    4.61    0.24
   8   8   2   12.50    0.23
   9   6   2    0.89    0.14
   9  10   1   -0.46    0.20
  10   9   1    3.10    0.22
  11   4   1    0.42    0.22
  11   8   1    9.00    0.22
  13   4   0    5.58    0.23
  15   2  -2    2.12    0.19
  15   5  -1    6.30    0.22
  15   6  -1    3.35    0.20
  16  -1  -5    0.57    0.19
  16   0  -4    7.21    0.23
  16   4  -2    0.53    0.17
  17  -1  -6    1.82    0.19
  17   0  -5   -0.58    0.17
 -10   3 -11    0.81    0.18
 -10   4  -9   10.32    0.24
 -10   5  -8    2.84    0.23
 -10   6  -8    5.43    0.26
  -9   1 -11    0.34    0.15
  -9   1 -10    2.05    0.20
  -8   2  -5  137.19    0.55
  -7  -1  -8    0.85    0.20
  -7   0  -6  130.01    0.46
  -6  -2  -8    7.17    0.23
  -5  -3  -9    1.20    0.20
  -5  -2  -6   12.34    0.26
  -5   0  -3    0.03    0.26
  -4  -4 -15    1.44    0.17
  -4  -4 -14    0.94    0.14
  -4  -4 -12    0.56    0.14
  -4  -4 -11   -0.24    0.20
  -4  -3  -7    1.00    0.22
  -4   8   0    3.32    0.30
  -4  10  -1    3.92    0.26
  -3  11  -1    0.76    0.24
  -3  12  -2    1.53    0.23
  -2  -5 -11    8.85    0.25
  -2  -4  -7   14.78    0.21
  -2  -2  -3  113.28    0.57
  -1  -5  -9    6.18    0.23
  -1  -4  -6   93.66    0.42
  -1  -3  -4  268.26    0.75
  -1  11   0    2.61    0.23
   0  -6 -15    0.69    0.17
   0  -6 -14    1.00    0.20
   0  -6 -13    5.02    0.21
   0  -2  -2   36.99    0.43
   0   7   2   15.98    0.31
   0  10   1   30.10    0.35
   1  -6 -11    0.69    0.20
   1  -5  -7   19.95    0.30
   1   8   2    5.84    0.26
   2  -6 -10    7.26    0.18
   2   3   2   66.58    0.48
   2  12   0    1.34    0.20
   3  -6  -9    0.74    0.22
   3  -5  -6    0.25    0.23
   3  -4  -4    0.29    0.24
   3   9   2   18.99    0.24
   3  11   1    0.89    0.15
   4   9   2    4.17    0.21
   4  11   1    3.19    0.20
   5  -7 -14    3.29    0.19
   5   9   2    5.03    0.18
   5  11   1    2.39    0.21
   6  -7 -14    2.30    0.20
   6  -7 -13    0.00    0.20
   6   3   2   45.49    0.31
   7  -7 -14    5.77    0.23
   7  -7 -13    0.08    0.20
   7   1   1    2.73    0.19
   7   4   2    0.04    0.24
   7   8   2   -0.05    0.16
   8  -5  -6   18.14    0.51
   8   5   2   -0.08    0.20
   8   6   2   22.99    0.28
   8   7   2    5.41    0.17
   8  10   1    0.13    0.21
   9  -6  -9    0.37    0.23
   9  -2  -2   11.24    0.33
   9  -1  -1    1.03    0.24
   9   2   1   14.86    0.22
  10   3   1    0.22    0.20
  10   8   1    0.60    0.18
  11  -3  -4   13.66    0.35
  11   5   1    2.74    0.20
  11   6   1    0.56    0.19
  11   7   1   -0.44    0.13
  12  -6 -11    0.67    0.22
  12   3   0   25.99    0.28
  13  -2  -4   13.79    0.30
  13   5   0    4.49    0.21
  13   6   0    2.41    0.22
  13   7   0    2.25    0.16
  14  -3  -6    0.03    0.23
  14   1  -2    0.23    0.20
  14   3  -1    0.03    0.18
  16  -3  -8    0.48    0.16
  16   2  -3    1.61    0.18
 -10   3 -10    1.62    0.15
 -10   3  -9    3.36    0.20
 -10   4  -8    2.72    0.21
 -10   7  -8    0.57    0.20
  -9   1  -9    2.14    0.19
  -9   2  -7    0.50    0.23
  -9   3  -6   62.38    0.42
  -9   5  -5    9.71    0.29
  -9   6  -5    1.49    0.24
  -8  -1 -13    1.35    0.17
  -8  -1 -12    0.72    0.17
  -8  -1 -11    6.59    0.22
  -8   0  -8    1.48    0.14
  -8   1  -6    1.39    0.22
  -8   3  -4  123.97    0.60
  -7  -2 -14    0.20    0.16
  -7  -2 -13    4.83    0.16
  -7  -2 -12    7.42    0.18
  -7  -2 -11   14.35    0.25
  -6  -3 -14    6.86    0.21
  -6  -3 -13    0.92    0.20
  -6  -3 -12   26.68    0.28
  -6   0  -4  158.70    0.58
  -6   1  -3    0.17    0.25
  -5  -3  -8    4.61    0.21
  -5   1  -2   90.18    0.56
  -4  -4 -10   10.73    0.22
  -4   0  -2  247.14    0.84
  -3  -5 -14    1.13    0.18
  -3  -4  -8    9.78    0.19
  -2  -5 -10    0.82    0.21
  -2   8   1    1.89    0.25
  -2  10   0    3.15    0.27
  -1   9   1   10.99    0.29
  -1  12  -1    2.78    0.22
   0  -6 -12    4.05    0.21
   0  -4  -5    0.19    0.23
   0   5   2  203.03    0.73
   0   6   2   84.11    0.50
   1  -6 -10    0.73    0.19
   1   4   2   10.86    0.32
   1  10   1    9.09    0.27
   2  -6  -9    1.10    0.19
   2   8   2   20.53    0.31
   3   3   2  337.15    0.86
   3   8   2    1.33    0.24
   3  12   0    5.10    0.21
   4  -7 -14   -0.25    0.19
   4   3   2    1.38    0.28
   4   8   2   -0.11    0.21
   4  12   0    0.80    0.20
   5  -7 -13    0.31    0.18
   5  -6  -8   59.14    0.48
   5   3   2  147.24    0.52
   5   8   2   22.32    0.29
   6  -6  -8    0.59    0.24
   6   1   1   27.61    0.34
   6   4   2    0.76    0.22
   6   8   2    3.03    0.17
   7   5   2   74.70    0.41
   7   6   2   17.21    0.27
   7   7   2    6.52    0.18
   7  10   1   11.97    0.23
   8  -7 -13    1.29    0.20
   9   9   1   -0.05    0.15
  10   1   0    0.54    0.17
  10   4   1   11.21    0.24
  10   7   1   11.94    0.23
  10  10   0    0.94    0.17
  11  -6 -10   -0.05    0.29
  11   2   0   41.27    0.33
  11   9   0    0.25    0.18
  12   1  -1   22.74    0.29
  12   8   0    0.01    0.18
  13  -4  -7    1.01    0.28
  13  -1  -3    5.27    0.23
  13   2  -1    7.91    0.25
  14   4  -1    2.68    0.20
  14   7  -1    3.48    0.20
  15  -4  -9    0.12    0.12
  15  -3  -7    2.91    0.25
  15   1  -3    0.54    0.21
  15   3  -2    0.12    0.20
  17   2  -4   -0.09    0.17
 -10   2 -11    1.29    0.19
 -10   2 -10    1.74    0.19
 -10   5  -7    0.12    0.20
 -10   6  -7    3.09    0.23
  -9   0 -12    5.17    0.19
  -9   0 -11   -0.21    0.19
  -9   1  -8   -0.11    0.21
  -9   4  -5    7.91    0.27
  -9   7  -5    1.90    0.28
  -8  -1 -10    0.72    0.15
  -8   0  -7    0.07    0.20
  -7  -2 -10    7.95    0.18
  -7  -1  -7    6.28    0.18
  -7   0  -5    0.15    0.23
  -7   1  -4   12.39    0.29
  -7   5  -2   79.09    0.76
  -7   6  -2   18.62    0.57
  -6  -3 -11   -0.02    0.15
  -6  -3 -10   12.54    0.24
  -6  -2  -7   45.39    0.33
  -6  -1  -5   78.19    0.41
  -5  -4 -14    4.96    0.22
  -5  -4 -13   -0.59    0.19
  -5  -4 -12    4.26    0.19
  -5  -1  -4  214.60    0.62
  -5  10  -2   -0.04    0.30
  -4  -4  -9    4.99    0.22
  -4  -3  -6   21.65    0.27
  -4  -1  -3   54.71    0.38
  -4  11  -2    0.35    0.23
  -3  -5 -15    1.36    0.13
  -3  -5 -13    3.22    0.16
  -3  -5 -12    2.07    0.20
  -3  -5 -11    0.14    0.20
  -3  -3  -5    1.61    0.24
  -3   9   0    8.80    0.31
  -2  -5  -9    1.66    0.20
  -1  -6 -15    1.85    0.18
  -1  -6 -14    5.43    0.22
  -1  -6 -13    2.77    0.19
  -1  -5  -8   14.13    0.26
   0  -6 -11    6.00    0.20
   0  -5  -7   44.03    0.35
   0  11   0    0.06    0.21
   1   6   2   53.68    0.40
   1   7   2   69.15    0.39
   2  -5  -6   88.28    0.49
   2  -4  -4   15.05    0.31
   2   1   1   32.79    0.48
   2   7   2   74.53    0.44
   2  10   1    0.46    0.21
   3  -7 -14    0.40    0.18
   3  10   1    5.75    0.22
   4  -7 -13    4.04    0.20
   4  -6  -8   -0.03    0.22
   4  10   1    3.87    0.20
   5  -7 -12   17.06    0.29
   5   1   1    1.63    0.29
   5   4   2   14.07    0.28
   5   7   2   28.16    0.30
   5  10   1    4.28    0.23
   6  -7 -12   -0.19    0.20
   6   5   2  119.69    0.49
   6   6   2   81.64    0.41
   6   7   2    9.32    0.18
   6  10   1    1.77    0.16
   7  -7 -12    6.78    0.24
   7  -6  -8   18.32    0.36
   8  -7 -12    1.23    0.21
   8   2   1    0.37    0.16
   8   9   1    0.50    0.14
   8  11   0    0.40    0.14
   9  -7 -13    2.33    0.21
   9   3   1   -0.19    0.22
   9   8   1   13.11    0.24
  10   5   1   12.59    0.20
  10   6   1    5.24    0.16
  11  -2  -3   10.97    0.30
  11  -1  -2    0.35    0.21
  12   4   0    0.82    0.15
  12   5   0    4.32    0.21
  12   6   0    0.48    0.20
  12   7   0    0.35    0.14
  14  -4  -8    6.06    0.34
  14  -2  -5   24.59    0.36
  14   0  -3   -0.19    0.19
  14   5  -1    0.26    0.15
  14   6  -1    0.75    0.13
  15   4  -2   -0.29    0.19
  16   3  -3    0.57    0.18
 -10   1 -12    3.88    0.18
 -10   2  -9    4.38    0.21
 -10   3  -8    4.08    0.20
 -10   4  -7    3.75    0.22
 -10   7  -7    3.29    0.24
  -9   0 -10    0.73    0.14
  -9   2  -6   -0.03    0.22
  -8  -1  -9    3.81    0.16
  -7  -2  -9    6.39    0.17
  -7   2  -3    0.57    0.25
  -6  -3  -9    0.90    0.20
  -6   2  -2    1.81    0.25
  -6   5  -1  127.76    1.46
  -6  10  -3    0.81    0.31
  -6  11  -4    1.03    0.30
  -5  -4 -11   13.43    0.22
  -5  -3  -7    1.12    0.22
  -5  -2  -5   20.23    0.28
  -4  -2  -4    0.86    0.25
  -3  -5 -10    0.41    0.19
  -3  -4  -7    2.62    0.17
  -2  -4  -6   18.99    0.22
  -2  -3  -4  245.90    0.72
  -2   7   1   44.27    0.47
  -2  11  -1    0.46    0.23
  -1  -6 -12   28.59    0.29
   0  -6 -10    1.26    0.20
   0  -3  -3   11.76    0.31
   0   9   1   -0.23    0.22
   0  12  -1    8.98    0.26
   1  -6  -9    5.22    0.23
   1   5   2   73.44    0.42
   1  11   0    3.93    0.23
   2  -7 -14    0.15    0.18
   2   4   2   26.02    0.29
   2   5   2   43.71    0.36
   2   6   2    1.18    0.25
   3  -7 -13    1.24    0.18
   3  -7 -12    7.35    0.21
   3  -6  -8   55.05    0.40
   3   1   1  667.72    1.42
   3   4   2   51.00    0.40
   3   7   2   13.56    0.24
   4  -7 -12    1.03    0.18
   4   1   1   16.93    0.35
   4   4   2   26.99    0.32
   4   6   2   64.15    0.38
   4   7   2    4.74    0.19
   5  -7 -11    0.23    0.21
   5   5   2   41.70    0.36
   5   6   2   24.37    0.30
   6  -7 -11    2.58    0.22
   6  11   0    0.19    0.20
   7   2   1    7.34    0.25
   7   9   1    6.15    0.22
   7  11   0    0.95    0.15
   8  -1  -1   34.54    0.42
   8   8   1    1.26    0.20
   9   1   0   16.89    0.28
   9   4   1    2.66    0.23
   9   6   1    2.02    0.20
   9   7   1   10.26    0.22
   9  10   0    4.44    0.17
  10   9   0    5.72    0.22
  11   3   0    0.33    0.21
  11   8   0    2.96    0.15
  13   3  -1    1.22    0.15
  13   7  -1    0.33    0.18
  13   8  -1   11.22    0.20
  14  -1  -4    2.17    0.21
  14   2  -2    0.34    0.18
  15  -2  -6    1.37    0.22
  15   0  -4    1.03    0.19
  15   5  -2    7.15    0.20
  15   6  -2    2.96    0.16
  16  -2  -7    7.43    0.26
  16   4  -3    4.49    0.20
 -10   1 -11    1.60    0.17
 -10   1 -10    0.61    0.17
 -10   2  -8    0.12    0.19
 -10   3  -7    0.90    0.23
  -9  -1 -12    3.50    0.17
  -9   0  -9   -0.26    0.14
  -9   1  -7    4.14    0.21
  -9   3  -5    8.23    0.26
  -9   9  -6    0.45    0.30
  -8  -2 -13    0.09    0.16
  -8  -2 -12   -0.08    0.19
  -8  -2 -11    3.02    0.18
  -8  -1  -8    0.58    0.20
  -8   0  -6    1.18    0.22
  -8   1  -5    0.75    0.23
  -8   2  -4   30.88    0.33
  -8   5  -3    0.46    0.28
  -8   6  -3    0.13    0.30
  -7  -3 -13   -0.95    0.19
  -7  -3 -12   -0.38    0.20
  -7  -2  -8    0.51    0.21
  -7  -1  -6   45.64    0.33
  -7   4  -2    0.16    0.28
  -6  -2  -6    0.74    0.22
  -5  -4 -10    2.12    0.15
  -5  11  -3    3.63    0.30
  -4  -5 -14    7.11    0.20
  -4  -5 -13    5.33    0.20
  -4  -5 -12    0.05    0.21
  -4  -4  -8    2.15    0.15
  -4   1  -1   17.71    0.37
  -4   7   0   11.31    0.40
  -3  -1  -2  184.40    0.74
  -2  -6 -14    0.73    0.18
  -2  -6 -13    0.58    0.18
  -2  -5  -8   17.43    0.26
  -2  12  -2    0.27    0.19
  -1  -6 -11    1.53    0.15
  -1  -5  -7    2.39    0.22
  -1  -4  -5    0.74    0.16
  -1   8   1    2.03    0.23
  -1  10   0    1.16    0.22
   1  -7 -14   -0.02    0.17
   1  -5  -6   45.63    0.33
   1  -4  -4   13.31    0.30
   1   9   1    1.02    0.23
   1  12  -1    0.58    0.20
   2  -7 -13    4.59    0.19
   2  -7 -12    0.93    0.17
   2  -6  -8    7.04    0.24
   2  11   0    0.59    0.21
   3   5   2   47.14    0.32
   3   6   2   12.89    0.21
   3  11   0    1.83    0.20
   4  -7 -11    2.01    0.21
   4   5   2   42.39    0.29
   4  11   0    0.03    0.20
   5   9   1   15.88    0.27
   5  11   0    1.84    0.20
   6   9   1    4.34    0.17
   7  -7 -11    3.31    0.20
   7   8   1    0.70    0.19
   8  -6  -8    3.75    0.27
   8  -3  -3   16.57    0.44
   8   3   1    0.40    0.16
   8   7   1   -0.34    0.20
   8  10   0    1.44    0.18
   9  -7 -12    0.89    0.21
   9   5   1   26.95    0.24
  10  -6  -9    2.90    0.31
  10   2   0   21.40    0.25
  10   8   0    0.23    0.18
  11   1  -1   13.73    0.26
  11   4   0   34.13    0.31
  11   5   0    0.52    0.18
  11   6   0    7.43    0.22
  11   7   0   -0.34    0.14
  12  -3  -5    0.18    0.26
  12   2  -1    4.48    0.22
  13   1  -2    0.87    0.15
  13   4  -1    0.28    0.14
  13   5  -1    0.54    0.20
  13   6  -1   -0.18    0.21
  14   3  -2    6.13    0.22
  15  -1  -5    3.30    0.21
  15   2  -3    3.07    0.20
  16  -1  -6    0.98    0.21
  16   0  -5    0.13    0.18
  17   0  -6    1.75    0.19
 -11   3 -10    0.99    0.19
 -11   5  -9    5.53    0.22
 -10   1  -9    1.81    0.19
 -10   5  -6    0.38    0.21
  -9  -1 -11    0.35    0.17
  -9   0  -8    6.36    0.21
  -8  -2 -10    1.14    0.19
  -8   4  -3   55.89    0.52
  -7  -3 -11    1.24    0.14
  -7  -3 -10   16.97    0.24
  -6  -4 -14   -0.05    0.16
  -6  -4 -13    0.35    0.17
  -6  -4 -12    0.81    0.18
  -6  -3  -8    4.41    0.16
  -5  -4  -9   16.36    0.24
  -5   2  -1  199.17    0.96
  -5   8  -1    0.36    0.32
  -4  -5 -11   28.51    0.28
  -3  -5  -9   30.72    0.25
  -3  -2  -3    0.40    0.20
  -3  10  -1    5.32    0.27
  -2  -6 -12    3.52    0.20
  -2   4   1    5.90    0.29
  -2   6   1   46.79    0.49
  -1  -6 -10    1.83    0.20
  -1  -2  -2  370.69    1.09
   0  -6  -9    7.70    0.21
   0   2   1    4.09    0.35
   1  -7 -13    5.00    0.23
   1  -6  -8    4.31    0.21
   2   9   1    4.33    0.23
   2  12  -1    5.36    0.22
   3  -7 -11    0.23    0.20
   3   9   1   32.81    0.32
   3  12  -1    1.38    0.20
   4   9   1    3.20    0.22
   4  12  -1    0.22    0.20
   5  12  -1    0.34    0.18
   6   2   1   70.87    0.43
   6   8   1    4.82    0.21
   7  10   0    0.69    0.20
   8  -7 -11    0.03    0.21
   8  -2  -2   12.01    0.34
   8   4   1   22.96    0.28
   8   5   1   37.04    0.31
   8   6   1   -0.38    0.20
   8  11  -1    7.64    0.23
   9   9   0    0.07    0.15
  10   3   0   64.19    0.36
  10  10  -1    0.64    0.17
  11   9  -1    2.61    0.20
  12  -1  -3    8.47    0.24
  12   3  -1    2.11    0.20
  12   8  -1    1.32    0.15
  14   1  -3    4.90    0.21
  14   4  -2    3.65    0.21
  14   5  -2    0.22    0.17
  14   6  -2    2.76    0.20
  14   7  -2    5.53    0.17
  15   3  -3    3.25    0.18
  16   2  -4   -0.17    0.17
 -11   4  -9    0.75    0.18
 -10   0 -12    7.04    0.18
 -10   0 -11    0.34    0.18
 -10   2  -7    8.03    0.23
 -10   4  -6   22.41    0.31
 -10   6  -6    2.20    0.21
  -9  -1 -10    2.75    0.14
  -9   1  -6    2.55    0.22
  -9   2  -5   12.87    0.27
  -9   5  -4   -0.13    0.25
  -9   8  -5    3.24    0.33
  -8  -2  -9    4.57    0.22
  -8  -1  -7    3.07    0.17
  -7  -2  -7   17.23    0.21
  -7   0  -4   92.21    0.46
  -6  -4 -11    0.13    0.13
  -6  -1  -4    5.23    0.25
  -6   0  -3   -0.11    0.25
  -5  -5 -14    1.34    0.18
  -5  -5 -13    0.28    0.16
  -5  -4  -8    1.80    0.19
  -5  -3  -6    1.09    0.16
  -4  -5 -10   18.98    0.25
  -4  -4  -7   41.74    0.28
  -4  -3  -5    7.39    0.19
  -3  -6 -14    1.23    0.17
  -3  -6 -13   10.34    0.22
  -3  -4  -6   89.28    0.39
  -3   0  -1    0.15    0.31
  -3   8   0    8.27    0.32
  -2  -6 -11    0.11    0.15
  -2  -4  -5    0.49    0.21
  -2   5   1    2.82    0.29
  -2   9   0    0.97    0.22
  -1   7   1   83.33    0.56
  -1  11  -1    5.02    0.24
  -1  12  -2    2.40    0.22
   0  -7 -14    5.90    0.21
   0  -7 -13    1.14    0.18
   0  -5  -6    0.66    0.16
   0   8   1    3.73    0.24
   0  10   0    1.25    0.22
   1  -7 -12    0.27    0.17
   2  -7 -11   16.89    0.26
   4  -7 -10    0.25    0.19
   4  -6  -7    1.46    0.26
   4  -5  -5   46.41    0.48
   5  -7 -10    8.91    0.26
   5  -6  -7    1.83    0.25
   5   8   1    0.80    0.21
   6  -7 -10    8.87    0.26
   6  10   0    4.70    0.20
   7   3   1    1.12    0.16
   7   7   1    2.14    0.15
   7  11  -1    1.19    0.19
   8   1   0   43.38    0.35
   8   9   0    4.71    0.20
   9   2   0    0.45    0.22
   9   8   0    1.42    0.19
   9  10  -1    2.89    0.19
  10  -7 -12    0.42    0.22
  10  -1  -2   48.78    0.40
  10   4   0    0.58    0.21
  10   6   0    1.97    0.20
  10   7   0    6.67    0.16
  12  -2  -4    3.71    0.22
  12   4  -1    0.21    0.20
  12   6  -1   -0.01    0.19
  12   7  -1    8.54    0.18
  13   0  -3   -0.08    0.19
  13   2  -2   50.82    0.36
  13   8  -2    0.60    0.20
  15   1  -4    2.53    0.21
  15   4  -3    0.05    0.18
  15   5  -3    2.39    0.18
  15   6  -3    2.22    0.18
  16   3  -4    1.84    0.18
 -11   2 -10    2.41    0.20
 -11   3  -9    0.21    0.17
 -11   4  -8    2.26    0.21
 -11   5  -8    6.64    0.24
 -11   6  -8    0.12    0.19
 -10   0 -10    1.40    0.18
 -10   1  -8    8.24    0.22
 -10   3  -6    2.81    0.22
 -10   7  -6    2.81    0.28
  -9  -2 -12   -0.26    0.16
  -9  -1  -9    1.56    0.15
  -9   0  -7    0.16    0.14
  -9   4  -4    2.98    0.26
  -9   6  -4    0.27    0.26
  -8  -3 -13    1.68    0.19
  -8  -3 -12    6.05    0.21
  -8   0  -5    0.02    0.24
  -8   3  -3   24.54    0.38
  -7  -3  -9    0.44    0.14
  -7  -1  -5   14.59    0.27
  -7   1  -3   21.28    0.31
  -7   3  -2   10.24    0.33
  -6  -4 -10    8.25    0.16
  -6  -3  -7    2.96    0.16
  -6  -2  -5   31.08    0.31
  -6   4  -1  106.64    0.96
  -5  -5 -12    0.08    0.14
  -5  -5 -11    0.27    0.18
  -5  -2  -4  194.87    0.61
  -5  -1  -3    0.44    0.18
  -4  -5  -9   19.04    0.26
  -4   9  -1    3.18    0.27
  -3  -6 -12   22.64    0.26
  -3  -5  -8    9.70    0.18
  -3  -3  -4   67.90    0.38
  -3  11  -2    3.93    0.24
  -3  12  -3   -0.11    0.19
  -2  -6 -10   -0.52    0.19
  -2  -5  -7   12.59    0.21
  -1  -7 -14    0.51    0.17
  -1  -6  -9    0.73    0.14
  -1  -3  -3   96.78    0.50
  -1   3   1   30.30    0.49
   0  -7 -12    6.72    0.23
   0  -6  -8   15.64    0.27
   0  -4  -4    4.61    0.24
   0  11  -1    1.75    0.23
   1  -7 -11   13.49    0.25
   1   8   1    9.49    0.25
   1  10   0    0.98    0.22
   2  -7 -10    0.40    0.18
   2  -5  -5  200.98    0.74
   2   8   1   80.11    0.44
   2  10   0    3.53    0.23
   3  -7 -10    6.78    0.22
   3  -6  -7    0.05    0.21
   3  -5  -5   40.16    0.41
   3   8   1    2.17    0.24
   3  10   0    2.67    0.22
   4   8   1   42.85    0.35
   4  10   0   12.47    0.26
   5  -5  -5    0.23    0.27
   5   2   1  189.60    0.62
   5  10   0    0.56    0.14
   6  -6  -7    0.29    0.23
   6   3   1    0.07    0.24
   6   7   1   17.02    0.25
   6  11  -1    5.79    0.22
   7  -7 -10    2.09    0.24
   7  -1  -1    5.01    0.26
   7   4   1   38.02    0.27
   7   5   1    2.86    0.24
   7   6   1   10.51    0.19
   7   9   0    2.58    0.21
   9  -7 -11    6.14    0.28
   9   7   0    9.11    0.23
  10  -3  -4    4.98    0.30
  10  -2  -3   30.70    0.41
  10   1  -1    5.65    0.25
  10   5   0    0.28    0.16
  10   9  -1    0.49    0.18
  11   2  -1   14.18    0.25
  11   8  -1    8.93    0.17
  12   1  -2    1.78    0.22
  12   5  -1    4.85    0.17
  12   9  -2    6.28    0.17
  13  -3  -6   15.91    0.33
  13  -1  -4    4.47    0.25
  13   3  -2    7.18    0.23
  13   7  -2    1.29    0.20
  14   0  -4    0.31    0.17
  14   2  -3   10.39    0.22
  16   4  -4    0.41    0.16
 -11   1 -11    1.11    0.18
 -11   2  -9    2.79    0.20
 -11   3  -8    4.70    0.21
 -10  -1 -12    4.06    0.19
 -10  -1 -11    1.61    0.17
 -10   0  -9   -0.86    0.18
 -10   1  -7    0.98    0.20
  -9  -2 -11    3.75    0.18
  -9  -1  -8    0.35    0.20
  -8  -3 -11    0.27    0.17
  -8  -2  -8   20.82    0.22
  -8  -1  -6    2.86    0.22
  -8   1  -4   42.99    0.36
  -8   7  -3    5.55    0.49
  -7  -4 -13    0.36    0.13
  -7  -4 -12    6.23    0.20
  -7  -3  -8   61.48    0.35
  -7  -2  -6    9.54    0.25
  -6  -4  -9    1.72    0.14
  -6   1  -2   55.95    0.44
  -5  -5 -10    1.05    0.18
  -5   0  -2  177.16    0.66
  -4  -6 -13    1.24    0.17
  -4  -4  -6    6.57    0.24
  -4   6   0    0.19    0.29
  -3  -6 -11   10.08    0.19
  -2  -6  -9    9.84    0.21
  -1  -7 -13    0.15    0.18
  -1  -5  -6    3.38    0.16
  -1   9   0   10.83    0.28
   0  -7 -11   10.42    0.24
   0   7   1    0.47    0.24
   0  12  -2    0.02    0.20
   1  -7 -10    0.17    0.18
   1   2   1  583.91    1.46
   1  11  -1    7.85    0.25
   2  -6  -7    5.27    0.22
   4   2   1  234.08    0.72
   4  11  -1    0.12    0.18
   5   7   1   41.08    0.32
   5  11  -1   -0.13    0.20
   6   4   1  105.81    0.46
   6   5   1  131.61    0.50
   6   6   1    1.45    0.21
   6   9   0    0.51    0.20
   7   1   0   23.82    0.32
   8   8   0    2.85    0.15
   8  10  -1    0.38    0.14
   9   3   0    1.87    0.21
   9   6   0   26.27    0.28
   9   9  -1    0.72    0.18
  10   8  -1    2.32    0.17
  10  10  -2    0.64    0.19
  11   3  -1    1.13    0.22
  11   7  -1    4.67    0.15
  12   8  -2    0.87    0.19
  13  -2  -5    2.69    0.24
  13   4  -2    5.79    0.21
  13   5  -2   -0.06    0.20
  13   6  -2    3.47    0.19
  14  -3  -7    0.13    0.24
  14   7  -3    6.71    0.22
  15  -3  -8    6.85    0.26
  15   0  -5    0.26    0.18
  15   2  -4    2.06    0.20
  16   0  -6    1.14    0.19
 -11   1 -10    5.92    0.20
 -11   2  -8    0.00    0.18
 -11   4  -7    0.48    0.21
 -11   5  -7    1.50    0.22
 -10  -1 -10    0.87    0.19
 -10   0  -8    1.22    0.20
 -10   2  -6    6.82    0.24
 -10   4  -5    1.31    0.25
 -10   5  -5    1.10    0.24
  -9  -2 -10    4.61    0.17
  -9   0  -6   15.16    0.25
  -9   1  -5    0.14    0.21
  -9   3  -4   35.33    0.37
  -8  -3 -10   11.89    0.19
  -8  -2  -7   34.07    0.28
  -7  -4 -11   -0.26    0.13
  -7  -4 -10    5.18    0.19
  -6  -5 -13    0.24    0.17
  -6  -5 -12    4.60    0.20
  -6  -4  -8    8.62    0.22
  -6  -3  -6   50.21    0.35
  -5  -4  -7    7.34    0.18
  -5  -3  -5   15.43    0.25
  -4  -6 -12   -0.74    0.20
  -4  -5  -8   11.34    0.23
  -4  -2  -3   -0.55    0.26
  -4  -1  -2   75.13    0.49
  -3  -6 -10   30.24    0.28
  -3  -5  -7    6.01    0.22
  -3  -4  -5   53.39    0.35
  -2  -2  -2  864.02    1.50
  -2  10  -1    0.59    0.21
  -2  12  -3    1.33    0.22
  -1  -7 -12   -0.43    0.15
  -1  -6  -8    0.72    0.14
  -1  -4  -4    7.49    0.25
  -1   6   1    0.78    0.25
   1  -6  -7   12.98    0.24
   1  -5  -5   13.27    0.28
   1   7   1    6.31    0.27
   1  12  -2    0.01    0.18
   2   2   1  882.91    1.61
   2   7   1    7.89    0.27
   2  11  -1    1.00    0.18
   2  12  -2    1.71    0.20
   3  -7  -9   27.21    0.32
   3   2   1  350.81    0.93
   3   7   1  128.98    0.52
   3  11  -1    2.61    0.18
   3  12  -2    2.99    0.20
   4  -8 -13    3.00    0.18
   4  -7  -9    1.70    0.20
   4   7   1   10.56    0.21
   4  12  -2    0.77    0.20
   5  -8 -13    0.74    0.18
   5  -7  -9    0.55    0.19
   5   3   1   12.62    0.23
   5   6   1    1.90    0.23
   5   9   0    4.10    0.22
   6  -8 -13    1.44    0.20
   6  -5  -5   29.07    0.51
   7   8   0    4.39    0.22
   7  10  -1    5.46    0.21
   8  -7 -10    1.91    0.23
   8   2   0    7.58    0.19
   8   7   0   21.86    0.26
   8  11  -2    0.43    0.17
   9  -6  -8    0.09    0.29
   9   4   0    9.19    0.18
   9   5   0   18.77    0.22
  11  -4  -6    0.05    0.30
  11   4  -1   15.00    0.25
  11   5  -1    3.79    0.21
  11   6  -1    3.50    0.15
  11   9  -2    1.78    0.14
  12   2  -2   11.45    0.25
  12   7  -2    6.37    0.21
  13   1  -3    4.79    0.23
  13   8  -3   11.63    0.25
  14  -2  -6    4.68    0.25
  14  -1  -5    4.80    0.22
  14   3  -3    0.65    0.14
  14   4  -3    2.20    0.20
  14   5  -3    0.56    0.18
  14   6  -3   -0.50    0.17
  15  -1  -6    0.82    0.21
  15   3  -4   18.90    0.25
  16  -2  -8    1.16    0.19
  16  -1  -7   -0.09    0.19
  16   2  -5   10.99    0.22
 -11   0 -11    0.37    0.18
 -11   1  -9    1.10    0.16
 -11   3  -7    0.30    0.19
 -11   6  -7    2.22    0.24
 -10  -1  -9    0.77    0.19
 -10   3  -5    1.02    0.23
 -10   6  -5    0.61    0.25
  -9  -3 -12   -0.07    0.16
  -9  -2  -9    2.08    0.15
  -9  -1  -7    4.10    0.16
  -8  -3  -9    0.79    0.14
  -8   2  -3   17.63    0.30
  -7  -3  -7    0.32    0.21
  -6  -5 -11    0.02    0.16
  -5  -5  -9    8.79    0.18
  -4  -6 -11    1.64    0.19
  -4  -3  -4   27.87    0.31
  -4  10  -2   10.90    0.30
  -4  11  -3    3.82    0.25
  -3  -6  -9   13.66    0.24
  -2  -7 -13    0.52    0.14
  -2  -7 -12   25.57    0.29
  -2  -6  -8   27.25    0.27
  -2  -5  -6   38.53    0.28
  -2  -3  -3  114.05    0.51
  -2   8   0    0.59    0.23
  -2  11  -2   -0.19    0.19
  -1  -7 -11   14.65    0.24
  -1   4   1  156.77    0.78
  -1   5   1  282.98    0.94
   0  -7 -10    0.34    0.19
   0  -6  -7    0.11    0.21
   0  -5  -5   51.26    0.37
   0   6   1   89.47    0.52
   0   9   0    0.22    0.20
   1   9   0   11.32    0.26
   2  -8 -13    4.92    0.19
   2  -7  -9    0.27    0.20
   2   9   0    0.36    0.20
   3  -8 -13    2.47    0.18
   3   9   0    9.43    0.25
   4   3   1  277.26    0.76
   4   6   1    2.56    0.24
   4   9   0    1.93    0.20
   5   4   1   39.86    0.29
   5   5   1    9.91    0.20
   6  -7  -9    2.20    0.21
   6   8   0    0.65    0.20
   6  10  -1    1.07    0.20
   7  -6  -7    1.08    0.25
   7  -2  -2    3.98    0.30
   7  11  -2    0.38    0.17
   8   3   0    0.22    0.21
   8   6   0   21.11    0.27
   8   9  -1    2.03    0.20
   9  -1  -2    0.08    0.23
   9   8  -1    4.91    0.20
   9  10  -2    2.29    0.19
  10   2  -1    2.33    0.23
  10   7  -1    2.56    0.15
  10   9  -2    4.14    0.18
  11  -1  -3   11.57    0.26
  11   8  -2    1.73    0.18
  12   3  -2   41.65    0.31
  12   6  -2    1.14    0.19
  12   9  -3    1.90    0.17
  14   1  -4    2.65    0.20
  15  -2  -7    0.32    0.18
  15   4  -4    0.54    0.18
  15   5  -4    0.80    0.17
  15   6  -4    1.54    0.15
  16   3  -5    0.26    0.16
  16   4  -5    2.58    0.19
 -11   0 -10    2.92    0.18
 -11   1  -8    1.11    0.19
 -11   2  -7   -0.28    0.18
 -10  -2 -11    1.79    0.19
 -10   0  -7    0.81    0.19
 -10   1  -6    7.78    0.25
  -9  -3 -11    0.52    0.19
  -9  -2  -8    6.07    0.23
  -9   2  -4   60.73    0.41
  -9   7  -4    1.90    0.31
  -8  -4 -12    0.06    0.13
  -8  -4 -11    1.28    0.17
  -8  -3  -8    4.31    0.21
  -8  -1  -5    0.40    0.24
  -8   0  -4   33.33    0.33
  -7  -4  -9    0.82    0.14
  -7  -2  -5   24.65    0.29
  -7  -1  -4   13.57    0.22
  -7   0  -3   -0.17    0.22
  -7   2  -2   13.95    0.31
  -6  -5 -10    0.55    0.17
  -6  -4  -7    9.21    0.22
  -6  -2  -4   29.03    0.30
  -6  -1  -3    0.02    0.23
  -6   3  -1    0.06    0.29
  -5  -6 -13    1.64    0.14
  -5  -6 -12    0.19    0.19
  -5  -5  -8   -0.63    0.19
  -5  -4  -6    0.49    0.22
  -4  -6 -10   -0.59    0.20
  -4  -5  -7    7.94    0.23
  -3  -7 -13    3.27    0.20
  -3   7   0    0.02    0.27
  -3   9  -1   31.81    0.41
  -2  -7 -11    0.32    0.19
  -2  -4  -4  161.79    0.57
  -2  -1  -1   36.83    0.49
  -1  -7 -10    1.22    0.19
  -1  -6  -7    0.83    0.20
  -1  10  -1    8.72    0.26
  -1  11  -2    0.87    0.22
  -1  12  -3    4.78    0.23
   0   3   1    0.82    0.26
   1  -8 -13    2.62    0.18
   1  -7  -9    5.47    0.21
   1   6   1    3.38    0.25
   2  -8 -12    1.86    0.20
   2   6   1   15.69    0.28
   3  -8 -12    1.97    0.19
   3   3   1    5.85    0.29
   3   6   1    9.85    0.20
   4  -8 -12    1.95    0.19
   4   4   1   40.58    0.36
   4   5   1    3.11    0.22
   5  -8 -12    0.62    0.19
   5   8   0    0.31    0.19
   5  10  -1    0.44    0.19
   6  -8 -12    1.18    0.21
   6  -1  -1   15.43    0.33
   6   1   0  198.81    0.69
   6  11  -2    0.22    0.19
   7   2   0   73.17    0.41
   7   7   0    8.45    0.17
   7   9  -1    6.68    0.21
   8   4   0    0.93    0.21
   8   5   0   16.02    0.21
   8  10  -2    0.97    0.16
   9   1  -1    1.11    0.16
  10  -7 -11    1.43    0.24
  10   3  -1    3.14    0.22
  10   5  -1   17.69    0.24
  10   6  -1    1.73    0.19
  11   1  -2   -0.21    0.14
  12   4  -2    4.48    0.21
  12   5  -2    3.95    0.20
  13   2  -3    2.26    0.21
  13   7  -3    4.69    0.16
  14   7  -4    1.99    0.16
  15   1  -5    3.36    0.21
 -12   3  -9    3.88    0.20
 -11  -1 -11    0.76    0.19
 -11   0  -9    0.56    0.16
 -11   4  -6   -0.08    0.21
 -10  -2 -10    0.50    0.19
 -10  -1  -8    8.63    0.21
 -10   2  -5   26.25    0.32
 -10   8  -6    0.47    0.28
  -9  -3 -10    2.77    0.19
  -9  -1  -6    2.42    0.21
  -9   0  -5    0.13    0.21
  -8  -4 -10    4.33    0.19
  -8  -2  -6    0.09    0.15
  -7  -5 -12    2.22    0.14
  -7  -5 -11   -0.43    0.16
  -7  -4  -8    0.45    0.19
  -7  -3  -6   73.68    0.38
  -6  -5  -9   18.68    0.25
  -6  -3  -5    0.49    0.22
  -6   8  -2    3.09    0.39
  -5  -6 -11    2.95    0.20
  -5   1  -1    1.75    0.26
  -5   9  -2    4.96    0.29
  -4  -6  -9    0.73    0.19
  -4  -4  -5   23.67    0.24
  -4   5   0   43.33    0.67
  -3  -7 -12    0.95    0.20
  -3  -6  -8   12.99    0.23
  -3  -5  -6   23.01    0.27
  -1  -5  -5   -0.31    0.22
  -1   8   0    6.58    0.26
   0  -8 -13    0.70    0.17
   0  -7  -9   21.57    0.26
   0   4   1    0.51    0.25
   0   5   1  273.62    0.85
   0  10  -1   31.85    0.34
   0  12  -3    1.42    0.21
   1  -8 -12    0.21    0.16
   1   3   1  190.20    0.78
   1   5   1  120.69    0.56
   1  10  -1    0.51    0.21
   2  -6  -6    2.78    0.23
   2  -3  -2   55.68    0.62
   2   3   1  170.71    0.69
   2   5   1   64.68    0.42
   2  10  -1   13.57    0.25
   3  -6  -6  116.02    0.56
   3   4   1    1.58    0.26
   3   5   1    0.90    0.16
   3  10  -1    8.25    0.24
   4  -6  -6    3.61    0.27
   4   8   0    3.68    0.23
   4  10  -1   -0.31    0.14
   5  11  -2   -0.06    0.17
   6   7   0   30.78    0.29
   7  -8 -12    0.28    0.19
   7  -7  -9   10.13    0.29
   7   6   0   46.66    0.32
   8   8  -1    2.00    0.20
   8  11  -3    5.93    0.21
   9  -7 -10    1.85    0.26
   9   7  -1    1.02    0.14
   9   9  -2    0.09    0.19
  10   4  -1   10.05    0.18
  10   8  -2    2.80    0.19
  10  10  -3    1.05    0.15
  11  -3  -5    0.13    0.25
  11  -2  -4    9.28    0.25
  11   7  -2   -0.22    0.14
  11   9  -3   -0.51    0.17
  12  -1  -4   10.52    0.28
  12   8  -3    1.40    0.14
  13   3  -3    4.32    0.21
  13   4  -3   -0.32    0.20
  13   5  -3    1.70    0.20
  13   6  -3    2.16    0.15
  14   2  -4    3.12    0.21
  14   6  -4    0.90    0.16
 -12   2  -9    1.16    0.17
 -12   3  -8   -0.21    0.19
 -12   4  -8   -0.02    0.18
 -11  -1 -10    6.68    0.21
 -11   0  -8    6.34    0.22
 -11   1  -7    3.01    0.21
 -11   3  -6   12.89    0.26
 -11   5  -6    0.35    0.19
 -10  -2  -9    4.14    0.21
 -10   0  -6    0.51    0.20
  -9  -3  -9    3.26    0.21
  -9  -2  -7   -0.22    0.21
  -9   1  -4   45.55    0.36
  -8  -4  -9    1.08    0.18
  -8  -3  -7   19.55    0.27
  -8   1  -3    0.74    0.23
  -7  -5 -10    0.41    0.16
  -6  -6 -12    1.28    0.16
  -6   0  -2   55.76    0.42
  -5  -6 -10    9.23    0.22
  -5  -3  -4    0.80    0.22
  -5  -2  -3   56.13    0.35
  -5   7  -1   41.43    0.63
  -5  10  -3    3.08    0.28
  -5  11  -4    0.49    0.23
  -4  -7 -13    1.74    0.19
  -4   0  -1    0.13    0.18
  -4   8  -1   43.34    0.49
  -3  -7 -11    0.01    0.20
  -3  -3  -3    5.18    0.21
  -3  -2  -2    0.09    0.19
  -3  10  -2    0.00    0.24
  -2  -7 -10   22.27    0.22
  -2  -6  -7    7.96    0.24
  -1  -8 -13    4.02    0.19
  -1  -7  -9    0.41    0.19
   0  -8 -12    0.50    0.18
   0   8   0   13.09    0.28
   0  11  -2    0.69    0.19
   1  -7  -8    2.97    0.20
   1  -6  -6   89.49    0.47
   1  -3  -2  102.41    0.68
   1   4   1   75.47    0.49
   1   8   0    6.63    0.23
   1  11  -2    1.67    0.21
   1  12  -3    5.61    0.23
   2  -8 -11    4.41    0.21
   2  -7  -8   12.17    0.26
   2  -4  -3   16.40    0.33
   2   4   1    4.62    0.21
   2   8   0   -0.02    0.20
   2  11  -2    1.96    0.21
   2  12  -3    8.54    0.24
   3  -8 -11    1.85    0.20
   3  -7  -8    0.51    0.18
   3   8   0    7.90    0.25
   3  11  -2    0.38    0.19
   3  12  -3    0.60    0.19
   4  -8 -11    1.52    0.19
   4  -7  -8   10.13    0.26
   4  11  -2    0.48    0.14
   4  12  -3    1.47    0.15
   5  -8 -11   -0.42    0.18
   5  -7  -8   -0.08    0.22
   5   7   0    1.21    0.20
   6   9  -1    0.60    0.15
   7  -3  -3    1.56    0.34
   7   3   0   70.63    0.36
   7   4   0   -0.28    0.21
   7   5   0    1.57    0.17
   7  10  -2    3.83    0.18
   7  11  -3    0.40    0.17
   9  -2  -3   17.01    0.36
   9   2  -1   24.85    0.28
   9   6  -1    3.26    0.22
   9  10  -3    7.33    0.19
  11   2  -2    7.56    0.18
  11   6  -2   10.68    0.21
  12  -4  -7   15.56    0.41
  12   1  -3    7.81    0.23
  12   7  -3    3.19    0.20
  13   8  -4    1.51    0.15
  14   0  -5    0.44    0.18
  14   3  -4    6.81    0.22
  14   4  -4   14.42    0.24
  14   5  -4    2.05    0.19
  15   0  -6   -0.18    0.18
  15   2  -5    0.19    0.13
  15   3  -5    1.73    0.18
  15   5  -5    0.16    0.16
  15   6  -5    0.45    0.15
  16   0  -7   -0.23    0.17
  16   2  -6    2.57    0.17
  16   3  -6    0.16    0.16
 -12   1  -9    0.77    0.18
 -12   2  -8    0.63    0.16
 -11  -1  -9    0.97    0.18
 -11   2  -6    1.58    0.21
 -11   6  -6    1.08    0.23
 -10  -3 -11    0.45    0.18
 -10  -1  -7    1.43    0.15
 -10   1  -5   19.99    0.28
 -10   7  -5    0.06    0.25
  -9  -4 -11   -0.12    0.17
  -9  -3  -8   15.09    0.23
  -9   4  -3    0.21    0.25
  -8  -5 -12    0.23    0.17
  -7  -4  -7   15.63    0.24
  -7   1  -2   23.36    0.32
  -6  -6 -11    0.71    0.18
  -6  -5  -8   10.25    0.22
  -6  -4  -6   16.02    0.25
  -5  -5  -7   31.94    0.25
  -5  -4  -5    9.31    0.25
  -5  -1  -2   90.20    0.46
  -4  -7 -12    8.05    0.20
  -4  -6  -8   11.34    0.24
  -4  -5  -6   10.92    0.24
  -3  -7 -10    1.54    0.19
  -3  -4  -4   12.32    0.20
  -3  11  -3    0.23    0.18
  -2  -7  -9    6.97    0.21
  -2  -5  -5    0.80    0.16
  -2   7   0   15.46    0.34
  -2   9  -1    4.45    0.23
  -1  -8 -12    1.65    0.18
   0  -7  -8    3.90    0.21
   0  -6  -6    0.25    0.21
   0  -3  -2  198.80    0.82
   1  -8 -11    8.21    0.23
   1  -4  -3  502.54    1.19
   3  -4  -3   78.51    0.63
   3  -3  -2  157.77    1.22
   5  -6  -6   70.78    0.56
   5   1   0    3.69    0.21
   5   9  -1   21.14    0.27
   6  -8 -11    4.67    0.23
   6   2   0   49.00    0.34
   6   6   0    9.76    0.19
   6  10  -2    4.83    0.21
   7   8  -1    4.98    0.16
   8  -8 -12    0.40    0.18
   8   1  -1   34.12    0.33
   8   7  -1    1.44    0.15
   8   9  -2    0.26    0.18
   9   3  -1    5.00    0.23
   9   4  -1   46.81    0.33
   9   5  -1    5.56    0.22
   9   8  -2    5.20    0.20
  10   1  -2   52.01    0.37
  10   7  -2   24.81    0.25
  10   9  -3    0.76    0.19
  11   3  -2    0.78    0.15
  11   4  -2    0.13    0.18
  11   5  -2   15.29    0.20
  11   8  -3    8.27    0.20
  12  -2  -5   27.35    0.35
  12   6  -3    0.99    0.19
  13  -4  -8    0.23    0.25
  13  -1  -5   11.99    0.25
  13   1  -4    4.41    0.20
  13   7  -4    0.76    0.19
  14  -4  -9    3.85    0.27
  15   4  -5    0.39    0.13
  16  -2  -9    5.77    0.25
  16  -1  -8    0.90    0.19
  16   4  -6    2.14    0.17
 -12   0 -10    7.74    0.20
 -12   4  -7    5.36    0.24
 -11  -2 -10    3.68    0.18
 -11   0  -7   -0.26    0.20
 -10  -3 -10    2.15    0.19
 -10  -2  -8    0.09    0.14
 -10   3  -4    1.23    0.22
 -10   4  -4   18.93    0.30
  -9  -4 -10    7.96    0.21
  -9  -2  -6    0.10    0.20
  -9  -1  -5    0.32    0.21
  -9   3  -3    4.36    0.25
  -9   5  -3   20.09    0.39
  -8  -5 -11    0.44    0.18
  -8  -4  -8   13.86    0.24
  -8  -2  -5  142.64    0.47
  -8  -1  -4   44.00    0.30
  -8   4  -2    4.91    0.31
  -7  -5  -9    4.90    0.15
  -7  -3  -5   43.44    0.33
  -7  -2  -4   17.57    0.27
  -7  -1  -3   23.12    0.30
  -6  -6 -10    0.09    0.18
  -6   2  -1   76.04    0.57
  -5  -6  -9   11.89    0.19
  -4  -7 -11    0.01    0.17
  -4  -3  -3    0.31    0.24
  -3  -6  -7    0.75    0.18
  -3   6   0    0.31    0.27
  -2  10  -2   15.76    0.31
  -2  12  -4    0.16    0.18
  -1  -7  -8   15.21    0.24
  -1  -6  -6    6.62    0.24
  -1   9  -1    1.30    0.26
   0  -8 -11    6.83    0.20
   0  -4  -3   74.75    0.45
   2  -8 -10    0.40    0.19
   2  -5  -4   84.20    0.54
   3  -8 -10    3.53    0.21
   4  -8 -10    5.76    0.22
   4   7   0   10.74    0.21
   4   9  -1   26.63    0.28
   5   6   0    5.05    0.22
   5  10  -2   10.77    0.23
   6  -7  -8    6.71    0.27
   6   3   0    1.65    0.24
   6   4   0   35.56    0.33
   6   5   0   18.75    0.22
   6   8  -1   15.71    0.25
   6  11  -3    2.19    0.14
   7  -8 -11    0.37    0.19
   7   9  -2    1.26    0.18
   8  -7  -9    5.71    0.28
   8  -1  -2   47.76    0.43
   8   6  -1    0.56    0.20
   8  10  -3    2.65    0.20
   9  -4  -5    0.42    0.33
   9  -3  -4    3.67    0.31
  10  -1  -3   33.46    0.35
  10   6  -2    6.48    0.22
  10  10  -4    1.04    0.17
  11   9  -4    0.77    0.19
  12  -3  -6    2.14    0.23
  12   2  -3   18.53    0.21
  12   3  -3    8.09    0.22
  12   4  -3    2.05    0.18
  12   5  -3    3.90    0.21
  12   8  -4    2.08    0.19
  13   6  -4    1.34    0.19
  14  -1  -6    0.35    0.18
  14   1  -5    6.49    0.20
  14   7  -5    1.83    0.14
  15  -3  -9    0.67    0.19
  15  -1  -7    7.22    0.22
  15   1  -6    0.93    0.17
 -12   0  -9    0.00    0.17
 -12   1  -8    1.66    0.18
 -12   2  -7    0.63    0.17
 -12   3  -7    0.24    0.18
 -12   5  -7    0.50    0.21
 -11  -1  -8    1.19    0.14
 -11   1  -6    1.39    0.19
 -11   4  -5    1.88    0.24
 -10  -3  -9    3.55    0.20
 -10  -2  -7    9.36    0.22
 -10  -1  -6    9.59    0.22
 -10   0  -5    0.36    0.19
 -10   2  -4    2.09    0.23
 -10   5  -4    0.68    0.23
  -9  -4  -9    1.86    0.19
  -9  -3  -7    1.17    0.20
  -9   0  -4    5.94    0.23
  -9   2  -3   27.30    0.34
  -8  -5 -10    6.54    0.20
  -8  -3  -6    5.06    0.17
  -8   0  -3    0.43    0.22
  -8   3  -2   40.45    0.41
  -7  -6 -12    0.70    0.13
  -7  -6 -11    0.03    0.16
  -7  -5  -8    0.88    0.17
  -6  -5  -7    9.90    0.23
  -6  -3  -4    0.16    0.21
  -6  -2  -3    7.18    0.24
  -5  -7 -12    0.37    0.13
  -5  -6  -8   43.92    0.31
  -5  -5  -6    5.10    0.22
  -4  -7 -10   12.47    0.24
  -4  -4  -4   16.59    0.26
  -4  -2  -2  373.94    0.90
  -4   4   0  174.92    1.70
  -3  -7  -9    0.04    0.20
  -3  -5  -5    8.51    0.19
  -3  -1  -1  756.68    1.50
  -2  -8 -12    2.10    0.17
  -2  -6  -6   19.42    0.27
  -2  11  -3   -0.12    0.19
  -1  -8 -11   11.31    0.22
  -1  -4  -3   15.68    0.29
  -1  -3  -2  324.23    0.94
  -1   7   0   96.52    0.59
  -1  12  -4    0.22    0.20
   0  -8 -10    5.19    0.20
   0  -5  -4   72.72    0.44
   0   9  -1    0.27    0.21
   1  -8 -10    4.56    0.20
   1  -5  -4    0.57    0.21
   1   9  -1   11.98    0.25
   2   7   0   16.67    0.28
   2   9  -1   10.59    0.25
   3  -5  -4  116.76    0.67
   3   7   0    0.61    0.16
   3   9  -1    0.17    0.15
   4  10  -2    1.77    0.21
   5  -8 -10    0.26    0.19
   5  -1  -1  145.59    0.81
   5   2   0   78.01    0.47
   5   8  -1   17.00    0.24
   5  11  -3   -0.02    0.14
   7   7  -1   17.23    0.20
   8  -6  -7   12.14    0.42
   8   2  -1    4.82    0.23
   8   5  -1  121.45    0.46
   8   8  -2    0.99    0.19
   9   7  -2   -0.23    0.19
   9   9  -3    2.92    0.19
  10   2  -2   20.46    0.29
  10   5  -2   25.41    0.28
  10   8  -3    3.64    0.19
  11   7  -3    4.89    0.15
  13  -3  -7    0.36    0.20
  13  -2  -6    0.15    0.19
  13   2  -4   15.38    0.24
  13   3  -4   20.61    0.25
  13   5  -4    4.75    0.21
  13   8  -5    2.25    0.14
  14  -3  -8    1.54    0.22
  14  -2  -7    8.82    0.26
  14   6  -5    0.38    0.16
  15  -2  -8    0.92    0.18
  16   2  -7    7.99    0.20
 -12   0  -8    6.09    0.20
 -11  -2  -9    3.43    0.14
 -11  -1  -7    3.00    0.18
 -11   2  -5    1.25    0.19
 -11   3  -5    5.40    0.22
 -11   5  -5    0.82    0.22
  -8  -5  -9    1.12    0.18
  -8  -4  -7    5.99    0.21
  -8   2  -2    2.38    0.26
  -8   5  -2    0.38    0.35
  -7  -4  -6   24.92    0.22
  -6  -6  -9    0.37    0.13
  -6  -4  -5   53.75    0.36
  -6   9  -3    0.27    0.28
  -6  10  -4    0.63    0.28
  -5  -7 -11    1.16    0.14
  -4  -6  -7   27.35    0.23
  -4   9  -2    4.88    0.28
  -4  11  -4    0.24    0.21
  -3  -8 -12    0.55    0.19
  -3   8  -1    1.87    0.26
  -2  -8 -11    1.94    0.19
  -2  -7  -8    6.30    0.17
  -1  -8 -10    0.33    0.17
  -1  -5  -4   96.92    0.47
  -1  10  -2    0.56    0.20
  -1  11  -3    0.05    0.21
   0   7   0    0.58    0.21
   0  10  -2    2.65    0.23
   0  12  -4    0.62    0.19
   1  -7  -7   56.08    0.38
   1   7   0  104.43    0.50
   1  12  -4    0.43    0.19
   2  -7  -7    0.45    0.21
   2  10  -2    0.01    0.19
   2  12  -4    0.16    0.18
   3  -7  -7    3.40    0.21
   3  10  -2   10.92    0.25
   3  11  -3    3.57    0.21
   3  12  -4    2.27    0.17
   4  -4  -3   32.64    0.53
   4   1   0   21.79    0.29
   4   6   0    0.24    0.15
   4  11  -3    2.31    0.15
   5   3   0  140.41    0.55
   5   4   0   27.21    0.31
   5   5   0    6.50    0.18
   6  -8 -10    0.40    0.20
   6  -6  -6    1.15    0.27
   6   7  -1    4.77    0.22
   6   9  -2    7.43    0.24
   7   6  -1   23.55    0.27
   7  10  -3    0.28    0.12
   7  11  -4    0.56    0.17
   8   3  -1    2.48    0.21
   8   4  -1    0.42    0.21
   9  10  -4    0.17    0.14
  10   3  -2    8.71    0.18
  10   4  -2    0.24    0.14
  10   9  -4    1.03    0.21
  11   1  -3   12.42    0.24
  11   6  -3   13.17    0.22
  11   8  -4    0.87    0.19
  12   7  -4    9.36    0.17
  13   4  -4    5.10    0.16
  13   7  -5    3.64    0.20
  14   2  -5   24.96    0.24
  14   3  -5    0.68    0.19
  14   4  -5    1.17    0.19
  14   5  -5    0.76    0.13
  15   2  -6    1.94    0.17
  15   3  -6   16.89    0.25
  15   4  -6    0.73    0.18
  15   5  -6    0.89    0.16
  16   0  -8    3.04    0.18
  16   3  -7    0.25    0.17
 -12  -1  -9    0.80    0.16
 -12   1  -7    3.97    0.19
 -12   3  -6    0.65    0.20
 -11  -3 -10    0.67    0.17
 -11  -2  -8    0.43    0.18
 -11   0  -6   39.82    0.29
 -11   7  -6    0.21    0.26
 -10  -4 -10    0.97    0.18
 -10  -3  -8    4.25    0.16
 -10   1  -4    1.99    0.21
  -9  -5 -11    2.49    0.14
  -9  -4  -8    3.78    0.19
  -9  -2  -5   14.62    0.25
  -9   1  -3    9.94    0.26
  -8  -3  -5    2.07    0.21
  -8  -2  -4   31.78    0.32
  -7  -6 -10   -0.30    0.13
  -7  -5  -7    1.35    0.19
  -7   0  -2  360.77    0.87
  -6  -6  -8    3.52    0.18
  -6  -1  -2   55.70    0.36
  -6   1  -1   31.10    0.38
  -5  -7 -10    0.36    0.16
  -5  -4  -4   17.33    0.27
  -5  -3  -3    3.28    0.24
  -5   0  -1   -0.06    0.18
  -4  -7  -9   -0.36    0.14
  -4  -5  -5    8.98    0.19
  -4  10  -3    0.19    0.21
  -3  -8 -11    1.99    0.19
  -3  -7  -8   12.13    0.25
  -3  -6  -6    0.50    0.20
  -3   1   0    4.65    0.40
  -2  -8 -10    0.56    0.17
  -2  -4  -3    1.52    0.17
  -2  -3  -2   71.63    0.48
  -2   6   0    1.02    0.28
  -1  -7  -7    6.85    0.22
   0  -7  -7    7.23    0.18
   0  -2  -1    3.54    0.34
   0  11  -3    6.45    0.23
   1  -8  -9   15.11    0.26
   1  -6  -5   11.58    0.26
   1  10  -2    2.49    0.20
   1  11  -3    6.12    0.22
   2  -8  -9   12.39    0.25
   2  -6  -5    0.18    0.19
   2  11  -3    8.95    0.23
   3  -8  -9    0.75    0.19
   3   6   0    0.13    0.21
   4  -7  -7    1.71    0.20
   4  -5  -4    0.21    0.25
   4   5   0   44.82    0.33
   4   8  -1   17.81    0.25
   5   9  -2    6.94    0.22
   6  -2  -2   81.11    0.70
   6  10  -3    1.47    0.20
   6  11  -4    0.09    0.18
   7   1  -1    5.13    0.19
   7   8  -2    1.88    0.20
   8  -8 -11    4.78    0.26
   8   7  -2   23.19    0.26
   8   9  -3    2.08    0.15
   8  10  -4    0.08    0.16
   9   1  -2   -0.03    0.21
   9   6  -2   38.58    0.26
   9   8  -3    1.81    0.19
  10  -2  -4    2.44    0.27
  10   7  -3    2.07    0.18
  11  -1  -4   15.05    0.28
  11   2  -3   11.05    0.24
  11   5  -3    0.40    0.19
  11   9  -5    0.69    0.18
  12   6  -4    0.02    0.18
  12   8  -5    0.42    0.18
  14   0  -6    3.32    0.20
  14   7  -6    0.04    0.13
  15   0  -7    0.34    0.17
 -13   2  -8    3.67    0.19
 -12  -1  -8    1.05    0.19
 -12   0  -7   -0.15    0.18
 -12   2  -6    1.57    0.19
 -12   4  -6    0.16    0.18
 -11  -3  -9    1.58    0.17
 -11   1  -5    3.81    0.20
 -10  -4  -9   10.47    0.24
 -10  -3  -7    0.02    0.17
 -10  -2  -6    7.00    0.22
 -10  -1  -5   19.59    0.25
 -10   6  -4    0.46    0.26
  -9  -5 -10    3.16    0.15
  -9  -3  -6   69.31    0.34
  -9  -1  -4   46.71    0.31
  -9   6  -3    0.29    0.34
  -8  -6 -11    1.12    0.15
  -8  -5  -8    5.27    0.18
  -8  -4  -6   15.37    0.24
  -8  -1  -3    0.08    0.21
  -8   1  -2    0.51    0.20
  -7  -6  -9    4.83    0.18
  -7  -3  -4   23.03    0.27
  -7  -2  -3    0.61    0.20
  -6  -7 -11    2.85    0.15
  -6  -5  -6   15.98    0.20
  -5  -7  -9    2.67    0.19
  -5  -6  -7    8.19    0.17
  -5  -2  -2  137.36    0.55
  -4  -1  -1   18.04    0.34
  -4   2   0  103.67    1.03
  -3  -4  -3   35.83    0.33
  -2  -7  -7   45.90    0.32
  -2  -5  -4   24.55    0.25
  -2   8  -1   75.43    0.52
  -1  -8  -9   24.89    0.27
  -1  -6  -5    6.65    0.21
   0  -9 -12    2.19    0.18
   0  -8  -9    0.03    0.17
   0  -6  -5    6.35    0.22
   1  -9 -12   -0.09    0.18
   1  -2  -1    1.16    0.31
   2  -9 -12    1.09    0.15
   2   6   0    1.04    0.22
   3  -9 -12    1.70    0.16
   3  -6  -5   37.32    0.40
   3   8  -1    3.70    0.21
   4  -9 -12    0.24    0.17
   4  -8  -9    2.02    0.19
   4   2   0   95.61    0.52
   4   4   0  165.68    0.59
   5   7  -1   53.99    0.35
   5  10  -3    2.03    0.20
   5  11  -4   -0.49    0.18
   6   6  -1    0.55    0.20
   7  -7  -8    6.80    0.28
   7  -5  -5   22.01    0.76
   7   2  -1   55.61    0.37
   7   5  -1    0.46    0.15
   7   9  -3   14.97    0.24
   9   5  -2   17.50    0.25
   9   9  -4    5.58    0.19
  11   3  -3    0.62    0.18
  11   4  -3   17.14    0.20
  11   7  -4    4.44    0.19
  12   1  -4   10.85    0.23
  12   5  -4    2.03    0.19
  13   6  -5    1.84    0.14
  14   6  -6    1.78    0.17
  16  -1  -9    0.54    0.17
  16   1  -8    0.70    0.17
 -13   1  -8    2.25    0.18
 -12  -2  -9    2.22    0.18
 -12   1  -6    6.14    0.23
 -12   5  -6   -0.06    0.21
 -11  -2  -7   -0.02    0.18
 -11  -1  -6    1.14    0.18
 -11   0  -5   -0.60    0.18
 -11   6  -5    6.29    0.29
 -10   0  -4    2.78    0.21
  -9  -5  -9    6.71    0.18
  -9  -4  -7    0.34    0.13
  -9   0  -3    0.27    0.22
  -8  -6 -10    4.66    0.17
  -7  -4  -5    1.86    0.15
  -6  -7 -10    0.10    0.14
  -5  -5  -5   83.48    0.36
  -4  -8 -11   -0.11    0.16
  -4  -7  -8   33.46    0.26
  -4  -6  -6   16.24    0.20
  -3  -8 -10    4.28    0.19
  -3  -5  -4    0.99    0.20
  -3  -3  -2  362.88    0.87
  -3   5   0   91.37    0.71
  -3   9  -2   19.23    0.31
  -3  11  -4    0.26    0.18
  -2  -8  -9    1.03    0.17
  -2  -6  -5    0.80    0.19
  -1  -2  -1  580.65    1.44
  -1   6   0    2.17    0.24
  -1   8  -1    8.32    0.25
   0   6   0   85.21    0.51
   0   8  -1    3.40    0.22
   1   6   0    2.01    0.21
   1   8  -1    1.48    0.20
   2  -9 -11    2.79    0.20
   2   8  -1    2.79    0.19
   3   1   0    4.83    0.24
   3   5   0   81.21    0.43
   4   3   0  436.59    0.91
   4   9  -2   14.36    0.20
   4  10  -3    1.70    0.18
   4  11  -4    0.89    0.17
   5  -9 -12    0.99    0.18
   5  -8  -9   -0.15    0.19
   5  -7  -7   27.04    0.34
   6   8  -2    0.88    0.19
   7  -8 -10    1.69    0.21
   7   3  -1    4.32    0.21
   7   4  -1   88.32    0.38
   7   7  -2    0.83    0.19
   7  10  -4    7.06    0.22
   7  11  -5    0.28    0.17
   8  -2  -3    3.00    0.28
   8   6  -2    2.30    0.20
   8   8  -3    0.99    0.19
   9  -1  -3    9.78    0.29
   9   2  -2   11.34    0.19
   9   3  -2    2.72    0.21
   9   4  -2   -0.38    0.15
   9   7  -3    1.36    0.19
   9  10  -5    1.50    0.16
  10  -7 -10    0.19    0.32
  10  -5  -7    1.05    0.39
  10   6  -3   14.55    0.19
  10   8  -4    0.45    0.13
  12  -1  -5   24.38    0.31
  12   2  -4    4.33    0.19
  12   3  -4    1.97    0.19
  12   4  -4    5.23    0.20
  12   7  -5    0.53    0.19
  13   1  -5   13.26    0.23
  13   5  -5    4.52    0.19
  13   7  -6    0.63    0.15
  14   1  -6    0.10    0.18
  14   5  -6    0.77    0.17
  15  -1  -8    0.78    0.18
  15   1  -7    7.84    0.19
  15   5  -7    2.49    0.16
  16   2  -8    0.43    0.18
  16   3  -8    1.54    0.17
 -13   0  -8   -0.21    0.18
 -13   2  -7   -0.37    0.15
 -13   3  -7    0.72    0.18
 -13   4  -7    0.24    0.18
 -12  -2  -8    0.93    0.16
 -12  -1  -7    4.08    0.20
 -11  -3  -8    5.20    0.15
 -11   3  -4   36.15    0.36
 -10  -5 -10    0.53    0.17
 -10  -4  -8    2.81    0.15
 -10  -2  -5   28.42    0.27
 -10   3  -3    0.40    0.23
  -9  -5  -8    4.17    0.19
  -9  -3  -5    8.90    0.22
  -8  -6  -9    2.54    0.18
  -8  -5  -7    2.17    0.17
  -7  -7 -11    3.10    0.14
  -7  -6  -8    4.82    0.15
  -7  -5  -6    0.75    0.18
  -7  -1  -2   23.26    0.30
  -7   3  -1    0.97    0.28
  -7  10  -5    3.55    0.32
  -6  -7  -9    0.47    0.18
  -6  -6  -7    0.86    0.14
  -6  -4  -4   54.65    0.31
  -6  -3  -3   12.40    0.19
  -5  -8 -11    3.83    0.18
  -5  -7  -8    2.21    0.19
  -5  -6  -6    1.91    0.19
  -5   8  -2   23.18    0.43
  -5  11  -5    6.63    0.27
  -4  -8 -10    1.98    0.18
  -4  -4  -3   67.25    0.39
  -4   7  -1   11.99    0.36
  -3  -8  -9    3.55    0.18
  -3  -7  -7    0.01    0.14
  -3  10  -3    0.11    0.19
  -2  -2  -1  888.42    1.61
  -2  11  -4    0.38    0.20
   0  -9 -11    3.90    0.19
   0  -8  -8    1.26    0.18
   0  -7  -6   23.31    0.28
   1  -9 -11    3.97    0.18
   1  -8  -8    2.87    0.21
   1  -7  -6    0.60    0.20
   1  12  -5    5.12    0.21
   2  -8  -8   20.93    0.29
   2   5   0   53.22    0.38
   2   9  -2    2.78    0.20
   2  12  -5    1.47    0.17
   3  -9 -11    0.08    0.15
   3   4   0  603.68    1.09
   3   9  -2    3.99    0.16
   3  10  -3   -0.20    0.18
   3  11  -4    1.04    0.18
   4  -9 -11    0.33    0.15
   4  -6  -5   20.66    0.36
   4   7  -1   39.69    0.28
   5   6  -1    0.54    0.20
   5   8  -2    0.85    0.18
   6   5  -1   20.75    0.26
   6   9  -3   21.80    0.27
   6  11  -5    3.25    0.17
   7  -1  -2   48.58    0.43
   8   9  -4    2.23    0.18
  10  -3  -5   11.73    0.32
  10   1  -3   35.84    0.33
  10   5  -3   58.72    0.34
  10   9  -5    0.95    0.14
  11  -2  -5    1.44    0.24
  11   6  -4    7.98    0.19
  11   8  -5    0.34    0.12
  11   9  -6    2.46    0.19
  12   8  -6    0.00    0.17
  13  -5 -10    1.20    0.23
  13  -1  -6    3.94    0.21
  13   2  -5    2.61    0.15
  13   3  -5    2.65    0.19
  13   4  -5    0.13    0.13
  14  -1  -7    0.73    0.17
  14   2  -6    4.78    0.21
  14   3  -6    0.39    0.18
  14   4  -6   13.64    0.22
  15  -3 -10    3.55    0.23
  15  -2  -9    0.42    0.18
  15   2  -7    0.11    0.16
  15   3  -7    5.27    0.19
  15   4  -7   -0.13    0.12
  16   0  -9   -0.08    0.16
 -13   1  -7    4.36    0.20
 -12  -3  -9    3.27    0.17
 -12   0  -6    0.61    0.19
 -12   2  -5   12.44    0.28
 -12   3  -5   -0.02    0.18
 -11  -4  -9    0.42    0.18
 -11  -2  -6    1.68    0.20
 -11  -1  -5    3.80    0.19
 -11   1  -4    0.72    0.18
 -11   2  -4    2.48    0.21
 -11   4  -4   -0.04    0.20
 -10  -5  -9    0.72    0.16
 -10  -3  -6    3.11    0.16
 -10  -1  -4    1.64    0.21
 -10   2  -3   25.42    0.32
 -10   4  -3    4.56    0.26
  -9  -6 -10   -0.15    0.17
  -9  -4  -6    6.21    0.22
  -9  -2  -4   64.02    0.34
  -8  -4  -5    9.70    0.23
  -8  -3  -4  132.87    0.47
  -8   0  -2  117.26    0.52
  -7  -7 -10    0.92    0.13
  -7   2  -1    7.04    0.27
  -7   4  -1   41.85    0.63
  -7   8  -3    2.81    0.36
  -6  -5  -5    4.19    0.17
  -6  -2  -2    2.22    0.23
  -6   0  -1   -0.33    0.24
  -4  -7  -7    6.60    0.21
  -4  -5  -4  158.83    0.50
  -4  -3  -2    1.55    0.26
  -3  -6  -5    3.34    0.16
  -2   9  -2    0.88    0.21
  -2  10  -3    2.23    0.20
  -1  -9 -11    7.69    0.21
  -1  -8  -8    4.09    0.21
  -1  -7  -6    0.29    0.20
  -1   9  -2   21.98    0.30
  -1  11  -4    2.73    0.20
   0   9  -2   -0.07    0.19
   0  11  -4    1.21    0.17
   1   5   0   35.33    0.35
   1   9  -2    6.65    0.23
   1  11  -4    0.05    0.19
   2  -7  -6   62.20    0.41
   2  10  -3    9.14    0.24
   2  11  -4    0.95    0.20
   3  -8  -8    2.79    0.21
   3   2   0  337.74    0.95
   3   3   0  377.34    0.92
   3   7  -1    0.26    0.22
   4  -1  -1    4.02    0.33
   5  -9 -11   -0.24    0.21
   6  -8  -9    9.46    0.28
   6   1  -1   16.22    0.25
   6   4  -1   13.61    0.26
   6   7  -2    3.49    0.19
   6  10  -4    1.04    0.13
   7   6  -2   21.94    0.25
   7   8  -3   11.56    0.23
   8   1  -2   48.31    0.35
   8   5  -2   39.80    0.27
   8  10  -5    4.36    0.15
   9  -7  -9   12.87    0.48
   9   6  -3    3.63    0.20
   9   8  -4    3.78    0.18
  10   2  -3   33.17    0.32
  10   3  -3    0.75    0.19
  10   4  -3    3.33    0.19
  10   7  -4   16.66    0.19
  11   5  -4   11.26    0.23
  12   6  -5    5.74    0.16
  13   6  -6   -0.24    0.17
  14  -4 -10    0.33    0.21
  14  -2  -8    1.77    0.20
  14   6  -7   -0.29    0.16
  15   0  -8    0.68    0.18
 -13  -1  -8    2.58    0.19
 -13   0  -7   -0.50    0.19
 -12  -2  -7    1.04    0.20
 -12  -1  -6    6.97    0.20
 -12   1  -5   11.15    0.24
 -12   4  -5    0.50    0.19
 -12   6  -6    2.90    0.25
 -11  -3  -7   -0.09    0.13
 -10  -4  -7    4.73    0.16
 -10   1  -3   36.80    0.34
  -9  -6  -9    0.29    0.16
  -9  -5  -7    8.53    0.21
  -9  -1  -3   10.70    0.27
  -9   2  -2   88.62    0.51
  -9   3  -2    1.60    0.24
  -8  -6  -8    7.61    0.15
  -8  -5  -6   12.71    0.23
  -8  -2  -3   18.95    0.23
  -7  -7  -9    8.42    0.21
  -7  -6  -7   16.17    0.20
  -7  -4  -4    0.51    0.22
  -7  -3  -3   16.30    0.26
  -7   1  -1    3.67    0.23
  -7   9  -4    0.66    0.30
  -6  -7  -8   21.99    0.26
  -6  -6  -6    0.78    0.18
  -5  -8 -10    0.67    0.12
  -5  -5  -4   50.97    0.34
  -5  -4  -3  162.29    0.54
  -5  -1  -1    1.83    0.19
  -5   9  -3    4.28    0.28
  -5  10  -4    1.03    0.25
  -4  -8  -9    0.31    0.15
  -4  -6  -5   29.70    0.30
  -3  -2  -1  389.80    1.00
  -3   7  -1  125.85    0.77
  -2  -9 -11    0.80    0.12
  -2  -8  -8    1.22    0.17
  -2  -7  -6    2.37    0.19
  -2   5   0   60.82    0.52
  -1  -9 -10    0.03    0.16
  -1  10  -3    1.31    0.20
   0  -9 -10    3.51    0.18
   0   5   0    0.37    0.24
   0  10  -3    2.29    0.21
   1  -9 -10    0.55    0.16
   1  10  -3    5.13    0.21
   2  -9 -10    0.84    0.17
   2   1   0  519.91    1.48
   2   4   0   77.28    0.47
   2   7  -1   39.78    0.34
   3  -9 -10    0.29    0.17
   3  -7  -6    2.77    0.21
   4  -8  -8    0.42    0.19
   4   6  -1    0.42    0.21
   4   8  -2    2.29    0.21
   5   5  -1   18.69    0.26
   5   9  -3    1.75    0.19
   5  10  -4   13.96    0.24
   5  11  -5    0.64    0.16
   6  -7  -7   18.91    0.36
   6   2  -1   67.50    0.42
   6   3  -1   17.34    0.28
   7   9  -4    0.58    0.19
   7  10  -5    2.29    0.17
   8   2  -2   13.24    0.24
   8   3  -2    5.90    0.21
   8   4  -2    5.43    0.17
   8   7  -3    1.35    0.13
   9   9  -5    0.46    0.12
   9  10  -6    1.22    0.16
  10  -4  -6    1.12    0.27
  10   8  -5    6.11    0.19
  11   1  -4   15.81    0.25
  11   4  -4    0.60    0.19
  11   7  -5    0.30    0.13
  12  -2  -6    1.12    0.18
  12   5  -5   10.07    0.22
  12   7  -6    4.70    0.19
  13  -2  -7    0.46    0.17
  13   5  -6    0.55    0.16
  13   7  -7    0.50    0.15
  14  -3  -9    0.10    0.20
  14   5  -7    0.35    0.16
  15   5  -8    0.66    0.14
  16   1  -9    0.25    0.16
  16   2  -9    6.97    0.21
 -13   2  -6    0.13    0.18
 -13   3  -6    0.12    0.18
 -12  -3  -8    0.08    0.15
 -12   0  -5    0.12    0.18
 -11  -4  -8    3.66    0.15
 -11   0  -4   30.35    0.30
 -11   5  -4    7.90    0.29
 -10  -5  -8    4.10    0.18
 -10  -3  -5    0.86    0.20
 -10   0  -3    0.39    0.19
  -9   1  -2   15.51    0.28
  -9   4  -2   19.48    0.40
  -8  -7 -10    0.22    0.13
  -7  -5  -5   44.44    0.27
  -6  -8 -10    2.28    0.18
  -5  -8  -9    0.78    0.17
  -5  -7  -7    1.77    0.15
  -5  -3  -2  172.46    0.59
  -4  11  -5    0.36    0.18
  -3  -9 -11   -0.02    0.12
  -3  -8  -8    0.31    0.13
  -3  -7  -6   35.27    0.30
  -2  -9 -10    2.87    0.19
  -1  -5  -3   20.34    0.29
  -1   5   0   41.77    0.41
   0  -5  -3  209.64    0.70
   1  -5  -3  372.02    1.00
   1   7  -1   78.03    0.45
   2  -2  -1  104.24    1.36
   3   8  -2    0.15    0.19
   4  -9 -10    0.92    0.19
   4   9  -3   38.69    0.32
   4  10  -4    0.62    0.18
   4  11  -5   10.66    0.23
   5  -5  -4    0.73    0.27
   5   7  -2    5.70    0.20
   6  -9 -11    2.17    0.20
   6   8  -3    7.23    0.22
   6  11  -6    2.02    0.18
   7   5  -2   11.84    0.24
   8  -8 -10    1.46    0.24
   8   8  -4    0.20    0.18
   9  -8 -11    0.14    0.20
   9   5  -3    0.45    0.18
   9   7  -4    6.91    0.21
  10  -1  -4   39.17    0.36
  10   6  -4   -0.09    0.13
  10   9  -6    1.09    0.13
  11  -5  -8    7.50    0.39
  11  -3  -6    1.67    0.22
  11   2  -4   10.45    0.23
  11   3  -4   15.30    0.23
  11   8  -6    1.60    0.13
  11   9  -7    0.39    0.17
  12  -5  -9    0.27    0.25
  12   1  -5   26.31    0.29
  12   4  -5    5.24    0.21
  12   8  -7    2.98    0.18
  13   4  -6    0.33    0.17
  14   1  -7    0.38    0.16
  14   4  -7    2.91    0.20
  15   1  -8    0.81    0.16
  15   2  -8    0.99    0.18
  15   3  -8    7.79    0.22
  15   4  -8    1.47    0.16
 -13  -2  -8    4.19    0.17
 -13  -1  -7    5.20    0.18
 -13   1  -6    0.73    0.17
 -13   4  -6    1.69    0.19
 -12  -2  -6    0.96    0.17
 -12   5  -5    2.35    0.24
 -11  -5  -9    6.79    0.20
 -11  -4  -7    0.02    0.18
 -11  -3  -6   14.07    0.20
 -11  -2  -5    1.25    0.18
 -10  -4  -6   24.41    0.22
 -10  -2  -4    2.72    0.20
 -10   5  -3    0.13    0.23
  -9  -6  -8    0.08    0.17
  -9  -5  -6    1.41    0.17
  -9  -4  -5    8.74    0.18
  -9  -3  -4   38.28    0.27
  -8  -7  -9    3.40    0.19
  -8  -6  -7    1.03    0.13
  -8  -4  -4   35.25    0.29
  -8  -1  -2    0.58    0.15
  -7  -7  -8    0.42    0.17
  -7  -6  -6   13.48    0.23
  -7  -2  -2   15.01    0.24
  -6  -7  -7    2.32    0.19
  -6  -5  -4   61.13    0.36
  -6  -4  -3   94.52    0.42
  -5  -6  -5    2.90    0.15
  -5   6  -1    1.63    0.32
  -4  -8  -8    0.07    0.16
  -4  -7  -6    1.19    0.19
  -4  -2  -1  267.22    0.79
  -4   1   0   22.21    0.41
  -4   8  -2    0.51    0.23
  -3  -9 -10    0.74    0.18
  -3  -5  -3   17.45    0.26
  -3  11  -5    1.28    0.20
  -2  -8  -7    3.11    0.19
  -2  -6  -4   24.23    0.28
  -2  -5  -3    6.30    0.18
  -2  -4  -2   27.26    0.33
  -2   7  -1    7.93    0.28
  -1  -8  -7   45.85    0.34
  -1  -6  -4   12.38    0.24
  -1  -4  -2   12.33    0.28
  -1   7  -1    6.72    0.25
   0  -9  -9    7.88    0.21
   0  -8  -7   14.44    0.24
   0  -6  -4    2.88    0.20
   0  -4  -2    2.97    0.26
   0   7  -1    0.40    0.22
   1  -9  -9    0.30    0.17
   1  -8  -7   17.13    0.27
   1  -6  -4   58.42    0.41
   1   4   0    4.36    0.27
   2  -8  -7   42.89    0.35
   2   2   0  289.09    0.97
   2   3   0  662.53    1.27
   3   6  -1    5.03    0.22
   3  11  -5    3.56    0.21
   4  -7  -6   50.01    0.43
   5  -8  -8   12.27    0.30
   5  -6  -5    3.04    0.29
   5   4  -1    2.59    0.23
   6   6  -2    1.55    0.18
   6   9  -4   11.85    0.24
   6  10  -5    0.43    0.17
   7  -6  -6   10.75    0.43
   7   7  -3   26.20    0.27
   8   6  -3    5.36    0.19
   8   9  -5    5.01    0.19
   8  10  -6    1.40    0.13
   9   4  -3   44.72    0.32
   9   8  -5    6.82    0.19
  10   5  -4   11.59    0.23
  10   7  -5    2.70    0.17
  11   6  -5   15.65    0.19
  12  -3  -7    1.75    0.21
  12   2  -5   29.83    0.27
  12   3  -5    0.27    0.13
  12   6  -6    8.89    0.21
  13  -4  -9    0.34    0.20
  13  -3  -8    9.22    0.24
  13   1  -6    3.64    0.15
  13   2  -6    0.94    0.19
  13   3  -6   16.48    0.24
  13   6  -7    3.18    0.18
  14   2  -7    8.74    0.22
  14   3  -7    0.64    0.16
  14   6  -8    3.17    0.17
  15  -1  -9    5.40    0.19
 -14   1  -7    0.55    0.16
 -13   0  -6   12.92    0.23
 -12  -4  -8    0.10    0.15
 -12  -3  -7    0.15    0.12
 -12  -1  -5   11.20    0.24
 -12   2  -4    8.69    0.26
 -11  -5  -8    7.75    0.20
 -11  -1  -4    0.22    0.20
 -10  -6  -9    0.16    0.12
 -10  -5  -7    0.41    0.13
 -10  -1  -3   37.35    0.33
  -9  -2  -3   27.76    0.26
  -9   0  -2    9.00    0.24
  -8  -5  -5    2.42    0.19
  -8  -3  -3   26.10    0.29
  -7   0  -1   -0.13    0.24
  -6  -8  -9    5.98    0.16
  -6  -6  -5   13.57    0.23
  -6  -3  -2   53.03    0.36
  -6  -1  -1   31.37    0.29
  -5  -8  -8    2.64    0.19
  -5  -7  -6    9.83    0.22
  -4  -9 -10    3.31    0.18
  -4   9  -3    1.30    0.23
  -4  10  -4    0.75    0.18
  -3  -8  -7   22.46    0.26
  -3  -6  -4   11.33    0.24
  -3  -4  -2   57.90    0.39
  -2  -9  -9    2.13    0.18
  -2  11  -5    0.25    0.19
  -1  -9  -9    3.93    0.19
  -1  -7  -5   62.57    0.38
   0  -7  -5    3.12    0.20
   1  -4  -2   19.56    0.33
   1  11  -5    0.33    0.17
   2  -9  -9    0.94    0.18
   2  -6  -4   56.19    0.44
   2  -5  -3  123.24    0.64
   2   8  -2    1.31    0.19
   2  11  -5   11.51    0.23
   3  -9  -9    2.89    0.21
   3  -8  -7   11.57    0.28
   3   9  -3    7.94    0.17
   3  10  -4    4.49    0.20
   4   5  -1    0.12    0.14
   4   7  -2    3.69    0.22
   5  -9 -10    3.83    0.24
   5   1  -1  141.48    0.62
   5   3  -1  184.19    0.61
   5   8  -3   12.43    0.23
   5  11  -6    1.95    0.19
   7  -8  -9    1.86    0.24
   7   4  -2    1.65    0.19
   7   8  -4    3.48    0.18
   8  -7  -8    0.75    0.28
   9  -2  -4    9.45    0.26
   9   1  -3   10.11    0.22
   9   2  -3   18.97    0.26
   9   3  -3    1.18    0.20
   9   9  -6    5.58    0.19
   9  10  -7    2.09    0.13
  10   8  -6    2.11    0.17
  10   9  -7    1.24    0.17
  11  -4  -7    0.52    0.21
  11  -1  -5   21.57    0.30
  11   5  -5    6.15    0.21
  11   7  -6   11.69    0.21
  12  -4  -8    2.73    0.23
  12  -1  -6   14.88    0.28
  12   7  -7    2.78    0.20
  13  -1  -7    4.48    0.21
  13   7  -8    4.74    0.19
  14  -1  -8    1.99    0.17
  14   5  -8    0.25    0.16
  15  -2 -10    2.32    0.20
 -14   0  -7    0.53    0.18
 -13  -2  -7   -0.36    0.11
 -13  -1  -6    1.58    0.18
 -13   2  -5    0.96    0.16
 -13   5  -6    1.53    0.21
 -12   1  -4   10.35    0.25
 -12   3  -4    1.97    0.20
 -11  -4  -6    0.43    0.17
 -11  -3  -5    5.51    0.23
 -11   1  -3    9.30    0.25
 -11   2  -3   14.85    0.27
 -11   3  -3   -0.04    0.23
 -10  -6  -8    6.96    0.20
 -10  -4  -5    1.58    0.20
 -10  -3  -4    1.69    0.18
  -9  -7  -9    4.11    0.20
  -9  -6  -7    0.89    0.16
  -8  -7  -8    1.37    0.14
  -8  -6  -6    2.77    0.18
  -8   2  -1   -0.05    0.25
  -7  -8  -9    3.15    0.19
  -7  -7  -7    5.49    0.19
  -7  -5  -4   14.68    0.25
  -7  -4  -3   25.64    0.29
  -6  -8  -8    2.67    0.17
  -6   7  -2    9.42    0.41
  -6  10  -5    5.73    0.28
  -5  -2  -1  211.17    0.69
  -4  -8  -7    1.16    0.18
  -4  -6  -4  119.36    0.47
  -4  -5  -3   25.16    0.24
  -4  -4  -2   28.19    0.31
  -3  -9  -9    2.75    0.18
  -3  -7  -5    2.43    0.20
  -3   8  -2    1.62    0.25
  -3  10  -4    2.83    0.20
  -2  -7  -5    6.53    0.21
  -1  11  -5    0.51    0.17
   0   4   0   11.90    0.24
   0   8  -2    1.21    0.20
   0  11  -5    5.13    0.21
   1  -7  -5   25.31    0.30
   1   3   0   21.47    0.34
   1   8  -2    8.42    0.22
   1  10  -4    5.31    0.20
   2   6  -1   40.98    0.34
   2   9  -3    2.75    0.20
   2  10  -4    1.18    0.18
   4  11  -6    0.52    0.19
   5   2  -1  328.58    0.82
   5   6  -2    3.92    0.20
   5   9  -4    1.39    0.20
   5  10  -5    0.38    0.17
   6   5  -2    0.06    0.19
   6   7  -3   11.31    0.22
   7   1  -2   48.06    0.37
   7   3  -2   59.43    0.36
   7   9  -5    0.24    0.18
   7  10  -6    8.41    0.17
   8  -3  -4   91.34    0.70
   8  -1  -3   58.42    0.45
   8   5  -3   53.70    0.32
   8   7  -4    0.83    0.17
   9   6  -4   21.84    0.22
  10   4  -4    1.19    0.14
  11   8  -7    0.96    0.13
  12   5  -6   -0.05    0.14
  12   8  -8    0.15    0.12
  13   5  -7   17.44    0.20
  14   4  -8    7.28    0.19
  15   1  -9    5.49    0.18
  15   3  -9    0.80    0.16
  15   4  -9    0.56    0.12
 -14  -1  -7    0.57    0.15
 -13   0  -5    0.76    0.18
 -13   1  -5    2.37    0.18
 -13   3  -5    0.43    0.17
 -12  -4  -7    6.99    0.20
 -12  -3  -6    0.81    0.13
 -12  -2  -5   14.16    0.24
 -12   0  -4    0.33    0.19
 -12   4  -4    6.24    0.27
 -11  -5  -7    2.39    0.18
 -11  -2  -4    3.22    0.20
 -11   0  -3   -0.07    0.20
 -11   7  -5    3.27    0.32
 -10  -5  -6    0.12    0.16
 -10   2  -2    3.45    0.23
  -9  -5  -5   11.10    0.22
  -9  -4  -4    2.98    0.18
  -9  -3  -3    5.91    0.21
  -9  -1  -2   18.63    0.27
  -8  -2  -2    2.31    0.15
  -8   1  -1   23.90    0.32
  -8   3  -1    0.44    0.25
  -7  -6  -5    0.24    0.17
  -7  -3  -2   10.51    0.24
  -7  -1  -1    3.23    0.23
  -6  -7  -6   17.91    0.20
  -5  -8  -7    5.04    0.18
  -5  -6  -4   52.31    0.34
  -5  -5  -3   56.44    0.36
  -5   2   0   78.47    0.74
  -4  -9  -9    0.47    0.15
  -4  -7  -5    8.41    0.22
  -4   0   0    0.91    0.24
  -3   9  -3   34.13    0.36
  -2  -3  -1  179.83    0.69
  -2   4   0   92.78    0.71
  -2   8  -2   21.71    0.32
  -2  10  -4   10.92    0.24
  -1  -9  -8    0.55    0.18
  -1   4   0    7.49    0.27
  -1   8  -2    6.52    0.24
  -1  10  -4    3.64    0.21
   0  -9  -8    8.10    0.22
   0   9  -3    0.50    0.18
   0  10  -4   13.56    0.25
   1  -9  -8    5.73    0.20
   1   6  -1    0.60    0.21
   1   9  -3    4.37    0.20
   2  -7  -5    2.73    0.22
   3   5  -1   66.41    0.39
   3   7  -2   42.25    0.33
   3  11  -6    1.49    0.17
   4  -9  -9    0.98    0.19
   4   4  -1    0.49    0.24
   4   8  -3    0.12    0.19
   4  10  -5    9.26    0.22
   5  -7  -6    7.80    0.27
   6  -1  -2   87.76    0.58
   6  10  -6    2.31    0.17
   7  -9 -11    1.40    0.21
   7   2  -2    3.79    0.16
   7   6  -3    0.12    0.13
   8   8  -5    0.97    0.17
   8   9  -6    5.87    0.21
   8  10  -7    0.96    0.13
   9   7  -5    3.69    0.19
  10   1  -4   42.12    0.34
  10   2  -4    2.59    0.21
  10   3  -4    5.57    0.15
  10   6  -5    2.50    0.14
  11   4  -5    5.85    0.16
  11   6  -6    4.41    0.19
  12   4  -6    2.43    0.20
  12   6  -7    3.05    0.20
  13   4  -7    1.63    0.18
  13   6  -8    0.54    0.17
  14  -2  -9    9.44    0.23
  14   1  -8    1.84    0.16
  14   3  -8    1.78    0.18
  15   2  -9    0.37    0.15
 -14   1  -6    0.52    0.16
 -14   2  -6   -0.02    0.17
 -14   3  -6    1.90    0.19
 -13  -3  -7    0.58    0.12
 -13  -2  -6    0.39    0.15
 -13   4  -5    0.76    0.19
 -12  -1  -4    9.91    0.24
 -11   4  -3    1.29    0.23
 -10  -6  -7    4.40    0.19
 -10  -2  -3   26.35    0.24
 -10   1  -2    6.94    0.22
 -10   3  -2   52.56    0.46
  -9  -7  -8    0.47    0.13
  -9  -6  -6    0.67    0.17
  -8  -8  -9    6.29    0.20
  -8  -7  -7    0.69    0.13
  -8  -5  -4   18.97    0.24
  -8  -4  -3   59.20    0.35
  -8   0  -1    0.32    0.22
  -8   9  -5    4.61    0.34
  -7  -8  -8   -0.55    0.18
  -7  -7  -6    1.09    0.19
  -6  -5  -3   46.44    0.35
  -6  -2  -1   82.29    0.44
  -5  -9  -9    0.15    0.17
  -5  -7  -5    6.66    0.20
  -5  -4  -2   16.02    0.22
  -5   1   0    4.17    0.26
  -4   6  -1    2.82    0.31
  -4  11  -6    0.08    0.19
  -3  -9  -8    0.56    0.18
  -3  -8  -6    2.15    0.19
  -3  -3  -1    6.23    0.28
  -2  -9  -8    3.55    0.15
  -2  -8  -6    2.57    0.19
  -2   9  -3    4.99    0.22
  -1 -10 -10    1.23    0.17
  -1  -8  -6    6.99    0.17
  -1  -3  -1  188.20    0.74
  -1   9  -3   17.90    0.28
   0 -10 -10    5.54    0.19
   0  -8  -6    9.18    0.22
   1  -8  -6    0.14    0.19
   1   2   0  119.59    0.70
   2  -9  -8    7.78    0.23
   2  -4  -2   13.15    0.33
   2  11  -6    0.15    0.16
   3  -6  -4   24.65    0.33
   4  -8  -7   -0.07    0.18
   4   9  -4    7.11    0.17
   5  11  -7    0.72    0.17
   6  -9 -10    1.68    0.20
   6  -8  -8    1.75    0.23
   6   4  -2   76.96    0.39
   6   8  -4    1.13    0.14
   6   9  -5   14.12    0.23
   7  -2  -3  178.28    0.87
   7   7  -4   12.31    0.22
   8   4  -3    4.32    0.16
   8   6  -4    8.31    0.20
   9   5  -4    0.59    0.14
   9   8  -6    1.23    0.16
   9   9  -7    0.44    0.17
  10  -2  -5    0.39    0.19
  10   7  -6    9.71    0.20
  10   8  -7    8.94    0.22
  10   9  -8    1.98    0.18
  11   1  -5   22.03    0.28
  11   2  -5    1.39    0.19
  11   3  -5    0.03    0.13
  11   7  -7    0.41    0.17
  11   8  -8    0.51    0.15
  12   1  -6   14.54    0.23
  12   2  -6    0.53    0.17
  12   3  -6    2.50    0.18
  12   7  -8    2.37    0.18
  13  -2  -8    2.68    0.19
  13   1  -7    3.66    0.20
  13   2  -7    1.22    0.19
  13   3  -7    0.59    0.16
  14  -4 -11    3.75    0.21
  14  -3 -10    5.17    0.22
  14   2  -8    1.71    0.16
  14   5  -9    0.04    0.16
  15  -1 -10    3.43    0.19
 -14   0  -6   11.38    0.19
 -13  -1  -5    1.99    0.18
 -12  -4  -6    0.87    0.16
 -12  -3  -5   -0.32    0.18
 -12   6  -5   -0.01    0.23
 -11  -6  -8   -0.46    0.13
 -11  -5  -6   -0.27    0.18
 -11  -4  -5    1.80    0.18
 -11  -3  -4   39.05    0.32
 -11  -1  -3    9.13    0.22
 -11   6  -4    4.20    0.29
 -10  -5  -5    0.41    0.17
 -10  -4  -4   19.25    0.25
 -10   0  -2   45.34    0.31
  -9  -7  -7    5.44    0.18
  -9  -2  -2   88.72    0.43
  -9   5  -2   17.29    0.46
  -8  -6  -5    0.45    0.13
  -6  -9  -9    0.39    0.17
  -6  -8  -7    3.97    0.15
  -6  -6  -4   56.71    0.30
  -6  -4  -2    1.09    0.20
  -6   9  -4    0.57    0.24
  -4  -9  -8    1.58    0.19
  -4  -8  -6    6.44    0.21
  -4  -3  -1  312.96    0.77
  -3  11  -6    0.44    0.20
   0  -3  -1    0.93    0.24
   0   3   0    0.15    0.22
   0   6  -1   97.46    0.52
   1 -10 -10    4.33    0.18
   1  11  -6    1.32    0.18
   2 -10 -10    1.05    0.17
   2  -8  -6    1.75    0.21
   2   5  -1    2.59    0.22
   2   7  -2    2.43    0.22
   3  -9  -8    2.68    0.21
   3  -7  -5   27.67    0.33
   3  -5  -3   79.87    0.60
   3   8  -3   18.39    0.24
   3   9  -4    0.14    0.19
   3  10  -5    7.12    0.20
   4   3  -1  202.61    0.63
   4   6  -2   10.85    0.19
   4  11  -7    8.77    0.23
   5  -9  -9    0.73    0.20
   5   5  -2   13.46    0.23
   5   7  -3    0.15    0.13
   5  10  -6    6.16    0.22
   6   6  -3    5.16    0.20
   7  -7  -7   12.31    0.39
   7   5  -3   12.61    0.23
   7   8  -5    9.61    0.22
   7   9  -6    2.28    0.20
   7  10  -7    1.44    0.13
   8   3  -3   19.51    0.25
   8  10  -8    0.57    0.18
   9  -1  -4   10.75    0.27
   9   4  -4   30.03    0.27
  10   5  -5   42.56    0.27
  11  -2  -6    2.18    0.19
  11   5  -6   10.69    0.22
  12  -2  -7    4.46    0.20
  12   5  -7    5.80    0.20
  13   5  -8    1.88    0.17
  14  -1  -9    0.96    0.18
  14   4  -9    4.23    0.17
  15  -2 -11    2.68    0.18
  15   3 -10    3.99    0.18
 -14  -1  -6    0.53    0.13
 -13  -4  -7    0.63    0.15
 -13  -3  -6   -0.41    0.13
 -13  -2  -5    0.13    0.18
 -13   1  -4    2.24    0.21
 -13   2  -4    0.45    0.18
 -12  -5  -7    0.55    0.14
 -12  -2  -4    8.39    0.23
 -12   1  -3    7.14    0.23
 -12   2  -3    5.31    0.25
 -11  -6  -7    1.25    0.19
 -11  -2  -3   15.83    0.23
 -10  -7  -8    1.11    0.12
 -10  -6  -6    2.04    0.18
 -10  -3  -3    0.02    0.20
 -10  -1  -2    6.69    0.23
  -9  -5  -4   -0.39    0.17
  -9  -4  -3    0.74    0.18
  -8  -8  -8    0.42    0.13
  -8  -7  -6    5.22    0.19
  -8  -3  -2   43.82    0.29
  -8  -1  -1   24.38    0.29
  -7  -8  -7    0.45    0.18
  -7  -6  -4    0.28    0.18
  -7  -5  -3  138.00    0.49
  -7  -2  -1    7.10    0.22
  -6  -7  -5    0.81    0.13
  -6   8  -3    2.35    0.28
  -5  -9  -8    5.23    0.19
  -5  -8  -6    4.69    0.20
  -5  -3  -1   15.87    0.28
  -5   0   0   -0.08    0.21
  -5  10  -5    0.63    0.21
  -3  -6  -3   33.94    0.30
  -3  -1   0    4.95    0.29
  -3   6  -1    9.71    0.34
  -2  -9  -7   14.97    0.23
  -2  -7  -4    8.49    0.24
  -2  -6  -3    1.02    0.18
  -2  -1   0  581.11    1.57
  -2   6  -1   17.10    0.36
  -2  11  -6   -0.01    0.17
  -1  -9  -7    1.29    0.18
  -1  -7  -4    7.03    0.23
  -1  -6  -3    0.39    0.20
  -1   6  -1    4.05    0.24
  -1  11  -6   -0.30    0.17
   0  -9  -7    5.72    0.19
   0  11  -6    0.40    0.17
   1   7  -2  146.09    0.55
   2   8  -3    1.88    0.20
   2  10  -5    2.00    0.20
   3 -10 -10    3.98    0.21
   3   4  -1    3.50    0.25
   4   1  -1    4.49    0.25
   4   2  -1  214.24    0.72
   5   8  -4    0.37    0.13
   5   9  -5   10.99    0.22
   6  -3  -3   36.52    0.64
   6   3  -2  169.55    0.54
   6  10  -7    2.10    0.17
   8   1  -3   63.76    0.38
   8   2  -3    3.41    0.16
   8   7  -5   17.06    0.22
   8   8  -6    1.66    0.18
   8   9  -7   13.67    0.24
   9   6  -5    0.54    0.13
   9   9  -8    3.97    0.18
  10   4  -5    0.75    0.17
  10   6  -6   17.41    0.23
  11   6  -7    5.24    0.18
  12   6  -8   15.87    0.24
  13  -3  -9   -0.21    0.19
  13   4  -8    0.71    0.18
  13   6  -9   -0.03    0.12
  14   3  -9    0.27    0.15
  15   1 -10    2.51    0.17
  15   2 -10    2.24    0.17
 -14  -2  -6    0.86    0.17
 -14   0  -5   -0.44    0.17
 -14   1  -5    5.34    0.21
 -14   2  -5    0.49    0.17
 -13   0  -4   31.97    0.31
 -13   3  -4    3.56    0.23
 -13   5  -5    0.42    0.21
 -12  -4  -5    0.92    0.17
 -12   0  -3    0.52    0.19
 -12   5  -4    0.27    0.23
 -10  -7  -7    3.53    0.17
 -10   4  -2    0.46    0.24
  -9  -8  -8    1.73    0.17
  -9  -6  -5    2.55    0.14
  -9   0  -1   -0.28    0.20
  -9   1  -1    5.80    0.23
  -9   2  -1   18.42    0.30
  -8  -8  -7    2.70    0.16
  -7  -7  -5    0.00    0.16
  -7  -4  -2    0.09    0.15
  -7  10  -6    0.46    0.23
  -6  -9  -8    1.99    0.16
  -6  -8  -6    0.18    0.18
  -6  -3  -1    0.32    0.20
  -6   1   0  207.72    0.84
  -5  -6  -3    3.11    0.21
  -5   3   0  142.02    1.49
  -4  -9  -7    0.76    0.16
  -4  -7  -4    7.74    0.21
  -4  -6  -3   13.50    0.21
  -4  -5  -2   47.09    0.33
  -4  -1   0   24.28    0.34
  -4  10  -5    7.33    0.25
  -3 -10  -9    1.45    0.16
  -3  -9  -7    2.99    0.16
  -3  -7  -4   39.94    0.28
  -3  -5  -2   51.92    0.32
  -2 -10  -9    4.81    0.19
  -2  -5  -2   46.35    0.32
  -1 -10  -9    0.00    0.15
  -1  -5  -2   81.47    0.46
   0 -10  -9    1.55    0.18
   0  -7  -4   35.29    0.33
   0  -6  -3   76.17    0.44
   1 -10  -9    0.54    0.15
   1  -9  -7    8.24    0.23
   1  10  -5    6.30    0.22
   2   9  -4    1.24    0.13
   3  -8  -6    8.50    0.25
   3   6  -2   24.10    0.28
   3  11  -7    0.54    0.13
   4   7  -3   35.65    0.29
   4  10  -6    1.03    0.17
   5  -8  -7    5.42    0.25
   6   1  -2   92.22    0.48
   6   2  -2   84.03    0.44
   6   7  -4    0.66    0.18
   6   9  -6    3.66    0.19
   7   4  -3   13.22    0.23
   7   6  -4    3.69    0.19
   7  10  -8    7.36    0.20
   8   5  -4    0.15    0.14
   9  -3  -5    4.18    0.27
   9   3  -4    3.78    0.15
   9   7  -6   20.83    0.20
   9   8  -7   15.13    0.22
  10  -1  -5   72.40    0.44
  10   7  -7    2.51    0.18
  10   8  -8    0.35    0.17
  11   4  -6    0.23    0.12
  11   7  -8   11.73    0.22
  11   8  -9    1.98    0.15
  12   4  -7   16.77    0.20
  12   7  -9    0.37    0.12
  13  -5 -11    3.97    0.24
  13  -4 -10    0.30    0.21
  13  -1  -8   12.06    0.23
  13   3  -8    9.47    0.19
  14   1  -9    1.32    0.17
  14   2  -9   10.27    0.21
  14   5 -10    0.34    0.11
  15  -1 -11    1.20    0.17
 -14  -1  -5    4.88    0.20
 -14   3  -5    0.05    0.17
 -13  -4  -6    2.21    0.16
 -13  -3  -5   -0.12    0.17
 -13  -1  -4    1.97    0.18
 -12  -5  -6   -0.37    0.12
 -12  -3  -4    2.84    0.20
 -12  -1  -3   10.06    0.22
 -12   3  -3    0.31    0.20
 -11  -6  -6    0.39    0.19
 -11  -5  -5    0.72    0.12
 -11  -4  -4    0.17    0.13
 -11   0  -2    9.87    0.23
 -11   1  -2    0.58    0.19
 -11   2  -2   11.72    0.26
 -10  -6  -5    0.76    0.15
 -10  -5  -4    0.59    0.18
 -10  -2  -2    4.38    0.22
  -9  -7  -6    0.25    0.12
  -9  -3  -2    2.24    0.15
  -8  -7  -5   21.78    0.24
  -8  -6  -4    4.94    0.15
  -8  -5  -3    0.24    0.13
  -8  -2  -1    0.37    0.19
  -8   4  -1   23.84    0.48
  -7  -9  -8    2.14    0.18
  -7  -8  -6    9.24    0.21
  -6   0   0  241.07    0.81
  -6   2   0   51.65    0.53
  -5  -9  -7    0.61    0.17
  -5  -7  -4   38.96    0.29
  -5  -5  -2   51.47    0.35
  -5  -1   0    3.92    0.27
  -5   7  -2   28.86    0.44
  -5   9  -4    7.87    0.27
  -4  -8  -5    4.53    0.19
  -3  -8  -5    8.69    0.20
  -3  10  -5    1.60    0.20
  -2  -8  -5   23.57    0.23
  -2  10  -5    0.24    0.17
  -1  -8  -5    2.14    0.19
  -1   3   0   24.88    0.41
  -1  10  -5    0.18    0.19
   0  -8  -5   47.05    0.34
   0  -5  -2  183.81    0.68
   0   2   0  498.30    1.61
   0   7  -2   14.45    0.28
   0  10  -5    2.59    0.20
   1  -7  -4   24.35    0.30
   1  -6  -3    0.89    0.23
   1   5  -1  247.15    0.72
   1   8  -3    1.48    0.19
   1   9  -4    1.23    0.19
   2 -10  -9    5.43    0.19
   2  -9  -7    2.07    0.20
   2  11  -7    4.69    0.18
   3  10  -6    5.21    0.20
   4 -10 -10    0.69    0.18
   4  -9  -8    1.99    0.19
   4   5  -2    6.88    0.20
   4   8  -4    2.05    0.14
   4   9  -5    3.23    0.15
   4  11  -8    1.04    0.17
   5   4  -2  216.24    0.59
   5   6  -3    2.04    0.19
   5  10  -7    0.89    0.19
   6   5  -3    4.67    0.20
   6   8  -5    8.03    0.16
   7  -9 -10    5.85    0.28
   7   9  -7    3.59    0.20
   9   1  -4    9.59    0.23
   9   2  -4    9.17    0.17
   9   5  -5   15.29    0.23
  10   3  -5   12.41    0.18
  11  -1  -6    7.77    0.23
  11   3  -6    1.50    0.17
  12  -6 -11    0.12    0.13
  12  -3  -8    1.32    0.20
  12  -1  -7    9.97    0.23
  12   3  -7    2.24    0.17
  12   5  -8    0.47    0.19
  13   1  -8   11.65    0.21
  13   2  -8    2.43    0.19
  13   5  -9    6.97    0.16
  13   6 -10    0.07    0.15
  14  -2 -10    0.77    0.17
  14   4 -10    0.29    0.16
  15   2 -11    2.89    0.16
 -14  -3  -6    2.30    0.14
 -14  -2  -5   -0.20    0.15
 -13  -2  -4    0.62    0.18
 -12  -2  -3    5.94    0.20
 -11  -3  -3    0.61    0.14
 -11  -1  -2    0.65    0.19
 -11   5  -3    2.32    0.25
 -10  -7  -6    3.71    0.17
 -10  -4  -3    5.55    0.16
 -10   6  -3    1.24    0.35
  -9  -8  -7    1.57    0.17
  -9  -6  -4    0.13    0.15
  -9  -5  -3   22.38    0.25
  -9  -1  -1    4.97    0.20
  -9   3  -1    0.40    0.27
  -8  -4  -2    5.89    0.17
  -8   8  -4    0.15    0.30
  -7  -3  -1    0.61    0.19
  -6  -9  -7    1.32    0.16
  -6  -7  -4    0.87    0.17
  -6  -6  -3    1.34    0.15
  -6  -5  -2  141.44    0.50
  -5  -8  -5    4.99    0.20
  -5   8  -3   11.83    0.31
  -4  -4  -1   42.51    0.34
  -3 -10  -8   -0.25    0.15
  -3  -4  -1    1.70    0.24
  -2 -10  -8    2.97    0.18
  -2  -4  -1    4.04    0.26
  -1 -10  -8    4.44    0.17
  -1   7  -2   74.24    0.47
   0   8  -3   65.35    0.40
   0   9  -4    0.55    0.18
   0  11  -7    0.32    0.15
   1  -8  -5    4.90    0.22
   1  -3  -1   30.42    0.43
   1  11  -7    2.87    0.17
   2   4  -1    5.15    0.25
   2   6  -2  160.41    0.56
   3  -1  -1   92.24    0.93
   3   3  -1  127.14    0.53
   3   7  -3   13.74    0.25
   3   9  -5    4.00    0.18
   3  11  -8    0.66    0.15
   4  -7  -5   28.12    0.38
   4  -6  -4   18.58    0.34
   5   7  -4    4.43    0.18
   5   9  -6    0.39    0.16
   6  -9  -9    0.37    0.21
   6  10  -8    1.73    0.18
   7  -1  -3    4.70    0.24
   7   3  -3    1.16    0.18
   7   7  -5    1.07    0.13
   7   8  -6    3.61    0.19
   8  -8  -9   14.10    0.44
   8   4  -4    0.38    0.19
   8   6  -5   10.53    0.17
   8   7  -6   -0.71    0.16
   8   8  -7   22.38    0.24
   8   9  -8    3.41    0.18
   9   6  -6    1.51    0.16
   9   9  -9    0.04    0.15
  10  -3  -6    2.16    0.21
  10   1  -5   72.20    0.41
  10   2  -5   -0.11    0.14
  10   5  -6   -0.07    0.13
  11  -3  -7    0.20    0.19
  11   1  -6    8.24    0.21
  11   2  -6    2.01    0.18
  11   5  -7   23.00    0.22
  11   6  -8    1.11    0.17
  12   1  -7   11.18    0.23
  12   2  -7    4.28    0.18
  12   6  -9    3.29    0.17
  12   7 -10    0.86    0.16
  13   4  -9    0.58    0.15
  14  -3 -11   -0.29    0.18
  14   3 -10    5.37    0.17
  15   1 -11    0.75    0.15
 -14   0  -4    1.97    0.17
 -14   1  -4    2.71    0.20
 -14   4  -5    1.19    0.21
 -13  -5  -6    1.44    0.17
 -13  -4  -5   -0.21    0.16
 -13   0  -3   -0.05    0.17
 -13   1  -3    0.79    0.18
 -13   4  -4    0.66    0.17
 -12  -6  -6    3.40    0.17
 -12  -5  -5    3.06    0.17
 -12  -4  -4    6.98    0.21
 -12   4  -3    0.56    0.22
 -11  -6  -5    6.86    0.19
 -11  -5  -4    8.22    0.21
 -11   3  -2    4.87    0.22
 -10  -3  -2   56.65    0.34
 -10   1  -1   12.05    0.24
  -9  -7  -5    2.22    0.17
  -9  -4  -2   21.22    0.25
  -9   9  -6    0.14    0.26
  -8  -8  -6    2.83    0.14
  -8   7  -3    5.60    0.43
  -7  -9  -7    2.09    0.17
  -7  -7  -4    1.59    0.18
  -7  -6  -3    1.52    0.15
  -7  -5  -2   84.69    0.41
  -7   0   0  403.32    0.97
  -7   1   0   25.10    0.33
  -6  -8  -5    0.10    0.17
  -6  -1   0  218.98    0.71
  -6  10  -6    2.39    0.22
  -5  -4  -1   47.86    0.35
  -4 -10  -8    0.26    0.17
  -4  -9  -6    1.64    0.17
  -4  -2   0  110.28    0.55
  -4   7  -2    5.61    0.29
  -4   9  -4    2.80    0.20
  -3  -9  -6    3.90    0.17
  -3  -2   0  347.78    0.97
  -3   7  -2   14.65    0.33
  -3   9  -4   20.88    0.33
  -3  11  -7    5.43    0.21
  -2  -9  -6    4.43    0.15
  -2   7  -2   72.46    0.51
  -2   9  -4    0.28    0.20
  -2  11  -7    0.05    0.16
  -1  -9  -6    8.93    0.21
  -1  -4  -1   72.14    0.47
  -1   8  -3    4.06    0.23
  -1   9  -4   24.68    0.30
  -1  11  -7    0.68    0.16
   0 -10  -8    0.67    0.15
   0  -9  -6    8.54    0.21
   0   5  -1  235.22    0.82
   1 -10  -8    9.09    0.23
   2  10  -6    2.17    0.17
   3 -10  -9    0.58    0.17
   3  -9  -7    0.46    0.19
   3   8  -4    4.52    0.16
   4  10  -7    6.94    0.21
   5   3  -2   35.45    0.33
   5   8  -5   15.85    0.23
   6  -7  -6    2.65    0.30
   6  -6  -5    5.16    0.37
   6   6  -4   11.06    0.21
   6   9  -7    7.65    0.20
   7   2  -3  187.16    0.58
   7   5  -4   14.06    0.23
   7  10  -9    1.59    0.13
   8  -4  -5   13.02    0.42
   8  -2  -4   16.53    0.30
   9   4  -5    0.26    0.18
   9   7  -7    0.31    0.17
   9   8  -8    1.23    0.13
  10   6  -7    1.99    0.13
  10   7  -8    2.22    0.18
  10   8  -9    7.97    0.16
  11   4  -7    0.84    0.16
  11   7  -9    1.08    0.13
  12  -4  -9   11.08    0.27
  12   4  -8    2.90    0.19
  13  -2  -9    1.14    0.17
  13   5 -10    1.66    0.17
  14  -1 -10   -0.12    0.17
  14   2 -10    0.61    0.17
  14   4 -11    3.40    0.16
 -15   0  -5   -0.43    0.17
 -15   1  -5    1.08    0.17
 -14  -3  -5    0.08    0.17
 -14  -1  -4    3.68    0.19
 -14   2  -4    0.01    0.17
 -13  -3  -4    2.71    0.14
 -13  -1  -3    1.06    0.19
 -13   2  -3    7.66    0.22
 -12  -3  -3    0.12    0.19
 -12   0  -2    0.78    0.17
 -12   1  -2    7.96    0.24
 -11  -7  -6    0.62    0.17
 -11  -4  -3    1.61    0.19
 -11  -2  -2   10.72    0.19
 -10  -6  -4    0.16    0.16
 -10  -5  -3    0.39    0.17
 -10  -1  -1   13.15    0.25
 -10   0  -1    0.16    0.18
 -10   2  -1    8.64    0.27
  -9  -8  -6    1.32    0.19
  -9  -2  -1   18.17    0.21
  -8  -9  -7    0.30    0.14
  -8  -7  -4    0.29    0.17
  -8  -6  -3   -0.21    0.18
  -8  -3  -1    0.07    0.13
  -7  -8  -5    1.79    0.19
  -7   2   0   79.41    0.59
  -7   9  -5    0.20    0.22
  -6  -9  -6    0.84    0.16
  -6  -4  -1  120.16    0.46
  -5 -10  -8    0.08    0.11
  -5  -9  -6    2.28    0.13
  -5  -2   0   82.75    0.47
  -4  -7  -3    5.38    0.20
  -4   8  -3   30.86    0.36
  -3  -7  -3  134.14    0.51
  -3   8  -3    1.06    0.20
  -2  -7  -3    3.74    0.22
  -2  -2   0  328.25    1.02
  -2   8  -3  163.61    0.66
   0   1   0    0.76    0.27
   1  -5  -2  136.92    0.64
   1  10  -6   11.24    0.23
   2  -8  -5    5.11    0.23
   2  -7  -4   40.31    0.36
   2  -6  -3   28.55    0.37
   2   7  -3    0.68    0.21
   2   9  -5    0.45    0.18
   2  11  -8    0.78    0.15
   3   2  -1   41.31    0.39
   3   5  -2   10.27    0.22
   4  -8  -6    5.81    0.22
   4   4  -2  155.56    0.56
   4   6  -3   21.42    0.22
   4   9  -6    2.86    0.19
   5 -10 -10    1.62    0.19
   5  -9  -8    3.27    0.22
   5   5  -3    5.54    0.20
   5  10  -8    4.57    0.19
   6   4  -3    0.12    0.14
   6   7  -5   32.64    0.27
   6   8  -6    0.61    0.18
   7  -8  -8    2.26    0.27
   7   1  -3    4.54    0.22
   7   9  -8    6.05    0.20
   8   3  -4   96.70    0.41
   8   5  -5    3.19    0.19
   8   9  -9    5.50    0.20
  10   4  -6    1.02    0.12
  12  -5 -10    1.91    0.21
  12   5  -9    0.42    0.17
  12   6 -10    6.68    0.18
  13   3  -9    0.30    0.12
  14   1 -10    0.26    0.15
 -15  -1  -5    2.04    0.16
 -14  -2  -4    0.06    0.17
 -14   3  -4    0.05    0.19
 -13  -5  -5    0.06    0.17
 -13  -2  -3    7.09    0.21
 -12  -5  -4    0.17    0.17
 -12  -1  -2    7.57    0.22
 -12   2  -2   14.01    0.28
 -11  -3  -2    5.10    0.20
 -10  -7  -5    0.13    0.12
 -10  -4  -2    1.10    0.19
  -8  -8  -5    1.66    0.19
  -8  -5  -2    0.53    0.13
  -7  -9  -6    1.20    0.17
  -7  -4  -1   46.36    0.32
  -7  -1   0   25.62    0.26
  -6  -2   0   56.99    0.39
  -5  -8  -4    2.50    0.18
  -5  -7  -3   10.46    0.21
  -5  -6  -2   27.44    0.28
  -5  10  -6    0.81    0.20
  -4 -10  -7    7.84    0.19
  -4  -8  -4    5.31    0.20
  -4  -6  -2   72.00    0.38
  -3 -10  -7   -0.03    0.16
  -3  -8  -4   12.15    0.23
  -3  -6  -2   14.42    0.23
  -2 -10  -7    1.74    0.18
  -2  -8  -4    2.58    0.21
  -2  -6  -2    0.26    0.20
  -1 -10  -7    0.10    0.16
  -1  -7  -3  148.64    0.56
  -1   5  -1  124.59    0.67
   0  10  -6    6.86    0.21
   0  11  -8    0.40    0.14
   1  -9  -6    7.92    0.21
   1   4  -1  135.54    0.60
   1   6  -2   61.61    0.36
   1   9  -5    6.83    0.19
   1  11  -8   -0.37    0.15
   2 -10  -8    1.42    0.19
   2   8  -4    1.31    0.14
   3  -4  -2  157.33    1.01
   3  10  -7    3.81    0.15
   4 -10  -9    5.09    0.23
   4   7  -4    9.13    0.22
   4   8  -5    4.33    0.19
   5  -1  -2    2.99    0.24
   5   2  -2  434.17    0.94
   6  10  -9    0.52    0.12
   7   6  -5    0.22    0.13
   7   7  -6   18.94    0.23
   7   8  -7    9.73    0.22
   8   2  -4   15.71    0.24
   8   8  -8    2.31    0.19
   9  -2  -5   84.05    0.53
   9   3  -5    4.60    0.21
   9   5  -6    8.57    0.20
   9   8  -9    9.61    0.21
  10   3  -6    2.47    0.18
  10   5  -7    0.46    0.17
  10   8 -10    0.45    0.14
  11  -4  -8    0.06    0.19
  11   3  -7    0.14    0.16
  11   5  -8    8.62    0.20
  11   6  -9    0.32    0.17
  11   7 -10    4.63    0.17
  12  -2  -8    3.47    0.18
  12   3  -8    1.62    0.12
  13  -3 -10    3.35    0.19
  13  -1  -9    4.59    0.20
  13   1  -9    4.72    0.19
  13   2  -9    0.68    0.12
  13   4 -10    0.45    0.16
  13   5 -11    6.74    0.17
  14  -2 -11    1.55    0.17
  14   3 -11    0.27    0.14
 -15  -2  -5    1.21    0.13
 -14  -4  -5    1.16    0.13
 -14  -3  -4    0.36    0.15
 -13  -4  -4    0.17    0.13
 -13   3  -3    0.76    0.18
 -12  -6  -5    0.87    0.14
 -12  -4  -3    0.26    0.19
 -12  -2  -2   15.35    0.24
 -11  -7  -5    4.47    0.18
 -11  -6  -4    5.32    0.19
 -11  -5  -3    2.96    0.20
 -11   4  -2   13.02    0.33
 -10  -8  -6    0.75    0.13
 -10  -2  -1    8.52    0.24
  -9  -8  -5    3.91    0.18
  -9  -7  -4    1.51    0.14
  -9  -6  -3   -0.35    0.12
  -9  -5  -2   17.20    0.24
  -9  -3  -1    0.75    0.15
  -8  -4  -1   24.90    0.26
  -8  -1   0   48.52    0.34
  -8   0   0   55.19    0.40
  -8   1   0   47.73    0.41
  -7  -7  -3    1.25    0.17
  -7  -2   0   80.65    0.42
  -6  -8  -4    4.38    0.20
  -6  -7  -3   14.15    0.19
  -6  -6  -2   94.82    0.41
  -6   3   0    1.84    0.33
  -6   5  -1  141.03    1.45
  -5 -10  -7    2.67    0.16
  -4  -9  -5    7.52    0.22
  -4  10  -6    0.25    0.16
  -3  -9  -5    4.03    0.20
  -3  10  -6    2.24    0.18
  -2  -9  -5    6.63    0.22
  -2  10  -6   -0.03    0.17
  -1  -8  -4    1.28    0.14
  -1  -6  -2   56.07    0.38
  -1  10  -6    8.55    0.20
  -1  11  -8    0.22    0.15
   0 -10  -7    1.20    0.18
   0  -4  -1    0.59    0.21
   1   7  -3    0.71    0.20
   1   8  -4    9.51    0.22
   2  -9  -6   13.46    0.26
   2   3  -1  220.57    0.73
   2  10  -7    2.02    0.17
   3   1  -1   90.52    0.56
   3   6  -3    0.49    0.17
   3   9  -6   -0.04    0.17
   4  -5  -3    0.90    0.27
   4  10  -8    0.23    0.16
   5   1  -2    3.09    0.24
   5   6  -4   12.74    0.22
   5   9  -7   12.20    0.19
   5  10  -9    2.18    0.15
   6  -8  -7   19.53    0.38
   6   3  -3   38.21    0.32
   6   9  -8    0.80    0.17
   7   4  -4  191.03    0.51
   8  -1  -4   37.29    0.36
   8   1  -4   39.48    0.31
   8   6  -6   14.87    0.18
   8   7  -7   22.61    0.24
   8   9 -10    1.43    0.15
   9  -4  -6   23.92    0.42
   9   2  -5   81.16    0.39
   9   6  -7    0.77    0.16
   9   7  -8   19.86    0.23
  10  -4  -7    8.76    0.29
  10  -2  -6    7.16    0.22
  10   6  -8   20.55    0.20
  10   7  -9    6.31    0.15
  11  -2  -7    1.87    0.18
  11   2  -7    1.96    0.16
  12  -1  -8    2.20    0.19
  12   1  -8    1.79    0.17
  12   2  -8    3.07    0.17
  12   4  -9   11.41    0.21
  13   3 -10    3.71    0.17
  14  -1 -11    0.79    0.14
  14   2 -11    1.12    0.16
 -15  -1  -4   -0.14    0.16
 -15   0  -4    6.97    0.21
 -15   1  -4    0.70    0.15
 -14  -1  -3    8.57    0.20
 -14   0  -3   -0.10    0.18
 -14   1  -3    7.65    0.21
 -13  -3  -3    0.48    0.16
 -13   6  -5    0.37    0.25
 -11  -4  -2   13.89    0.22
 -11  -1  -1    2.31    0.19
 -11   0  -1    0.20    0.17
 -11   1  -1    1.65    0.20
 -10  -7  -4    4.19    0.18
 -10  -6  -3    2.09    0.16
 -10   3  -1    0.45    0.24
  -8  -9  -6    0.74    0.11
  -7  -8  -4    8.59    0.21
  -7  -6  -2   21.61    0.21
  -6 -10  -7    1.09    0.12
  -6  -9  -5    0.75    0.16
  -6  -5  -1  137.47    0.49
  -6   9  -5   -0.10    0.20
  -5  -9  -5    1.70    0.13
  -5  -5  -1   11.03    0.19
  -5  -3   0  157.61    0.58
  -4  -5  -1    2.88    0.15
  -4  -3   0  460.92    0.94
  -3  -5  -1    0.69    0.14
  -3  -3   0  350.61    0.89
  -2   5  -1   66.28    0.57
  -1  -9  -5   32.61    0.30
  -1  -2   0  115.71    0.71
   0  -8  -4   20.36    0.27
   0  -7  -3    5.58    0.21
   0   6  -2   77.16    0.46
   0   9  -5   -0.38    0.18
   1 -10  -7    1.94    0.18
   1  10  -7    0.99    0.16
   2   5  -2   58.69    0.38
   3 -10  -8   11.46    0.25
   3  -7  -4   57.40    0.47
   3   7  -4   47.16    0.33
   3   8  -5   17.75    0.24
   3  10  -8   10.02    0.20
   4  -9  -7    2.14    0.20
   4   3  -2  652.85    1.09
   5   7  -5   41.44    0.29
   5   8  -6    0.19    0.13
   6   5  -4   19.28    0.20
   6   8  -7   18.20    0.23
   7   9  -9    2.56    0.14
   8   4  -5   13.41    0.23
   9  -1  -5   61.00    0.40
   9   1  -5   61.70    0.36
   9   4  -6   24.58    0.24
   9   8 -10    0.62    0.15
  10   2  -6    8.42    0.20
  10   4  -7    9.85    0.19
  11  -6 -10    0.09    0.23
  11  -5  -9   23.96    0.40
  11  -1  -7   15.82    0.26
  11   1  -7   16.48    0.24
  11   4  -8    0.36    0.18
  11   7 -11    2.32    0.16
  12   0  -8   36.44    0.30
  12   5 -10    1.38    0.13
  12   6 -11    0.73    0.12
  13  -4 -11    4.04    0.22
  13   4 -11    4.46    0.19
  14  -3 -12    3.28    0.19
  14   0 -11    0.02    0.16
  14   1 -11    0.45    0.15
  14   3 -12    3.15    0.18
 -15  -2  -4    1.02    0.17
 -15   2  -4    1.09    0.18
 -14  -4  -4    1.46    0.17
 -14  -2  -3    1.43    0.17
 -14   2  -3    1.04    0.19
 -13  -6  -5    0.97    0.13
 -13  -5  -4    0.46    0.12
 -13  -4  -3    4.09    0.17
 -13  -1  -2    3.56    0.20
 -13   0  -2   10.48    0.23
 -13   1  -2    3.24    0.20
 -13   5  -4    0.14    0.21
 -12  -7  -5   -0.26    0.17
 -12  -6  -4    0.05    0.17
 -12  -5  -3    5.08    0.20
 -12  -3  -2    7.98    0.21
 -12   3  -2    8.45    0.25
 -11  -2  -1   20.37    0.26
 -11   2  -1   20.14    0.32
 -10  -8  -5    0.38    0.16
 -10  -5  -2   10.91    0.20
 -10  -3  -1    0.30    0.14
 -10   5  -2    8.75    0.42
  -9  -9  -6   -0.17    0.15
  -9  -4  -1    2.90    0.20
  -9  -1   0   19.31    0.25
  -9   0   0   77.26    0.44
  -9   4  -1    2.68    0.31
  -8  -8  -4    0.61    0.18
  -8  -7  -3    6.16    0.15
  -8  -6  -2   26.79    0.25
  -8  -2   0    9.15    0.22
  -8   2   0    8.40    0.26
  -7  -9  -5    0.81    0.17
  -7  -5  -1    3.95    0.22
  -7  -3   0   79.67    0.40
  -7   8  -4    8.51    0.32
  -6  -3   0    1.93    0.16
  -5 -10  -6    0.07    0.16
  -4 -10  -6    0.35    0.17
  -3 -10  -6    1.75    0.17
  -2 -10  -6   -0.54    0.17
  -2  -5  -1   65.88    0.37
  -1 -11  -8    0.61    0.14
  -1   2   0  150.39    1.12
  -1   9  -5   29.08    0.30
   0  -9  -5    0.08    0.18
   0  -6  -2   82.08    0.46
   0   7  -3    4.78    0.21
   0   8  -4   17.08    0.25
   0  10  -7    0.97    0.16
   2  -5  -2   71.63    0.54
   2   9  -6   10.79    0.23
   3  -8  -5   20.24    0.29
   3   4  -2  140.49    0.54
   4   5  -3    0.93    0.13
   4   9  -7    2.41    0.14
   4  10  -9    4.77    0.19
   5   4  -3    3.31    0.17
   5   9  -8    2.83    0.17
   6   2  -3   10.16    0.24
   6   6  -5    5.47    0.18
   6   7  -6    2.18    0.19
   7   3  -4   28.15    0.28
   7   5  -5   23.81    0.25
   7   8  -8    2.88    0.18
   8   8  -9   14.82    0.22
  10  -1  -6   25.76    0.30
  10   1  -6   24.59    0.27
  10   5  -8    7.26    0.19
  10   6  -9    3.58    0.16
  10   7 -10    0.08    0.15
  11   5  -9   25.87    0.22
  11   6 -10   -0.19    0.12
  12  -3  -9    0.49    0.16
  12   3  -9    0.98    0.15
  13  -2 -10    0.41    0.16
  13   2 -10    0.69    0.15
  14   2 -12    0.65    0.14
 -15  -3  -4    1.18    0.14
 -14  -3  -3    0.38    0.17
 -14   4  -4    0.32    0.19
 -13  -2  -2    0.04    0.19
 -13   4  -3    3.72    0.26
 -12  -4  -2   11.53    0.22
 -12   6  -4    0.04    0.29
 -11  -7  -4    0.57    0.15
 -11  -6  -3    1.16    0.16
  -9  -8  -4    0.75    0.18
  -9  -7  -3    1.01    0.13
  -9  -6  -2    1.01    0.18
  -9   1   0   18.63    0.28
  -8  -9  -5    5.07    0.19
  -8  -5  -1   39.39    0.30
  -6 -10  -6    3.14    0.17
  -6  10  -7    0.36    0.19
  -5  -8  -3   12.49    0.23
  -5  -7  -2   29.08    0.28
  -5   9  -5    1.17    0.19
  -4  -8  -3   33.15    0.29
  -4  -7  -2    5.49    0.22
  -4   9  -5    7.31    0.23
  -3  -8  -3    1.57    0.20
  -3   5  -1    0.57    0.24
  -3   9  -5    4.06    0.20
  -2  -3   0  679.36    1.28
  -2   9  -5    7.17    0.22
  -1 -10  -6   10.01    0.22
  -1  -5  -1  120.31    0.54
  -1   6  -2   53.01    0.44
  -1   8  -4    1.15    0.19
  -1  10  -7   -0.23    0.15
   0 -11  -8    0.27    0.15
   0   4  -1    0.51    0.18
   1  -8  -4   13.02    0.25
   1  -7  -3    0.85    0.19
   2 -10  -7    1.35    0.18
   2   6  -3   24.85    0.28
   2   8  -5    4.22    0.19
   2  10  -8    0.92    0.20
   3  -9  -6    0.06    0.18
   3  -6  -3    0.70    0.22
   4   6  -4   16.84    0.24
   4   8  -6    4.92    0.20
   5 -10  -9    2.23    0.21
   5  -8  -6    0.48    0.22
   5  -7  -5   45.58    0.50
   5  10 -10    0.50    0.15
   6  -2  -3   10.08    0.31
   6   9  -9    0.86    0.15
   7  -3  -4   26.38    0.44
   7   6  -6   11.11    0.17
   7   7  -7   12.07    0.17
   7   9 -10    5.58    0.18
   8   3  -5   82.32    0.39
   8   5  -6   19.55    0.19
   8   6  -7   12.79    0.21
   8   7  -8   -0.03    0.16
   9   5  -7   18.92    0.20
   9   6  -8   -0.25    0.16
   9   7  -9   12.46    0.18
   9   8 -11   -0.53    0.14
  10   3  -7    1.78    0.16
  11   3  -8    2.39    0.16
  12   2  -9    6.64    0.19
  12   4 -10    1.97    0.16
  12   5 -11    2.31    0.18
  13  -1 -10    7.70    0.21
  13   0 -10    0.56    0.17
  13   1 -10    8.23    0.16
  13   3 -11    1.02    0.17
  13   4 -12    0.80    0.14
  14  -2 -12    0.50    0.16
  14  -1 -12    3.46    0.19
  14   1 -12    2.74    0.17
 -15   3  -4    1.07    0.20
 -14  -5  -4    1.28    0.18
 -13  -6  -4    4.17    0.18
 -13  -5  -3    2.69    0.17
 -13  -3  -2    8.08    0.22
 -13   2  -2    0.41    0.18
 -12  -1  -1   24.75    0.27
 -12   0  -1    0.26    0.19
 -12   1  -1   22.75    0.30
 -12   5  -3    4.08    0.28
 -11  -8  -5   -0.30    0.12
 -11  -5  -2    2.07    0.13
 -11  -3  -1    0.68    0.14
 -10  -8  -4    0.93    0.16
 -10  -7  -3   17.09    0.23
 -10  -4  -1   11.91    0.18
  -9  -9  -5    0.14    0.17
  -9  -5  -1   32.32    0.27
  -9  -2   0    0.97    0.14
  -8  -3   0    0.30    0.13
  -8   9  -6    0.31    0.25
  -7 -10  -6    0.73    0.11
  -7  -8  -3    3.08    0.18
  -7  -7  -2    7.61    0.20
  -7   3   0   77.02    0.74
  -6  -9  -4    1.44    0.17
  -6  -8  -3    1.60    0.13
  -6  -7  -2    9.19    0.17
  -6  -4   0   35.35    0.31
  -5  -9  -4    7.85    0.20
  -5  -6  -1    1.61    0.19
  -5  -4   0   28.88    0.30
  -5   5  -1   11.12    0.41
  -5  10  -7    1.41    0.21
  -4  -9  -4    3.00    0.18
  -4  -4   0  172.69    0.59
  -4   5  -1    2.78    0.28
  -4  10  -7    7.70    0.24
  -3 -11  -7    5.05    0.18
  -3  -9  -4   22.82    0.27
  -3  -7  -2   15.71    0.22
  -3  10  -7    0.24    0.17
  -2  -9  -4    0.23    0.17
  -2  -8  -3  180.12    0.58
  -2  -7  -2   80.51    0.42
  -2  10  -7    1.71    0.17
  -1   7  -3  144.64    0.58
   0 -10  -6    8.31    0.22
   1 -11  -8    0.27    0.16
   1  -9  -5    7.49    0.22
   1  -4  -1  163.41    0.78
   1   5  -2  111.80    0.52
   1   9  -6    5.79    0.17
   1  10  -8    7.49    0.19
   2   2  -1  110.13    0.58
   2   7  -4   33.34    0.30
   3   9  -7    0.25    0.12
   3  10  -9   -0.09    0.18
   4 -10  -8    0.49    0.17
   4   2  -2    0.61    0.22
   4   7  -5   23.24    0.22
   4  10 -10    0.05    0.15
   5   5  -4    0.22    0.18
   5   8  -7    5.02    0.19
   6  -9  -8    0.48    0.22
   6   1  -3   90.75    0.46
   6   4  -4    3.08    0.14
   6   8  -8    1.75    0.17
   7  -9  -9    2.38    0.25
   7   8  -9    2.39    0.17
   8   8 -10    1.50    0.18
   9   3  -6    0.54    0.13
  10  -7 -10    0.21    0.29
  10  -5  -8    6.44    0.28
  10   7 -11    1.85    0.16
  11  -3  -8    2.53    0.20
  11   2  -8    3.43    0.17
  11   4  -9    2.70    0.18
  11   5 -10    2.34    0.17
  11   6 -11    0.67    0.15
  12  -4 -10    1.19    0.19
  12  -2  -9    6.97    0.20
  12   1  -9   -0.27    0.17
  13  -3 -11    1.09    0.19
  13   2 -11    1.88    0.16
  14   0 -12    3.57    0.17
 -15  -2  -3    1.67    0.16
 -15  -1  -3   -0.16    0.16
 -15   0  -3    0.52    0.16
 -15   1  -3    0.38    0.16
 -14  -4  -3    0.60    0.15
 -14  -1  -2   10.56    0.22
 -14   0  -2    1.92    0.20
 -14   3  -3    0.55    0.17
 -12  -7  -4    4.90    0.15
 -12  -6  -3    0.53    0.12
 -12  -5  -2    0.30    0.16
 -12  -2  -1    1.82    0.15
 -11  -4  -1    0.01    0.20
 -10  -6  -2    0.72    0.12
 -10  -2   0   25.68    0.29
 -10  -1   0    1.47    0.14
 -10   0   0   11.25    0.19
 -10   1   0    1.01    0.22
  -9  -3   0    2.09    0.20
  -9   2   0    0.91    0.23
  -8  -8  -3    0.19    0.17
  -8  -7  -2    5.66    0.19
  -7  -9  -4    0.20    0.16
  -7  -6  -1   11.28    0.23
  -7  -4   0    0.73    0.18
  -7   6  -2   20.24    0.57
  -7   7  -3    1.20    0.29
  -6  -6  -1    1.16    0.14
  -6   8  -4    4.61    0.26
  -5 -10  -5    0.53    0.17
  -4 -10  -5    7.86    0.21
  -4  -6  -1    2.88    0.15
  -3 -10  -5    2.14    0.17
  -3  -6  -1   11.10    0.23
  -3  -4   0  646.89    1.12
  -3   8  -4   11.00    0.26
  -2 -11  -7    0.69    0.13
  -2   6  -2    0.94    0.20
  -2   7  -3    3.67    0.25
  -2   8  -4    2.42    0.19
  -1 -11  -7   -0.08    0.15
  -1  -9  -4   25.51    0.27
  -1  -8  -3    4.14    0.22
   0  -1   0    0.26    0.20
   0   9  -6    8.14    0.22
   1 -10  -6   13.36    0.26
   1  -6  -2   70.32    0.46
   1   3  -1   25.07    0.30
   1   8  -5    4.76    0.19
   2   9  -7    1.50    0.16
   3   5  -3   64.63    0.37
   3   8  -6    6.37    0.20
   4   9  -8    1.61    0.13
   5   3  -3    0.84    0.15
   5   6  -5    3.26    0.19
   5   7  -6    7.37    0.19
   5   9  -9    1.31    0.16
   6   5  -5   30.46    0.27
   6   9 -10    1.16    0.16
   7   2  -4   26.80    0.24
   7   4  -5    5.76    0.21
   7   9 -11    1.87    0.12
   8  -9 -10    0.42    0.19
   8   2  -5   27.85    0.26
   8   4  -6   20.24    0.23
   8   7  -9    4.91    0.17
   9   4  -7    0.23    0.16
   9   7 -10    1.88    0.15
  10   2  -7    0.68    0.18
  10   4  -8    4.23    0.17
  10   5  -9    0.31    0.17
  10   6 -10    7.90    0.18
  12  -1  -9    0.34    0.16
  12   0  -9   -0.01    0.17
  12   3 -10   -0.07    0.12
  12   4 -11    5.86    0.19
  12   5 -12    2.31    0.15
  13  -4 -12    0.84    0.18
  13   1 -11   11.21    0.19
  13   3 -12    0.41    0.15
 -15  -3  -3    1.33    0.15
 -14  -2  -2    0.47    0.16
 -14   1  -2    9.47    0.23
 -13  -4  -2    2.60    0.15
 -13   3  -2    8.70    0.27
 -12  -3  -1   10.51    0.18
 -12   2  -1    1.76    0.21
 -11  -8  -4    0.21    0.16
 -11  -7  -3    0.20    0.12
 -11  -6  -2    4.93    0.19
 -11   3  -1    0.18    0.23
 -10  -5  -1   15.27    0.19
  -9  -8  -3   24.14    0.25
  -9  -7  -2    5.21    0.18
  -9   8  -5    3.76    0.30
  -8  -9  -4    1.40    0.13
  -8  -6  -1    0.08    0.18
  -8  -4   0    1.30    0.14
  -7 -10  -5    4.51    0.19
  -6 -10  -5    5.65    0.16
  -5   8  -4    2.57    0.23
  -4   8  -4    4.98    0.21
  -2 -10  -5   -0.42    0.16
  -2  -6  -1   17.34    0.25
  -1  -7  -2   83.32    0.44
  -1  -3   0   20.63    0.28
  -1   9  -6    7.64    0.20
   0 -11  -7    0.98    0.17
   0  -5  -1  260.66    0.81
   0  10  -8    0.40    0.15
   1   6  -3    0.52    0.20
   1   7  -4   22.46    0.28
   2 -11  -8    0.19    0.17
   2  -9  -5    0.27    0.19
   2  -8  -4    2.09    0.19
   2  -7  -3    0.86    0.22
   2  -3  -1  274.90    1.40
   2   4  -2   10.22    0.26
   2  10  -9    4.59    0.15
   3 -10  -7    4.22    0.21
   3   3  -2  157.06    0.59
   3   6  -4   21.22    0.25
   3   7  -5   23.01    0.27
   3  10 -10    2.96    0.18
   4   4  -3   33.58    0.27
   4   8  -7   -0.19    0.17
   5  -9  -7   12.88    0.28
   5  -6  -4   13.58    0.40
   6  -1  -3   87.28    0.55
   6   6  -6    0.59    0.18
   6   7  -7   18.06    0.19
   7   1  -4   19.22    0.25
   7   5  -6    8.29    0.21
   7   6  -7    1.11    0.17
   7   7  -8    6.83    0.15
   8  -3  -5   78.89    0.58
   8   5  -7   -0.76    0.17
   8   6  -8    4.87    0.18
   8   8 -11    5.53    0.18
   9  -3  -6    0.46    0.24
   9   2  -6   25.16    0.23
   9   5  -8    1.08    0.16
   9   6  -9   -0.10    0.11
  10  -3  -7    1.64    0.17
  10   7 -12    0.36    0.11
  11  -2  -8    2.98    0.19
  11   1  -8    9.06    0.19
  11   3  -9    0.40    0.17
  11   5 -11    6.54    0.18
  11   6 -12    0.49    0.12
  12  -5 -11    2.51    0.20
  12   2 -10    0.43    0.16
  13  -2 -11    1.76    0.17
  13   0 -11   -0.16    0.16
  14   0 -13   -0.07    0.14
 -15  -4  -3    1.06    0.14
 -15   2  -3    1.11    0.17
 -14  -5  -3    3.92    0.14
 -14  -3  -2    1.81    0.14
 -13  -6  -3    2.72    0.15
 -13  -5  -2    1.81    0.16
 -13  -2  -1   18.32    0.26
 -13  -1  -1    0.08    0.13
 -13   0  -1    1.02    0.19
 -12  -7  -3    0.51    0.18
 -12  -4  -1    1.43    0.19
 -12   4  -2   11.07    0.30
 -11  -5  -1    1.70    0.18
 -11  -2   0   47.27    0.34
 -11  -1   0   13.43    0.25
 -11   0   0    0.26    0.19
 -10  -8  -3    0.98    0.17
 -10  -7  -2    1.51    0.17
 -10  -3   0   71.55    0.34
  -9  -9  -4    0.05    0.13
  -9  -6  -1    1.99    0.18
  -9  -4   0    9.91    0.21
  -7  -5   0    1.70    0.20
  -7   9  -6    1.19    0.21
  -6  -8  -2    3.45    0.18
  -6  -5   0   21.61    0.26
  -6  -1   1   17.69    0.30
  -6   7  -3   13.67    0.36
  -5  -9  -3    5.02    0.18
  -5  -8  -2   25.14    0.27
  -5  -5   0    7.33    0.21
  -5  -1   1  152.67    0.64
  -4 -11  -6   -0.04    0.16
  -4  -5   0   45.23    0.31
  -3 -11  -6    0.29    0.15
  -3   6  -2   12.85    0.30
  -3   7  -3  130.33    0.62
  -2  -4   0   77.09    0.43
  -2   9  -6    4.54    0.20
  -2  10  -8    1.96    0.18
  -1 -10  -5    0.08    0.17
  -1   4  -1   77.60    0.54
  -1  10  -8    3.65    0.18
   0  -9  -4    0.56    0.18
   0  -8  -3   76.51    0.43
   0   5  -2  179.05    0.65
   0   8  -5   44.27    0.34
   1   9  -7    8.15    0.21
   1  10  -9    0.97    0.16
   2   8  -6    1.42    0.17
   3   9  -8    2.23    0.14
   4  -8  -5    5.52    0.21
   4   1  -2  151.10    0.64
   4   9  -9    1.22    0.17
   5   8  -8   11.46    0.22
   5   9 -10    4.12    0.18
   6   3  -4  345.84    0.74
   6   8  -9    8.59    0.21
   6   9 -11    1.68    0.14
   7   8 -10    2.14    0.13
   8   1  -5   12.90    0.23
   9  -5  -7   18.75    0.42
   9   1  -6    0.97    0.19
   9   7 -11    5.44    0.17
  10  -6  -9    3.11    0.27
  10   1  -7   18.16    0.24
  10   3  -8   27.79    0.26
  10   6 -11   -0.02    0.16
  11  -1  -8    8.84    0.21
  11   0  -8    7.28    0.16
  11   4 -10    4.37    0.14
  12  -3 -10    0.06    0.17
  12   3 -11    0.83    0.15
  12   4 -12    0.80    0.15
  13   2 -12    5.87    0.17
  13   3 -13    0.06    0.15
 -16  -1  -3    1.45    0.16
 -16   0  -3    0.03    0.14
 -15  -2  -2    0.35    0.16
 -15  -1  -2    0.35    0.18
 -15   0  -2   29.47    0.32
 -14  -4  -2   -0.30    0.16
 -14   2  -2    0.76    0.17
 -13  -3  -1    2.00    0.19
 -13   1  -1    0.19    0.18
 -12  -6  -2    0.59    0.13
 -11  -8  -3    5.91    0.18
 -11  -3   0    0.74    0.19
 -11   1   0   14.06    0.25
 -10  -9  -4    0.17    0.13
 -10  -6  -1    6.47    0.19
 -10  -4   0    0.37    0.19
 -10   2   0   24.83    0.35
 -10   4  -1   11.99    0.36
  -8  -8  -2   13.01    0.21
  -8  -5   0   18.13    0.26
  -8   3   0    0.12    0.23
  -7  -9  -3    1.02    0.19
  -7  -8  -2    0.87    0.16
  -7  -7  -1    2.87    0.17
  -7  -2   1   57.10    0.37
  -7  -1   1    5.58    0.17
  -7   0   1    0.03    0.20
  -6 -10  -4    1.45    0.15
  -6  -9  -3    0.11    0.12
  -6  -7  -1   16.71    0.24
  -6  -2   1   70.52    0.42
  -6   0   1    1.60    0.23
  -6   6  -2   90.43    0.80
  -6   9  -6    0.35    0.20
  -5 -10  -4    1.75    0.16
  -5  -7  -1   42.76    0.31
  -5  -2   1  337.07    0.85
  -5   0   1    0.12    0.19
  -5   7  -3    9.49    0.29
  -5  10  -8    0.47    0.18
  -4 -10  -4    0.68    0.16
  -4  -9  -3    1.11    0.13
  -4  -8  -2   -0.40    0.13
  -4   6  -2   68.66    0.56
  -4   7  -3    5.16    0.23
  -4  10  -8    0.51    0.17
  -3  -9  -3   38.79    0.32
  -3  -8  -2    1.97    0.20
  -3  -5   0   82.91    0.41
  -3   9  -6    3.95    0.19
  -3  10  -8    0.13    0.16
  -2 -11  -6   -0.16    0.15
  -1  -6  -1    4.13    0.20
   0 -10  -5    3.28    0.19
   0  -7  -2   15.67    0.26
   0  -2   0  567.87    1.70
   0   7  -4   29.91    0.29
   0  10  -9    1.63    0.17
   1 -11  -7    2.64    0.18
   2 -10  -6    2.79    0.18
   2   9  -8    5.83    0.19
   2  10 -10    0.87    0.15
   4  -9  -6    2.54    0.18
   4  -7  -4   10.03    0.29
   4   5  -4    0.15    0.12
   4   6  -5   17.06    0.24
   4   7  -6   41.94    0.26
   5   2  -3   46.62    0.38
   5   4  -4  157.44    0.52
   5   7  -7   25.64    0.25
   7  -2  -4   27.72    0.35
   7   3  -5   25.59    0.27
   7   7  -9   11.09    0.19
   8  -5  -6   19.24    0.48
   8   3  -6  284.32    0.65
   8   7 -10    1.89    0.12
   8   8 -12    0.72    0.15
   9   3  -7   25.88    0.26
   9   6 -10    0.46    0.16
  10  -2  -7    0.62    0.17
  10  -1  -7   17.40    0.25
  10   0  -7   -0.08    0.18
  10   4  -9    5.27    0.17
  10   5 -10    4.39    0.17
  11  -4  -9    1.94    0.17
  11   2  -9    0.19    0.16
  11   5 -12    0.66    0.14
  12   1 -10    2.55    0.13
  13  -3 -12    0.64    0.15
  13   1 -12   -0.04    0.16
 -16   1  -3    2.12    0.17
 -15  -3  -2    0.86    0.17
 -14  -5  -2    0.11    0.15
 -14  -2  -1    0.65    0.16
 -14  -1  -1   11.91    0.23
 -14   4  -3   -0.04    0.21
 -14   5  -4    1.07    0.23
 -13  -7  -3    1.82    0.15
 -13  -6  -2    4.47    0.18
 -13  -4  -1    1.12    0.17
 -12  -5  -1    6.94    0.19
 -12  -2   0    9.24    0.22
 -12  -1   0    0.63    0.19
 -11  -7  -2    0.17    0.11
 -11  -6  -1    0.30    0.15
  -9  -9  -3    0.63    0.16
  -9  -8  -2    5.45    0.20
  -9  -5   0   21.04    0.25
  -8 -10  -4    2.25    0.15
  -8  -9  -3    6.10    0.16
  -8  -7  -1    0.61    0.17
  -8  -2   1    5.87    0.21
  -8  -1   1   37.29    0.29
  -8   0   1    0.20    0.19
  -7 -10  -4    7.26    0.19
  -7  -3   1    3.68    0.20
  -6  -3   1   17.36    0.26
  -5   6  -2   27.27    0.42
  -5   9  -6    2.10    0.19
  -4  -7  -1   12.13    0.19
  -4  -2   1  222.83    0.73
  -4  -1   1    4.25    0.19
  -4   9  -6    1.68    0.18
  -3 -10  -4    2.75    0.18
  -3  -7  -1  135.24    0.50
  -2  -9  -3    5.07    0.21
  -2  -8  -2   22.50    0.29
  -1 -11  -6    0.04    0.15
  -1  -4   0    4.59    0.23
  -1   8  -5    1.69    0.20
  -1  10  -9    0.20    0.15
   0   6  -3   62.87    0.40
   0   9  -7    5.53    0.18
   1  -9  -4    0.96    0.16
   1   8  -6    0.24    0.17
   1  10 -10    4.40    0.19
   2   1  -1  577.98    1.49
   2   5  -3   99.35    0.42
   2   6  -4   47.84    0.32
   2   7  -5    2.58    0.19
   3 -11  -8    0.39    0.16
   3   8  -7    8.56    0.17
   3   9  -9    3.19    0.19
   4   8  -8    0.12    0.18
   4   9 -10    0.15    0.18
   5 -10  -8    5.12    0.24
   5   5  -5   -0.12    0.17
   5   6  -6   68.72    0.35
   5   9 -11    0.28    0.16
   6 -10  -9    0.45    0.19
   6   4  -5    4.17    0.19
   6   7  -8    6.79    0.15
   6   8 -10   -0.38    0.17
   7  -1  -4   19.80    0.28
   7   6  -8   18.69    0.22
   7   8 -11    0.04    0.12
   8  -2  -5   29.22    0.33
   8  -1  -5   12.72    0.24
   8   0  -5    0.25    0.18
   8   4  -7   13.08    0.20
   8   6  -9    6.37    0.19
   9  -2  -6   25.73    0.31
   9  -1  -6    1.01    0.19
   9   0  -6    3.66    0.18
   9   4  -8    7.27    0.18
   9   5  -9    8.73    0.19
   9   7 -12    1.44    0.12
  10   2  -8    1.06    0.17
  10   6 -12    1.39    0.16
  11   1  -9   10.03    0.19
  11   3 -10    7.49    0.20
  11   4 -11    0.16    0.17
  12  -2 -10    0.75    0.16
  12   0 -10   38.97    0.27
  12   2 -11    1.44    0.16
  12   3 -12    1.33    0.16
  12   4 -13    0.80    0.15
  13  -2 -12    5.45    0.18
  13   0 -12    8.81    0.20
  13   2 -13    2.11    0.15
 -15  -4  -2    1.26    0.17
 -15   1  -2    0.20    0.16
 -15   3  -3    0.29    0.17
 -14  -3  -1    1.19    0.17
 -14   0  -1   -0.86    0.18
 -13   2  -1   18.58    0.28
 -12  -8  -3    2.77    0.15
 -12  -7  -2    4.99    0.20
 -12  -3   0   31.30    0.29
 -12   0   0    0.38    0.16
 -12   3  -1    9.15    0.28
 -11  -4   0   38.82    0.26
 -10  -9  -3    6.02    0.20
 -10  -8  -2    0.66    0.17
 -10  -5   0   -0.15    0.17
  -9  -7  -1   11.57    0.17
  -9  -2   1   28.49    0.28
  -9  -1   1    0.98    0.18
  -8  -6   0   25.62    0.25
  -8  -3   1    2.40    0.19
  -7  -6   0   52.07    0.32
  -6  -6   0   10.91    0.21
  -5 -11  -5    7.77    0.19
  -5  -6   0    4.92    0.19
  -5  -3   1  179.68    0.58
  -4 -11  -5    0.41    0.17
  -4   0   1   -0.08    0.21
  -3 -11  -5    1.13    0.15
  -2 -10  -4   12.69    0.22
  -2  -5   0   52.19    0.36
  -2   8  -5   21.49    0.27
  -2  10  -9    4.25    0.17
  -1  -9  -3   17.44    0.24
  -1   9  -7    1.38    0.17
   0 -11  -6    0.14    0.15
   0   3  -1    0.56    0.20
   1 -10  -5    6.10    0.20
   1  -8  -3    1.22    0.17
   1   4  -2   15.92    0.29
   1   9  -8    5.34    0.19
   2  -6  -2  183.59    0.75
   3  -9  -5    4.94    0.22
   3  -8  -4    5.70    0.23
   3   4  -3   78.43    0.42
   3   7  -6    2.39    0.19
   4 -10  -7    6.70    0.24
   4   3  -3   47.85    0.35
   5   8  -9    0.25    0.13
   6   2  -4   56.67    0.36
   6   5  -6    4.07    0.18
   6   6  -7    0.43    0.12
   7   4  -6  118.51    0.41
   7   5  -7    0.45    0.17
   7   8 -12    0.62    0.15
   8   5  -8    0.49    0.12
   8   7 -11    1.12    0.14
   9   2  -7   53.38    0.34
   9   6 -11    0.37    0.14
   9   7 -13    3.24    0.16
  10   3  -9    0.15    0.15
  10   5 -11    0.89    0.16
  10   6 -13    2.37    0.14
  11  -5 -10    1.63    0.22
  11  -3  -9    1.10    0.18
  11   5 -13    0.53    0.16
  12  -4 -11    6.63    0.21
  12   1 -11    0.35    0.15
  13   1 -13    2.77    0.17
 -16  -2  -2    1.05    0.16
 -16  -1  -2    2.66    0.17
 -14  -6  -2    0.38    0.17
 -14  -4  -1    2.66    0.17
 -14   1  -1   13.69    0.25
 -14   3  -2    1.80    0.20
 -13  -5  -1    0.45    0.13
 -13  -2   0   10.99    0.21
 -13  -1   0    0.46    0.17
 -12  -6  -1    0.04    0.16
 -12  -4   0    0.65    0.19
 -12   1   0    1.29    0.19
 -11  -8  -2    0.69    0.18
 -11  -5   0    0.16    0.18
 -11   2   0   47.73    0.43
 -11   5  -2    1.71    0.31
 -10  -7  -1   13.20    0.18
 -10  -2   1    2.57    0.21
 -10  -1   1    6.10    0.22
  -9  -6   0   29.52    0.27
  -9  -3   1    4.79    0.16
  -9   0   1    0.19    0.15
  -9   3   0    1.61    0.24
  -8  -4   1    0.87    0.19
  -8   1   1   38.48    0.40
  -8   8  -5    1.36    0.24
  -8   9  -7    0.46    0.20
  -7  -9  -2    0.94    0.16
  -7  -4   1  101.69    0.42
  -7   1   1    5.96    0.23
  -6  -9  -2    0.46    0.18
  -6  -4   1   14.85    0.24
  -6   1   1   17.41    0.31
  -5  -9  -2    6.37    0.20
  -5  -4   1    3.39    0.21
  -4  -6   0    0.37    0.13
  -4  -3   1  204.63    0.63
  -3  -2   1   38.64    0.38
  -3  -1   1   89.77    0.59
  -3  10  -9    0.71    0.16
  -2 -11  -5    0.49    0.16
  -2  -7  -1    8.98    0.22
  -2   4  -1    4.75    0.26
  -2   9  -7   15.75    0.25
  -1 -10  -4    4.75    0.20
  -1  -8  -2    6.69    0.22
  -1   5  -2   75.60    0.49
  -1   7  -4    6.88    0.21
   0  -6  -1   85.47    0.47
   0  -3   0    0.10    0.21
   0   8  -6    8.39    0.20
   0  10 -10    5.02    0.18
   1  -7  -2  148.94    0.60
   1  -5  -1  300.01    0.92
   1   2  -1    1.09    0.26
   1   7  -5   20.40    0.26
   2 -11  -7    5.13    0.21
   2   8  -7   37.66    0.30
   2   9  -9    0.69    0.17
   3 -10  -6    6.60    0.24
   3  -5  -2   12.43    0.32
   3   2  -2  282.82    0.81
   3   5  -4   93.41    0.42
   3   6  -5   30.38    0.27
   3   9 -10    0.40    0.14
   4   7  -7    1.92    0.18
   4   9 -11    0.15    0.16
   5   1  -3   23.27    0.30
   5   7  -8    0.30    0.16
   5   9 -12    0.39    0.12
   6   7  -9    2.46    0.17
   6   8 -11    4.61    0.19
   7   2  -5  177.45    0.54
   7   7 -10    1.93    0.12
   8   2  -6   13.47    0.23
   8   6 -10    3.88    0.16
   8   7 -12    1.72    0.15
   9   5 -10    4.41    0.17
  10  -4  -8    4.79    0.22
  10   1  -8    1.13    0.17
  10   4 -10    6.94    0.14
  11  -6 -11    0.73    0.19
  11  -2  -9    0.34    0.18
  11   0  -9   -0.09    0.15
  11   2 -10    3.00    0.17
  11   3 -11    0.01    0.16
  11   4 -12    2.61    0.17
  12  -5 -12    1.66    0.19
  12   2 -12    3.32    0.17
  12   3 -13    5.11    0.18
  13  -3 -13    0.28    0.14
  13   0 -13   -0.32    0.16
 -16   0  -2    0.25    0.16
 -15  -3  -1   -0.20    0.15
 -15  -2  -1    3.89    0.19
 -15  -1  -1    0.41    0.18
 -15   2  -2    0.07    0.17
 -14  -5  -1    4.03    0.18
 -13  -7  -2    0.99    0.13
 -13  -6  -1    1.73    0.17
 -13  -3   0    0.14    0.18
 -13   0   0   18.55    0.26
 -13   4  -2    2.68    0.24
 -13   5  -3    1.94    0.25
 -11  -7  -1    0.01    0.15
 -10  -6   0    2.03    0.19
 -10  -3   1    3.66    0.18
 -10   0   1    0.10    0.18
  -9  -9  -2    0.62    0.17
  -9  -4   1   53.73    0.33
  -8 -10  -3    1.91    0.18
  -8  -9  -2   12.24    0.22
  -8  -8  -1    1.52    0.18
  -7 -10  -3    0.51    0.16
  -7  -8  -1    0.24    0.12
  -6 -10  -3    0.18    0.13
  -6  -8  -1    5.13    0.15
  -5 -10  -3    3.74    0.18
  -5  -8  -1    0.11    0.17
  -5   1   1  155.53    0.83
  -4 -10  -3    0.82    0.17
  -4  -9  -2    4.76    0.19
  -4  -8  -1   46.94    0.32
  -4  -4   1    0.77    0.22
  -3  -6   0    0.16    0.19
  -3  -3   1  130.84    0.56
  -3   8  -5    6.98    0.21
  -3   9  -7    2.65    0.19
  -1 -11  -5    1.06    0.15
  -1   6  -3    0.34    0.17
  -1  10 -10    1.00    0.14
   0   9  -8    7.45    0.20
   1 -11  -6    1.12    0.17
   1   5  -3  309.02    0.77
   1   6  -4   50.54    0.33
   2   3  -2   46.82    0.35
   3  -7  -3   17.04    0.32
   3   8  -8    1.60    0.18
   4   4  -4   68.70    0.37
   4   6  -6    2.87    0.18
   4   8  -9    1.32    0.17
   5   3  -4   13.65    0.25
   5   8 -10    0.92    0.15
   7   6  -9    0.92    0.16
   8   5  -9    3.82    0.16
   9   1  -7   24.19    0.26
   9   3  -8   13.77    0.17
   9   4  -9   -0.23    0.15
   9   6 -12    0.95    0.15
  10   5 -12    1.17    0.15
  12  -3 -11    0.18    0.15
  12  -2 -11    1.20    0.17
  12   0 -11   -0.18    0.15
  13  -2 -13    2.34    0.17
  13  -1 -13    2.88    0.17
 -16   1  -2    2.04    0.18
 -15  -4  -1   -0.35    0.16
 -15   0  -1   -0.18    0.18
 -13  -4   0    7.29    0.20
 -12  -8  -2   -0.01    0.12
 -12  -7  -1   10.26    0.21
 -12  -5   0    3.05    0.15
 -11  -6   0    9.27    0.19
 -11  -3   1    0.46    0.19
 -11  -2   1   15.18    0.20
 -11  -1   1   15.66    0.24
 -10  -9  -2    5.16    0.20
 -10  -8  -1    1.15    0.15
 -10  -4   1   11.27    0.22
 -10   8  -6    0.64    0.23
  -9 -10  -3    1.61    0.16
  -9  -8  -1   14.94    0.19
  -9   1   1    1.25    0.20
  -8  -7   0   28.98    0.26
  -8  -5   1  130.38    0.47
  -7  -7   0   10.11    0.20
  -7  -5   1    1.71    0.19
  -7   8  -5    2.08    0.21
  -7   9  -7    1.81    0.20
  -6 -11  -4    2.32    0.14
  -6  -7   0   34.18    0.28
  -6  -5   1   23.87    0.25
  -6   8  -5    0.32    0.19
  -6   9  -7    0.63    0.19
  -5 -11  -4   -0.14    0.15
  -5  -7   0    0.88    0.19
  -5   8  -5    4.66    0.23
  -5   9  -7    0.89    0.19
  -4 -11  -4    0.75    0.16
  -4   8  -5    5.15    0.21
  -4   9  -7    0.28    0.16
  -3 -10  -3    0.46    0.16
  -3  -9  -2   21.49    0.22
  -3  -8  -1    1.85    0.19
  -2   7  -4    7.85    0.23
  -1  -7  -1    6.70    0.22
  -1  -5   0   38.30    0.34
  -1   8  -6    6.53    0.20
  -1   9  -8    0.75    0.16
   0 -10  -4   14.87    0.25
   0  -9  -3    0.74    0.16
   0  -8  -2    1.03    0.17
   1   8  -7   14.61    0.23
   1   9  -9    0.53    0.16
   2 -10  -5    3.08    0.20
   2  -9  -4    0.98    0.18
   2  -8  -3    1.87    0.22
   2  -4  -1    6.86    0.29
   2   7  -6   51.94    0.34
   2   9 -10    0.75    0.17
   3   9 -11   -0.01    0.16
   4 -11  -8    1.23    0.19
   4  -6  -3   27.13    0.42
   4  -1  -2  151.06    0.86
   4   5  -5   40.24    0.30
   4   9 -12    0.84    0.13
   5   4  -5   28.13    0.26
   5   6  -7    2.19    0.16
   6   1  -4   10.45    0.23
   6   3  -5   73.09    0.36
   6   6  -8    0.07    0.11
   6   8 -12    1.78    0.14
   7   3  -6    0.27    0.19
   7   5  -8   29.78    0.25
   7   7 -11    2.26    0.13
   8   1  -6   -0.25    0.17
   8   3  -7    0.27    0.14
   8   4  -8    0.02    0.17
   8   6 -11    0.72    0.14
   8   7 -13    0.75    0.15
   9  -6  -8    0.04    0.24
   9   5 -11    3.83    0.15
   9   6 -13    0.47    0.14
  10  -3  -8   29.20    0.33
  10   0  -8   24.77    0.26
  10   2  -9   28.63    0.25
  10   3 -10    4.44    0.18
  10   4 -11    2.39    0.16
  10   5 -13    0.32    0.14
  11   1 -10    4.52    0.18
  11   3 -12    8.78    0.18
  11   4 -13    0.25    0.10
  12   1 -12    7.40    0.19
  12   2 -13    4.09    0.17
  12   3 -14    3.18    0.13
  13   0 -14   16.48    0.24
 -15  -5  -1    2.98    0.15
 -15   1  -1    0.74    0.19
 -14  -6  -1    0.03    0.17
 -14  -3   0    4.26    0.19
 -14  -2   0    0.38    0.13
 -14  -1   0    4.88    0.20
 -14   2  -1    0.66    0.17
 -13  -7  -1    0.48    0.14
 -13  -5   0    4.77    0.19
 -13   1   0    0.80    0.18
 -13   3  -1    2.54    0.22
 -12  -6   0    0.75    0.17
 -12  -2   1    4.14    0.21
 -12   2   0    8.68    0.27
 -11  -9  -2    0.26    0.16
 -11  -8  -1   10.81    0.21
 -11  -4   1   17.00    0.24
 -11   0   1    0.29    0.17
 -11   4  -1    0.29    0.23
 -10  -7   0    8.34    0.19
 -10  -5   1   20.01    0.23
 -10   1   1    6.55    0.24
 -10   3   0   68.86    0.57
  -9  -7   0    9.51    0.16
  -9  -5   1    5.91    0.16
  -5  -5   1   20.07    0.21
  -4  -7   0   10.64    0.23
  -3 -11  -4    0.35    0.14
  -3  -4   1    3.77    0.24
  -3   0   1    0.03    0.25
  -2 -10  -3    1.50    0.18
  -2  -9  -2    0.15    0.18
  -2  -6   0    1.04    0.18
  -2   6  -3    0.53    0.17
   0 -11  -5    5.39    0.19
   0  -4   0   12.00    0.26
   0   7  -5    2.69    0.19
   2   8  -8   19.19    0.25
   3 -11  -7    1.19    0.19
   3   7  -7    3.22    0.18
   3   8  -9    0.28    0.16
   4  -2  -2    0.53    0.29
   4   2  -3   31.34    0.31
   4   7  -8    8.47    0.20
   4   8 -10    6.62    0.19
   5   5  -6   19.06    0.20
   5   7  -9    0.60    0.17
   5   8 -11    0.34    0.12
   6  -8  -6   -0.02    0.24
   6   4  -6   -0.07    0.18
   6   5  -7   59.52    0.29
   6   7 -10    8.99    0.16
   6   8 -13    1.20    0.16
   7   1  -5    0.92    0.13
   7   4  -7   43.31    0.26
   7   7 -12    7.43    0.20
   9  -4  -7    0.13    0.19
   9   0  -7    0.05    0.18
   9   2  -8  104.50    0.42
   9   4 -10    5.81    0.17
  10  -2  -8    0.81    0.18
  11  -4 -10    4.18    0.21
  11   0 -10   14.98    0.23
  11   2 -11    0.06    0.11
  11   4 -14    4.21    0.18
  12  -4 -12    0.61    0.14
  12   0 -12   15.09    0.23
  13  -1 -14    1.49    0.14
 -16  -3  -1    1.28    0.15
 -16  -2  -1    2.86    0.16
 -16  -1  -1    8.08    0.21
 -15   4  -3    1.02    0.21
 -14  -4   0    3.70    0.14
 -14   0   0    8.14    0.22
 -12  -8  -1   -0.55    0.15
 -12  -4   1    0.34    0.17
 -12  -3   1    2.33    0.14
 -12  -1   1   25.26    0.27
 -11  -7   0    0.67    0.16
 -11  -5   1    4.16    0.17
  -9   7  -4    1.92    0.29
  -8 -10  -2    2.84    0.18
  -8  -9  -1    0.17    0.16
  -8  -6   1    0.19    0.18
  -7 -10  -2    9.02    0.21
  -7  -9  -1    8.28    0.20
  -7  -6   1   24.55    0.26
  -6 -10  -2    7.41    0.20
  -6  -9  -1    5.89    0.20
  -6  -6   1    0.51    0.17
  -5 -10  -2    0.44    0.17
  -5  -9  -1   18.06    0.23
  -4  -5   1    0.18    0.12
  -3  -7   0    0.23    0.17
  -3   7  -4   39.59    0.35
  -2 -11  -4    0.21    0.15
  -2  -8  -1   87.02    0.43
  -2  -2   1  101.91    0.59
  -2   5  -2   50.60    0.44
  -2   8  -6    3.03    0.18
  -2   9  -8    3.69    0.18
   0   4  -2    1.90    0.21
   0   8  -7   11.95    0.23
   0   9  -9    8.24    0.19
   1   9 -10    0.12    0.16
   2 -11  -6    0.64    0.18
   2   4  -3   13.14    0.21
   2   5  -4   69.49    0.38
   2   6  -5   -0.21    0.13
   2   9 -11    2.42    0.17
   3   3  -3    0.13    0.20
   3   9 -12    1.12    0.15
   5  -9  -6    0.26    0.19
   5  -8  -5   19.72    0.37
   5   8 -12    1.50    0.16
   6  -9  -7    8.93    0.32
   6   6  -9    4.51    0.16
   6   7 -11    2.37    0.16
   7   6 -10    7.85    0.15
   8   5 -10    0.96    0.15
   8   6 -12    4.60    0.17
   9   3  -9    1.22    0.16
   9   5 -12    1.32    0.16
   9   6 -14    0.32    0.11
  10  -5  -9    0.96    0.18
  10   1  -9    0.38    0.16
  10   4 -12    7.22    0.15
  10   5 -14    2.63    0.12
  11  -3 -10    8.19    0.21
  11   1 -11   18.77    0.22
  11   3 -13    0.09    0.16
  12  -3 -12    0.79    0.16
  12  -2 -12    3.10    0.18
  12  -1 -12    8.16    0.20
  12   1 -13    3.46    0.16
  12   2 -14    1.22    0.12
 -16   0  -1   -0.15    0.17
 -16   2  -2    0.08    0.15
 -15  -3   0   -0.05    0.17
 -15  -2   0    1.04    0.16
 -15  -1   0    0.81    0.17
 -15   3  -2    0.11    0.19
 -14  -5   0    0.28    0.14
 -13  -6   0    3.44    0.14
 -13  -3   1    1.54    0.18
 -13  -2   1    9.87    0.23
 -12  -7   0   -0.12    0.18
 -12   0   1   -0.05    0.18
 -11   1   1   15.02    0.26
 -10  -9  -1    3.69    0.19
 -10  -6   1    1.75    0.18
  -9 -10  -2    5.34    0.15
  -9  -9  -1   -0.19    0.12
  -9  -8   0    1.48    0.17
  -9  -6   1    3.64    0.15
  -8  -8   0    3.44    0.17
  -8  -2   2   13.57    0.24
  -7 -11  -3    5.03    0.15
  -7  -8   0    5.53    0.18
  -7  -2   2    4.67    0.20
  -6 -11  -3    5.24    0.15
  -6  -8   0    0.24    0.17
  -5 -11  -3    4.88    0.19
  -5  -6   1    0.60    0.17
  -4 -11  -3    4.38    0.17
  -4 -10  -2   12.21    0.22
  -4  -9  -1    3.31    0.19
  -4   1   1    4.26    0.25
  -4   7  -4    6.99    0.25
  -3   9  -8   -0.06    0.16
  -2  -3   1  215.43    0.72
  -1 -11  -4    2.60    0.17
  -1 -10  -3    1.84    0.16
  -1  -9  -2   25.07    0.28
  -1   7  -5   59.72    0.38
  -1   9  -9    3.03    0.18
   0  -7  -1    0.26    0.18
   0   5  -3  176.79    0.62
   0   6  -4    2.07    0.14
   1 -10  -4    6.25    0.20
   1  -9  -3    5.42    0.19
   1  -6  -1    0.70    0.19
   1   7  -6    0.39    0.18
   1   8  -8    3.06    0.18
   2  -7  -2    2.53    0.23
   3   1  -2  104.06    0.58
   3   6  -6   94.94    0.37
   4  -9  -5    4.28    0.23
   4   6  -7    1.42    0.18
   4   8 -11    0.97    0.17
   5 -10  -7    1.00    0.21
   5   2  -4  115.14    0.48
   5   6  -8   52.79    0.31
   5   7 -10   10.20    0.20
   5   8 -13   -0.45    0.14
   6   0  -4    0.96    0.18
   7   0  -5   -0.05    0.17
   7   2  -6   57.31    0.33
   7   5  -9    4.47    0.18
   7   7 -13    0.33    0.11
   8   0  -6   72.59    0.37
   8   2  -7    4.95    0.16
   8   3  -8   43.24    0.29
   8   4  -9    0.41    0.15
   9  -7  -9   13.13    0.44
   9  -3  -7   24.64    0.31
   9  -2  -7   55.54    0.41
  10   2 -10    5.50    0.14
  10   3 -11    0.92    0.11
  10   4 -13    0.59    0.16
  11  -5 -11    6.05    0.22
  11  -2 -10    3.90    0.18
  11   2 -12    0.48    0.11
  11   3 -14    7.61    0.18
  12   0 -13   -0.41    0.15
  12   1 -14    3.21    0.16
 -15  -4   0    0.85    0.13
 -15   0   0   28.88    0.32
 -15   2  -1    3.49    0.22
 -14  -6   0    2.95    0.18
 -14   1   0    4.74    0.21
 -13  -4   1    0.27    0.16
 -13  -1   1    1.22    0.13
 -13   2   0    9.34    0.27
 -12  -5   1    6.40    0.14
 -11  -9  -1    0.97    0.16
 -11  -6   1    4.50    0.18
 -11   3   0    0.57    0.23
 -10  -8   0    0.73    0.14
 -10  -3   2    9.79    0.20
 -10  -2   2   21.19    0.26
  -9  -3   2    3.10    0.18
  -9  -2   2   12.44    0.18
  -9  -1   2    0.19    0.17
  -9   8  -6    1.28    0.23
  -8  -7   1    1.45    0.16
  -8  -4   2    5.80    0.20
  -8  -3   2    6.07    0.15
  -8  -1   2   52.72    0.36
  -8   2   1    5.60    0.26
  -7  -4   2    1.30    0.17
  -7  -3   2   62.26    0.33
  -7  -1   2   52.47    0.37
  -7   2   1   59.88    0.55
  -7   9  -8    2.18    0.21
  -6  -3   2  177.98    0.57
  -6  -2   2   86.88    0.44
  -6   9  -8    1.80    0.18
  -5  -8   0   -0.31    0.12
  -5   9  -8    4.30    0.18
  -4  -8   0    3.11    0.18
  -4  -6   1    0.07    0.17
  -4   9  -8    1.39    0.17
  -3 -11  -3    0.01    0.14
  -3 -10  -2   -0.10    0.17
  -3  -9  -1   35.38    0.29
  -3  -5   1   68.26    0.35
  -3   4  -1    2.00    0.27
  -3   6  -3   29.69    0.34
  -3   8  -6    1.62    0.18
  -2  -7   0   15.95    0.25
  -2  -4   1    5.06    0.24
  -2  -1   1  562.69    1.48
  -2   9  -9    1.86    0.16
  -1  -8  -1    8.66    0.21
  -1  -6   0    1.81    0.14
  -1   8  -7   38.85    0.31
   0  -5   0    0.33    0.19
   0   9 -10    2.97    0.16
   1 -11  -5   -0.07    0.16
   1  -8  -2    9.38    0.22
   1   9 -11    4.39    0.19
   2   7  -7    0.48    0.17
   2   8  -9   10.54    0.17
   2   9 -12    0.41    0.11
   3   4  -4    0.21    0.19
   3   5  -5   35.43    0.28
   3   7  -8    0.07    0.17
   3   8 -10    4.24    0.13
   4 -10  -6    1.32    0.19
   4  -8  -4    2.27    0.22
   4   3  -4  147.80    0.53
   4   7  -9    1.09    0.17
   5   5  -7   18.87    0.23
   6   2  -5    5.29    0.15
   6   5  -8   68.53    0.35
   6   7 -12    0.55    0.16
   7  -9  -8    5.20    0.41
   7   3  -7   25.72    0.26
   7   4  -8    0.79    0.17
   7   6 -11    7.86    0.15
   7   7 -14    5.96    0.15
   8  -4  -6   18.94    0.35
   8   5 -11    2.94    0.16
   8   6 -13    2.74    0.13
   9   1  -8    5.48    0.19
   9   4 -11    0.16    0.12
   9   5 -13    1.93    0.13
  10   0  -9    0.27    0.15
  10   3 -12    1.06    0.16
  11  -6 -12    0.96    0.19
  11   0 -11    0.39    0.16
  11   2 -13    4.07    0.16
  12  -4 -13    0.43    0.17
  12  -1 -13    3.58    0.16
 -16  -3   0    0.49    0.16
 -16  -2   0    0.04    0.17
 -16   1  -1    7.50    0.22
 -15  -5   0    6.44    0.15
 -14  -4   1    3.33    0.17
 -14  -3   1    0.18    0.19
 -14  -2   1    0.35    0.18
 -14   3  -1    0.76    0.20
 -14   4  -2    0.12    0.20
 -13  -7   0    2.13    0.13
 -13  -5   1    0.56    0.16
 -13   0   1    0.13    0.17
 -12  -8   0    1.24    0.15
 -12  -6   1    0.12    0.17
 -12   1   1   23.67    0.30
 -12   4  -1    0.87    0.26
 -11  -8   0    3.31    0.13
 -11  -3   2    1.21    0.19
 -11  -2   2    8.46    0.23
 -10  -7   1    1.88    0.18
 -10  -4   2    0.00    0.18
 -10  -1   2   54.77    0.36
  -9  -7   1    1.87    0.12
  -9  -4   2    0.37    0.14
  -9   2   1   25.75    0.34
  -8 -10  -1    0.64    0.15
  -8   7  -4    0.28    0.21
  -7 -10  -1   15.12    0.22
  -7  -7   1   17.18    0.19
  -6  -7   1    4.98    0.18
  -6  -4   2   83.52    0.40
  -6  -1   2   90.47    0.48
  -5  -3   2   35.02    0.33
  -5   7  -4   34.09    0.35
  -4   8  -6    5.66    0.20
  -3   5  -2   53.16    0.54
  -1   3  -1  196.19    0.89
  -1   9 -10    0.02    0.16
   0 -10  -3    2.09    0.17
   0   7  -6   21.72    0.26
   0   8  -8    0.99    0.16
   0   9 -11    3.45    0.17
   1   3  -2   87.76    0.50
   1   6  -5    9.38    0.21
   1   9 -12    0.45    0.16
   2  -5  -1    3.14    0.24
   3 -10  -5    8.02    0.22
   3  -9  -4   -0.05    0.16
   3  -6  -2   29.52    0.39
   3   8 -11    1.60    0.17
   4   4  -5    0.54    0.18
   4   5  -6   41.55    0.27
   4   8 -12    1.49    0.12
   5  -1  -3   24.22    0.33
   5   3  -5   12.76    0.22
   5   4  -6   12.15    0.21
   5   7 -11    0.00    0.17
   6 -10  -8    1.80    0.22
   6   3  -6  107.93    0.42
   6   4  -7    0.66    0.18
   6   6 -10    4.26    0.13
   6   7 -13    0.73    0.16
   7   5 -10   11.66    0.19
   7   6 -12    1.42    0.15
   8  -3  -6  277.52    0.93
   8  -2  -6   13.68    0.27
   8   1  -7    9.55    0.20
   8   4 -10   45.14    0.28
   8   6 -14    4.65    0.14
   9   2  -9    0.60    0.13
   9   3 -10   41.63    0.25
   9   4 -12    3.06    0.16
   9   5 -14    2.00    0.14
  10  -6 -10    6.88    0.26
  10  -4  -9    5.77    0.21
  10   1 -10    6.96    0.18
  10   2 -11   23.23    0.24
  10   4 -14    5.89    0.14
  11  -1 -11   19.95    0.23
  11   1 -12    0.71    0.15
  12  -3 -13    4.80    0.19
  12   0 -14    2.05    0.17
 -16  -4   0    0.11    0.12
 -16  -1   0    3.13    0.19
 -14  -7   0    6.80    0.18
 -14  -5   1   -0.01    0.17
 -14  -1   1   20.13    0.25
 -13  -8   0    0.15    0.15
 -13  -6   1   -0.16    0.17
 -12  -3   2   45.88    0.31
 -11  -7   1    5.72    0.17
 -11  -4   2    0.10    0.17
 -11  -1   2   -0.23    0.18
 -10  -9   0    6.89    0.18
 -10  -5   2   24.70    0.26
 -10   2   1    2.45    0.23
  -9 -10  -1   -0.30    0.12
  -9  -9   0    0.69    0.17
  -9  -5   2   17.33    0.20
  -9   0   2  203.16    0.67
  -8  -9   0    4.62    0.14
  -8  -5   2   43.10    0.27
  -8   0   2   76.97    0.45
  -8   8  -6    2.11    0.22
  -7 -11  -2    0.63    0.12
  -7  -9   0    1.49    0.16
  -7  -5   2   10.96    0.18
  -7   7  -4    1.58    0.22
  -7   8  -6    7.96    0.25
  -6 -11  -2    0.22    0.14
  -6 -10  -1    1.64    0.13
  -6  -9   0    0.65    0.17
  -6  -5   2    0.30    0.17
  -6   2   1   68.62    0.64
  -6   7  -4    0.34    0.18
  -6   8  -6   -0.26    0.19
  -5 -11  -2    2.66    0.18
  -5 -10  -1    4.62    0.19
  -5  -7   1   58.05    0.31
  -5  -4   2  232.00    0.63
  -5  -2   2  416.87    0.91
  -5   8  -6    4.82    0.19
  -4   9  -9    1.16    0.16
  -3  -8   0    9.06    0.22
  -3  -6   1    5.30    0.19
  -3   9  -9    2.30    0.16
  -2 -11  -3    0.06    0.15
  -2 -10  -2   16.72    0.20
  -2  -9  -1    5.31    0.19
  -2  -5   1    2.69    0.19
  -2   7  -5    6.07    0.19
  -2   8  -7    2.71    0.19
  -1   6  -4   10.60    0.21
   0 -11  -4    1.45    0.17
   0  -9  -2    0.06    0.16
   1   5  -4    0.29    0.19
   1   7  -7   47.22    0.31
   1   8  -9   13.23    0.21
   2 -10  -4    0.83    0.19
   2   2  -2  515.08    1.15
   2   6  -6    3.11    0.20
   2   8 -10    0.75    0.15
   3 -11  -6    1.52    0.19
   3  -8  -3   21.03    0.32
   3   6  -7    0.21    0.16
   4 -11  -7   10.82    0.27
   4   6  -8    0.16    0.17
   4   7 -10    0.29    0.17
   4   8 -13    2.95    0.13
   5   6  -9   -0.21    0.11
   6  -1  -4    9.45    0.24
   6   7 -14    2.98    0.17
   7  -4  -5    6.19    0.32
   7   6 -13    0.51    0.14
   8   2  -8   13.10    0.21
   8   3  -9   -0.74    0.16
   8   5 -12    3.79    0.13
   9   0  -8   18.16    0.23
  10  -7 -11    1.58    0.21
  10  -3  -9    0.05    0.16
  10  -2  -9   27.04    0.28
  10   3 -13    2.48    0.17
  10   4 -15    0.51    0.10
  11  -4 -11    0.38    0.15
  11  -3 -11    0.83    0.16
  11  -2 -11    0.24    0.16
  11   0 -12   12.79    0.21
  11   1 -13    5.88    0.17
  11   2 -14    2.29    0.15
  12  -1 -14    2.81    0.17
 -16   0   0    0.31    0.15
 -15  -4   1    1.52    0.17
 -15  -3   1    0.29    0.14
 -15  -2   1    2.21    0.18
 -15   1   0    0.63    0.18
 -14  -6   1    0.19    0.16
 -14   0   1    0.29    0.17
 -14   2   0    0.58    0.20
 -14   5  -3    3.53    0.32
 -13   1   1    0.95    0.20
 -12  -7   1   10.63    0.17
 -12  -4   2    5.97    0.18
 -12  -2   2   12.47    0.18
 -12  -1   2    3.01    0.18
 -12   3   0   27.98    0.38
 -12   5  -2    0.03    0.31
 -11  -9   0    0.16    0.17
 -11  -5   2   17.61    0.19
 -11   7  -5    3.48    0.31
 -10  -8   1    1.92    0.17
 -10  -6   2    7.54    0.19
 -10   0   2    6.28    0.21
  -9  -8   1    6.04    0.18
  -9  -6   2   42.77    0.30
  -8  -8   1    2.68    0.16
  -8  -6   2    3.00    0.17
  -7  -8   1    5.36    0.19
  -7  -6   2   23.30    0.25
  -7   0   2  128.34    0.57
  -6   9  -9    0.01    0.16
  -5  -9   0    3.80    0.18
  -5  -5   2   13.76    0.22
  -5  -1   2    3.00    0.24
  -5   9  -9    0.17    0.16
  -4 -11  -2    0.19    0.17
  -4 -10  -1    5.25    0.19
  -4  -7   1   42.92    0.30
  -4  -3   2  634.35    1.09
  -4   6  -3   12.54    0.27
  -2 -12  -4    0.32    0.15
  -2   9 -10    2.43    0.15
  -1  -7   0   95.00    0.45
  -1   5  -3   17.05    0.25
  -1   8  -8    3.92    0.18
  -1   9 -11    7.43    0.20
   0 -12  -5    0.64    0.16
   0  -8  -1    3.27    0.18
   0   9 -12    3.01    0.17
   1  -7  -1   78.89    0.45
   1   4  -3  418.51    0.90
   2 -11  -5   13.30    0.27
   2  -9  -3    2.80    0.18
   2   7  -8   10.00    0.20
   2   8 -11    4.37    0.17
   3   7  -9   24.15    0.21
   3   8 -12    1.80    0.15
   4   1  -3  281.34    0.80
   5  -7  -4    4.97    0.32
   5  -2  -3   51.04    0.52
   5   7 -12   17.36    0.19
   6  -7  -5   30.15    0.70
   6  -4  -4    3.29    0.32
   6   1  -5    1.01    0.17
   6   5  -9   42.68    0.25
   6   6 -11    6.20    0.15
   7  -2  -5  168.49    0.69
   7   1  -6    0.32    0.12
   7   4  -9   27.82    0.25
   7   5 -11    6.71    0.17
   7   6 -14    0.44    0.14
   8  -6  -7   13.45    0.42
   8   4 -11    1.84    0.15
   8   5 -13   -0.13    0.15
   9  -5  -8    1.39    0.21
   9   1  -9   12.20    0.21
   9   2 -10    2.80    0.16
   9   3 -11    1.74    0.13
   9   4 -13    1.56    0.16
  10   0 -10   10.07    0.20
  10   1 -11    0.11    0.15
  10   2 -12   19.85    0.23
  10   3 -14   11.98    0.21
  11   2 -15    8.08    0.18
  12  -3 -14    4.32    0.17
 -16   2  -1    2.69    0.19
 -15  -5   1    5.54    0.19
 -15  -1   1    0.50    0.18
 -13  -7   1   -0.06    0.13
 -13  -4   2    5.13    0.20
 -13  -3   2    7.54    0.20
 -13  -2   2   59.99    0.37
 -12  -5   2    3.57    0.14
 -11  -8   1    9.07    0.19
 -11  -6   2   11.65    0.21
 -11   0   2   18.63    0.26
 -11   2   1   15.37    0.27
  -6  -8   1   16.24    0.19
  -6  -6   2    1.57    0.17
  -6   0   2   85.11    0.50
  -5  -8   1   19.32    0.23
  -4  -9   0    1.76    0.18
  -4  -4   2  170.79    0.57
  -4  -2   2    0.79    0.22
  -3 -11  -2    3.70    0.17
  -3 -10  -1    5.15    0.18
  -3   7  -5    2.23    0.19
  -3   8  -7   22.29    0.26
  -3   9 -10    0.31    0.14
  -2  -8   0    0.76    0.17
  -2   9 -11    0.03    0.14
  -1 -11  -3   -0.06    0.16
  -1 -10  -2    0.77    0.16
  -1  -9  -1    0.80    0.17
  -1  -3   1   25.53    0.32
  -1   4  -2   11.61    0.26
  -1   7  -6    0.83    0.16
   0  -6   0   86.63    0.46
   0   6  -5    5.09    0.19
   0   8  -9    0.54    0.17
   1 -10  -3    6.74    0.22
   1  -3   0   21.21    0.37
   1   8 -10    4.38    0.19
   2   5  -5  169.04    0.53
   3   5  -6   -0.20    0.16
   3   8 -13    2.89    0.15
   4   5  -7  140.04    0.46
   4   7 -11    1.61    0.16
   5   1  -4  105.13    0.46
   5   5  -8   27.05    0.22
   5   6 -10    7.88    0.19
   5   7 -13    0.46    0.14
   6  -2  -4   57.70    0.46
   6   4  -8   35.65    0.28
   6   6 -12   10.00    0.20
   7  -3  -5   26.81    0.35
   7   2  -7   24.75    0.25
   7   3  -8   27.26    0.24
   8   0  -7    0.19    0.17
   8   5 -14    1.17    0.16
   9   4 -14    1.67    0.17
  10   3 -15    0.24    0.15
  11  -5 -12    0.27    0.14
  11  -1 -12    1.21    0.16
  11   0 -13    0.09    0.16
  11   1 -14    2.09    0.16
 -16  -4   1    9.36    0.21
 -16  -3   1   -0.45    0.16
 -16  -2   1   -0.10    0.16
 -15  -6   1    3.52    0.18
 -15   0   1    0.39    0.19
 -14  -7   1    3.54    0.18
 -14  -4   2    3.86    0.17
 -14  -3   2    7.22    0.21
 -13  -5   2    0.44    0.13
 -13  -1   2    1.75    0.19
 -12  -8   1    2.90    0.13
 -12  -6   2    0.79    0.16
 -12   0   2    3.36    0.17
 -10 -10   0    0.48    0.16
 -10  -7   2   28.31    0.25
  -9 -10   0    4.74    0.18
  -9  -9   1    0.11    0.15
  -9  -7   2   -0.28    0.17
  -8 -10   0    1.55    0.15
  -8  -7   2   23.35    0.24
  -7 -11  -1    5.59    0.17
  -7 -10   0    0.70    0.17
  -7  -7   2    0.29    0.17
  -6 -11  -1   11.94    0.22
  -6 -10   0    4.81    0.17
  -5  -6   2    3.59    0.18
  -5   6  -3    3.32    0.28
  -4  -5   2    6.44    0.20
  -4   8  -7    0.36    0.16
  -4   9 -10    1.58    0.15
  -3 -12  -3    0.30    0.15
  -3  -9   0    9.34    0.20
  -3  -7   1    1.31    0.13
  -3   9 -11    0.58    0.13
  -2  -6   1   39.69    0.28
  -2   6  -4   23.15    0.27
  -2   8  -8    0.50    0.16
  -1 -12  -4    0.45    0.15
  -1  -4   1  131.96    0.55
  -1  -2   1    0.96    0.25
   0   2  -1    4.22    0.27
   0   7  -7    7.27    0.20
   1 -11  -4   -0.08    0.17
   1  -9  -2    5.68    0.21
   1  -4   0    4.60    0.23
   1   6  -6   74.90    0.38
   1   7  -8    2.94    0.17
   2  -8  -2    1.53    0.18
   2   3  -3   21.93    0.25
   2   4  -4   13.15    0.24
   2   7  -9    0.26    0.17
   2   8 -12    2.07    0.16
   3   2  -3  232.30    0.70
   3   7 -10    6.80    0.18
   4  -7  -3   40.31    0.46
   4   6  -9    5.53    0.19
   4   7 -12    0.77    0.17
   5  -3  -3    1.11    0.26
   5   4  -7  202.91    0.54
   5   7 -14    3.64    0.16
   6  -3  -4  338.62    1.25
   6   2  -6   67.62    0.35
   6   3  -7    0.20    0.17
   6   5 -10   18.17    0.22
   6   6 -13    8.83    0.18
   7   4 -10    0.43    0.15
   7   5 -12    2.34    0.16
   8   3 -10    2.07    0.16
   8   4 -12   10.91    0.20
   8   5 -15    0.13    0.15
   9  -2  -8  102.61    0.48
   9   3 -12   33.29    0.24
   9   4 -15    1.56    0.13
  10  -5 -10    3.91    0.21
  10  -1 -10    6.77    0.19
  10   1 -12    0.12    0.14
  10   2 -13   12.40    0.18
  11  -4 -12    2.31    0.17
  11  -3 -12    8.57    0.21
  11   1 -15    6.66    0.18
 -16  -1   1    7.63    0.20
 -16   1   0    3.90    0.20
 -15   3  -1    0.34    0.18
 -14  -5   2    1.01    0.16
 -14  -2   2    0.84    0.16
 -14   1   1   19.55    0.27
 -13  -8   1   12.92    0.19
 -13  -6   2    2.83    0.18
 -13   3   0    0.59    0.22
 -13   4  -1    1.55    0.27
 -12  -7   2    6.50    0.20
 -12   2   1    4.39    0.21
 -11  -9   1    2.05    0.18
 -11  -7   2    0.70    0.12
 -10  -9   1    0.41    0.12
 -10  -4   3    4.78    0.19
 -10  -3   3    0.39    0.18
 -10   6  -3    1.37    0.34
  -9  -4   3   51.50    0.32
  -9  -3   3    0.84    0.18
  -9   1   2    0.46    0.21
  -9   8  -7    1.28    0.19
  -8  -9   1    0.88    0.12
  -8  -4   3    4.99    0.19
  -8  -3   3   18.33    0.24
  -7  -9   1    6.39    0.18
  -6  -9   1    0.91    0.16
  -6  -7   2    3.86    0.18
  -5 -11  -1    4.77    0.18
  -5 -10   0    0.25    0.16
  -5   8  -7    4.29    0.19
  -4  -8   1   18.33    0.23
  -4  -1   2  153.08    0.65
  -4   5  -2   44.84    0.48
  -4   7  -5    8.87    0.23
  -2 -11  -2   -0.06    0.16
  -2 -10  -1    0.88    0.17
  -2   7  -6    2.02    0.18
  -1  -5   1  246.51    0.72
  -1   8  -9   24.96    0.26
   0 -11  -3    7.65    0.22
   0 -10  -2    3.21    0.19
   0   8 -10    5.83    0.19
   1 -12  -5    5.24    0.20
   1   8 -11    7.39    0.16
   2  -6  -1   46.49    0.41
   2   6  -7    4.81    0.18
   2   8 -13    4.79    0.17
   3   3  -4   28.35    0.29
   3   4  -5  167.77    0.51
   3   6  -8   47.32    0.27
   3   7 -11    0.04    0.15
   4   2  -4   73.48    0.38
   4   4  -6   33.60    0.27
   4   7 -13    4.86    0.16
   5   2  -5  238.01    0.62
   5   3  -6  119.45    0.45
   5   5  -9    0.05    0.17
   5   6 -11    0.77    0.11
   6   6 -14   14.08    0.21
   7   0  -6   65.65    0.37
   7   5 -13   10.98    0.20
   8   1  -8   15.41    0.19
   8   2  -9   38.38    0.25
   9  -4  -8    6.45    0.20
   9  -3  -8   13.80    0.25
   9   0  -9    0.01    0.15
   9   1 -10    1.20    0.17
   9   2 -11   -0.16    0.12
   9   3 -13    1.43    0.17
  10  -4 -10    7.70    0.22
  10  -2 -10    5.41    0.19
  10   0 -11   -0.01    0.11
  10   2 -14    5.91    0.18
  11  -1 -13    6.10    0.19
  11   0 -14    0.47    0.14
 -15  -5   2    8.21    0.20
 -15  -4   2    0.07    0.16
 -15  -3   2    0.48    0.16
 -15  -2   2    2.76    0.17
 -15   2   0    1.81    0.17
 -15   4  -2    1.37    0.23
 -14  -6   2    5.14    0.17
 -14  -1   2    0.49    0.17
 -13  -7   2    0.96    0.18
 -13   0   2    0.30    0.18
 -12  -4   3    2.46    0.18
 -12  -3   3    8.98    0.20
 -11  -8   2    0.98    0.15
 -11  -5   3    0.28    0.17
 -11  -4   3   17.88    0.20
 -11  -3   3    0.71    0.13
 -11  -2   3   12.80    0.23
 -10  -8   2    2.88    0.17
 -10  -5   3   64.56    0.34
 -10  -2   3   34.12    0.30
 -10   1   2   55.71    0.40
  -9  -8   2    6.73    0.18
  -9  -5   3    0.05    0.17
  -9  -2   3   18.84    0.21
  -8  -8   2    1.74    0.16
  -8  -5   3   55.75    0.33
  -8  -2   3    3.81    0.20
  -8   1   2   51.47    0.42
  -8   8  -7    1.72    0.20
  -7  -4   3   14.68    0.23
  -7  -3   3    1.49    0.18
  -7   8  -7    0.31    0.20
  -6   6  -3    0.72    0.24
  -6   8  -7    3.47    0.20
  -5  -9   1   22.59    0.25
  -5  -7   2    6.15    0.20
  -5   0   2    0.09    0.18
  -5   7  -5    6.58    0.24
  -4 -12  -2    1.95    0.15
  -4 -11  -1    2.62    0.18
  -4 -10   0   12.08    0.21
  -4  -6   2   11.08    0.20
  -4   4  -1   40.36    0.64
  -3  -4   2  135.80    0.50
  -3  -3   2  157.79    0.57
  -3   8  -8    0.62    0.16
  -2 -12  -3    1.80    0.14
  -2  -7   1   39.99    0.31
  -2   0   1    0.04    0.26
  -1  -8   0    7.18    0.19
  -1   6  -5    6.23    0.19
   0 -12  -4    0.38    0.17
   0  -7   0    0.16    0.18
   0   5  -4   69.37    0.36
   0   8 -11    5.88    0.18
   1  -5   0   36.82    0.36
   1  -2   0  134.50    1.03
   1   8 -12   -0.37    0.15
   2   7 -10    0.41    0.15
   3  -7  -2   48.37    0.44
   4   3  -5   11.08    0.18
   4   5  -8  100.00    0.39
   4   6 -10   15.86    0.21
   4   7 -14    0.81    0.15
   5   6 -12    0.51    0.16
   6   0  -5   -0.22    0.16
   6   4  -9   11.06    0.21
   6   5 -11    7.74    0.18
   6   6 -15   -0.15    0.16
   7   3  -9    8.42    0.18
   7   4 -11    9.39    0.19
   7   5 -14    2.05    0.17
   8   3 -11    0.02    0.16
   8   4 -13    3.48    0.13
   9   3 -14    6.44    0.18
  10  -6 -11    0.20    0.16
  10  -3 -10    4.37    0.18
  10  -1 -11    0.19    0.15
  10   1 -13    1.69    0.17
  10   2 -15    4.34    0.16
  11  -5 -13    0.29    0.15
  11  -1 -14    1.50    0.16
  11   0 -15   -0.36    0.13
 -16   0   1   -0.13    0.17
 -15  -6   2    4.20    0.19
 -15   1   1    0.03    0.19
 -14  -7   2    7.59    0.20
 -13  -4   3    0.85    0.16
 -13  -3   3    4.33    0.18
 -13   2   1    9.25    0.27
 -12  -8   2    0.93    0.17
 -12  -5   3    3.99    0.19
 -12  -2   3   21.36    0.26
 -11  -6   3   12.98    0.21
 -11   1   2    0.07    0.18
 -10 -10   1   -0.27    0.16
 -10  -6   3   14.83    0.23
 -10  -1   3   37.79    0.32
 -10   7  -5    0.14    0.22
  -9 -10   1    1.64    0.17
  -9  -6   3    3.82    0.18
  -9  -1   3   10.39    0.23
  -8 -11   0    1.05    0.14
  -8 -10   1   -0.20    0.15
  -8  -6   3    6.59    0.19
  -7 -11   0   -0.61    0.16
  -7  -8   2    1.86    0.13
  -7  -5   3   13.28    0.17
  -7  -2   3  178.80    0.55
  -7   1   2   51.75    0.42
  -6  -8   2    1.19    0.17
  -6  -4   3    0.12    0.19
  -6  -3   3   38.34    0.33
  -4   8  -8   -0.07    0.16
  -3 -11  -1    0.95    0.15
  -3  -8   1    3.88    0.14
  -3  -5   2   10.42    0.18
  -3  -2   2  289.63    0.84
  -3   6  -4   10.43    0.23
  -3   7  -6   32.09    0.32
  -2  -9   0    0.71    0.13
  -2   5  -3    5.87    0.21
  -2   8  -9    0.61    0.15
  -1 -11  -2    0.42    0.15
  -1  -6   1   -0.08    0.18
  -1   7  -7    6.73    0.16
  -1   8 -10    0.38    0.15
   0  -9  -1   -0.09    0.16
   0   3  -2  197.23    0.75
   0   4  -3   75.36    0.44
   0   7  -8    4.17    0.19
   1  -8  -1    1.73    0.17
   1   5  -5   10.53    0.22
   1   7  -9    4.52    0.18
   1   8 -13    2.25    0.14
   2   5  -6   73.01    0.36
   3 -11  -5    3.48    0.21
   3 -10  -4    5.76    0.23
   3   5  -7    4.02    0.19
   3   6  -9    0.18    0.16
   3   7 -12    7.31    0.18
   4 -10  -5   10.79    0.27
   4  -9  -4    9.33    0.28
   5   0  -4   22.36    0.28
   5   6 -13    1.96    0.16
   6   5 -12    1.03    0.14
   7   1  -7   41.03    0.26
   7   2  -8   12.03    0.17
   7   5 -15   15.36    0.21
   8  -2  -7    5.47    0.23
   8   0  -8   10.92    0.20
   8   2 -10   33.00    0.26
   8   4 -15    4.16    0.17
   8   4 -14    1.61    0.12
   9  -6  -9    0.15    0.19
   9  -1  -9   12.75    0.21
   9   2 -12    1.60    0.12
   9   3 -16   -0.36    0.12
   9   3 -15    1.08    0.14
  10  -7 -12    0.35    0.17
  10   0 -12    2.88    0.16
  10   1 -14    0.13    0.14
  11  -4 -13    0.20    0.15
  11  -3 -13   -0.10    0.14
  11  -2 -14    1.87    0.17
  11  -1 -15    6.68    0.17
 -16  -4   2    0.97    0.12
 -16  -3   2    1.17    0.14
 -16  -2   2    2.47    0.16
 -15  -1   2    2.38    0.17
 -14  -4   3    2.13    0.17
 -14   0   2    0.80    0.17
 -13  -8   2    0.82    0.15
 -13  -5   3    2.24    0.16
 -13  -2   3    2.85    0.20
 -12  -6   3    1.08    0.16
 -12   1   2    2.29    0.19
 -11  -1   3   13.66    0.23
 -10  -9   2    3.13    0.17
 -10  -7   3    3.25    0.17
  -9  -9   2    0.80    0.16
  -9  -7   3    1.22    0.17
  -9   6  -3    0.05    0.29
  -9   7  -5    2.32    0.24
  -8  -9   2    0.29    0.15
  -8  -1   3   65.12    0.38
  -7 -10   1    7.39    0.15
  -7  -6   3   -0.29    0.13
  -7   6  -3    1.71    0.24
  -6 -11   0    0.48    0.14
  -6 -10   1    1.17    0.15
  -6  -5   3    4.95    0.14
  -6  -2   3   10.35    0.24
  -6   7  -5    0.28    0.17
  -5  -8   2    0.37    0.16
  -5   8  -8    3.35    0.18
  -4  -9   1   25.64    0.25
  -4  -7   2    3.23    0.18
  -3 -12  -2    2.15    0.15
  -3 -10   0    2.63    0.18
  -3  -6   2   24.96    0.26
  -3   8  -9    3.80    0.17
  -2   8 -10    0.45    0.14
  -1 -12  -3    5.15    0.19
  -1 -10  -1    9.63    0.21
  -1   8 -11    9.99    0.21
   0   6  -6    0.66    0.13
   0   8 -13    1.05    0.14
   0   8 -12    0.63    0.14
   1   6  -7   10.99    0.23
   2 -11  -4    1.39    0.17
   2 -10  -3    9.55    0.23
   2   6  -8    5.93    0.15
   2   7 -11   16.47    0.22
   3  -9  -3   10.12    0.25
   3   7 -14    0.15    0.13
   3   7 -13    2.26    0.15
   4 -11  -6    1.61    0.19
   4   6 -11   10.29    0.16
   5 -10  -6    6.58    0.27
   5  -9  -5   12.64    0.33
   5   4  -8    1.20    0.14
   5   5 -10    0.17    0.12
   5   6 -14    1.45    0.17
   6   1  -6   46.88    0.31
   6   3  -8    2.08    0.13
   6   4 -10   29.37    0.24
   6   5 -13    0.96    0.14
   7   3 -10   29.99    0.25
   7   4 -12    3.64    0.15
   8  -5  -7   -0.07    0.21
   8   1  -9   26.10    0.25
   8   3 -12    0.71    0.12
   9   0 -10    0.86    0.15
   9   1 -11   25.62    0.21
   9   2 -13    4.21    0.17
  10  -5 -11    0.54    0.17
  10   0 -13    0.35    0.13
  10   1 -15    1.86    0.16
  11  -4 -14    4.46    0.19
  11  -3 -14    7.91    0.19
 -16   2   0    0.45    0.18
 -16   3  -1    0.94    0.20
 -14  -6   3    0.60    0.15
 -14  -5   3    0.02    0.15
 -14  -3   3    0.82    0.14
 -14  -2   3   11.19    0.21
 -14   3   0    3.47    0.24
 -13  -6   3    3.07    0.14
 -13   1   2    1.63    0.20
 -12  -9   2    7.25    0.19
 -12  -7   3    3.83    0.18
 -12  -1   3    9.23    0.18
 -11  -9   2    2.00    0.12
 -11  -7   3    4.51    0.15
  -8  -7   3    1.36    0.12
  -8   6  -3    0.01    0.25
  -8   7  -5   20.05    0.34
  -8   8  -8    0.40    0.19
  -7  -9   2    1.45    0.17
  -7  -7   3   26.86    0.25
  -7  -1   3    5.00    0.21
  -7   7  -5    0.23    0.19
  -7   8  -8    0.30    0.19
  -6  -6   3    4.55    0.14
  -6   8  -8    2.65    0.18
  -5 -11   0    2.30    0.16
  -5 -10   1    0.22    0.14
  -5  -5   3    5.66    0.19
  -5  -4   3    4.10    0.15
  -5  -3   3    1.55    0.21
  -5   5  -2   44.90    0.51
  -4   7  -6    0.53    0.20
  -4   8  -9    0.29    0.17
  -3   1   1   90.98    0.91
  -2 -11  -1   -0.56    0.14
  -2  -8   1    2.19    0.17
  -2   4  -2   29.94    0.34
  -2   7  -7   43.83    0.33
  -1  -9   0   11.73    0.20
  -1   7  -8   14.03    0.22
  -1   8 -12    1.81    0.15
   0   7  -9   16.99    0.22
   1 -11  -3    5.85    0.20
   1 -10  -2    3.43    0.20
   1  -6   0    1.79    0.20
   1   4  -4   11.89    0.23
   1   7 -10    0.21    0.15
   2 -12  -5    0.82    0.17
   2  -9  -2    3.72    0.20
   2  -7  -1   41.92    0.37
   2   7 -12   -0.19    0.16
   3   4  -6    8.03    0.19
   3   6 -10    0.27    0.16
   4   4  -7    0.30    0.12
   4   5  -9   39.10    0.28
   4   6 -12   13.21    0.21
   5 -11  -7    0.20    0.23
   5   3  -7    0.48    0.16
   5   5 -11   16.78    0.22
   5   6 -15    0.82    0.12
   6   2  -7   24.63    0.21
   6   5 -14    0.06    0.14
   7   4 -13    0.24    0.15
   8  -4  -7   12.33    0.27
   8  -3  -7    0.34    0.18
   8   2 -11   13.72    0.21
   8   3 -13    0.88    0.15
   9  -2  -9    1.14    0.18
   9   1 -12    0.35    0.14
   9   2 -14    4.54    0.18
  10  -4 -11    2.74    0.17
  10  -3 -11    0.22    0.16
  10  -1 -12    0.03    0.14
  10   1 -16    0.28    0.13
  11  -2 -15    8.05    0.19
 -17   0   1    0.01    0.16
 -16  -1   2    0.92    0.16
 -16   1   1    7.45    0.23
 -15  -5   3    3.14    0.18
 -15  -4   3    0.42    0.14
 -15  -3   3    3.16    0.18
 -15   0   2    2.45    0.18
 -14   2   1    0.38    0.18
 -14   4  -1    2.22    0.26
 -13  -7   3    5.83    0.16
 -13  -1   3    5.45    0.19
 -11  -8   3    7.85    0.19
 -10  -8   3    3.21    0.17
 -10   0   3   -0.02    0.19
  -9  -8   3    1.34    0.16
  -9   0   3    0.63    0.19
  -8 -11   1    8.26    0.20
  -8  -8   3    0.66    0.16
  -6  -9   2    9.08    0.20
  -6  -7   3   12.03    0.21
  -6   1   2   93.67    0.58
  -5  -6   3    1.84    0.17
  -4 -12  -1    0.02    0.16
  -4 -11   0    0.42    0.16
  -4  -8   2    2.03    0.18
  -4   6  -4  109.43    0.55
  -3  -9   1    0.55    0.13
  -3  -7   2   42.44    0.31
  -3   8 -10    5.10    0.17
  -2 -12  -2   -0.12    0.13
  -2 -10   0    3.33    0.18
  -2  -5   2   59.72    0.37
  -2  -4   2   10.30    0.20
  -2  -3   2   46.39    0.37
  -2   3  -1  188.88    0.97
  -2   6  -5    0.15    0.15
  -2   8 -11    1.73    0.17
  -1  -7   1   80.04    0.41
  -1   5  -4   98.51    0.46
  -1   8 -13    5.25    0.18
   0 -11  -2    0.56    0.18
   0  -8   0   13.58    0.22
   0  -4   1    0.49    0.18
   1 -12  -4    0.16    0.15
   1   2  -2  237.22    0.85
   1   3  -3   63.32    0.41
   1   7 -11   11.12    0.21
   2   1  -2  165.10    0.74
   2   4  -5    3.47    0.14
   2   6  -9    1.99    0.17
   2   7 -13    4.65    0.18
   3   5  -8   28.32    0.27
   4   3  -6   48.42    0.31
   4   6 -13    2.41    0.17
   5   1  -5    2.77    0.21
   5   2  -6   28.95    0.27
   5   4  -9   73.79    0.35
   6   3  -9    1.48    0.16
   6   4 -11    6.54    0.18
   6   5 -15    0.96    0.14
   7   0  -7    0.15    0.16
   7   1  -8    0.08    0.15
   7   2  -9    0.90    0.12
   7   3 -11    1.43    0.16
   7   4 -15    0.77    0.15
   7   4 -14    0.36    0.14
   8  -7  -8    0.85    0.26
   8  -1  -8   16.35    0.23
   8   3 -15    3.42    0.16
   8   3 -14    1.18    0.15
   9  -8 -11    0.02    0.15
   9  -7 -10    1.88    0.20
   9  -5  -9    7.99    0.24
   9  -4  -9    0.33    0.17
   9  -3  -9    1.25    0.17
   9  -1 -10    1.02    0.17
   9   0 -11    0.19    0.15
   9   2 -16    2.75    0.16
   9   2 -15    1.69    0.15
  10  -6 -12    1.39    0.17
  10  -1 -13    1.58    0.16
  10   0 -15   -0.03    0.13
  10   0 -14    5.60    0.14
 -16  -4   3    4.37    0.18
 -15  -6   3    0.71    0.12
 -15  -2   3    3.07    0.18
 -14  -7   3    7.83    0.15
 -14  -1   3    5.25    0.19
 -14   1   2    0.42    0.19
 -13  -8   3   14.03    0.24
 -12  -8   3    1.34    0.13
 -12  -5   4    1.71    0.18
 -12  -4   4    6.70    0.21
 -12   0   3    0.25    0.17
 -11  -5   4   11.59    0.22
 -11  -4   4    0.31    0.12
 -11  -3   4   16.49    0.24
 -11   0   3    0.15    0.18
 -10 -10   2   -0.57    0.12
 -10  -5   4   13.73    0.21
 -10  -4   4    0.90    0.13
 -10  -3   4    5.78    0.19
 -10   3   1    3.14    0.26
  -9 -10   2    2.14    0.13
  -9  -5   4    0.30    0.18
  -9  -4   4   31.27    0.26
  -9  -3   4    3.66    0.19
  -9   3   1    4.89    0.28
  -8 -10   2    0.72    0.15
  -8  -4   4    0.56    0.17
  -8   0   3   -0.04    0.19
  -7 -11   1    0.07    0.14
  -7  -8   3   13.89    0.22
  -6 -11   1    5.41    0.17
  -6  -1   3   92.05    0.47
  -6   8  -9    5.82    0.20
  -5  -9   2    6.55    0.20
  -5  -2   3   50.37    0.34
  -5   7  -6    9.56    0.24
  -5   8  -9    0.43    0.14
  -4 -10   1    0.37    0.16
  -4  -4   3   34.37    0.30
  -4   0   2    6.66    0.24
  -4   8 -10    1.60    0.16
  -3  -1   2  101.31    0.55
  -3   5  -3   16.36    0.27
  -3   7  -7    0.04    0.17
  -3   8 -11    1.88    0.16
  -2  -6   2  159.66    0.53
  -2   8 -12    2.75    0.16
  -1   6  -6    5.58    0.19
   0 -12  -3    1.56    0.16
   0 -10  -1   35.17    0.32
   0  -5   1  245.69    0.75
   0  -3   1    0.44    0.20
   0   5  -5   50.06    0.33
   0   6  -7    0.14    0.17
   0   7 -10    0.35    0.17
   1  -9  -1   12.11    0.23
   1   5  -6   45.26    0.30
   1   6  -8    5.06    0.19
   1   7 -12   -0.17    0.15
   2   3  -4    0.41    0.20
   2   5  -7  130.44    0.47
   2   7 -14    0.58    0.11
   3   1  -3   41.23    0.37
   3   3  -5    4.30    0.20
   3   6 -11   -0.41    0.12
   4  -8  -3    0.24    0.18
   4   1  -4  166.12    0.61
   4   2  -5    0.50    0.20
   4   5 -10    1.07    0.17
   4   6 -15    0.07    0.15
   4   6 -14    3.18    0.13
   5   5 -12   10.56    0.16
   6   4 -12    0.50    0.14
   7  -2  -6   55.70    0.40
   7   4 -16    0.68    0.14
   8   0  -9   -0.33    0.16
   8   1 -10    1.87    0.12
   8   2 -12   13.92    0.20
   8   3 -16    0.02    0.13
   9   1 -13   11.72    0.19
  10  -3 -12    1.65    0.15
  10  -1 -14   -0.05    0.13
  10   0 -16   11.40    0.21
 -17  -1   2    1.26    0.16
 -16  -3   3    0.28    0.12
 -16  -2   3    1.66    0.15
 -16   0   2    6.42    0.20
 -15  -1   3    0.58    0.18
 -15   2   1    3.03    0.21
 -15   3   0   -0.02    0.21
 -13  -6   4    1.49    0.16
 -13  -5   4    5.83    0.17
 -13  -4   4    4.64    0.19
 -13  -3   4   21.62    0.26
 -13   0   3    0.31    0.17
 -12  -9   3    1.14    0.16
 -12  -6   4    0.17    0.15
 -12  -3   4    1.60    0.13
 -11  -9   3    0.38    0.16
 -11  -6   4    7.79    0.16
 -11  -2   4   10.31    0.22
 -11   3   1    0.33    0.22
[truncated: 135,396 more chars]
