# Supplementary material for: Crystal structure of 1,3-di-tert-butyl-2-chloro-1,3,2-di­aza­phospho­rinane − a saturated six-membered phospho­rus nitro­gen heterocycle with a partially flattened chair conformation and a long PIII—Cl bond
Source: Acta Crystallogr E Crystallogr Commun. 2019 Apr 2;75(Pt 5):552–6. doi: 10.1107/S2056989019004195 (PMC6505585; doi:10.1107/S2056989019004195)
Supplement: Supplementary file 2 [file e-75-00552-Isup2.hkl]

data_I                                                                          
_shelx_title ' No_647b in P2(1)/c'                                              
_shelx_refln_list_code          4                                               
_shelx_F_calc_maximum       94.64                                               
_exptl_crystal_F_000       544.00                                               
_reflns_d_resolution_high  0.7293                                               
                                                                                
loop_                                                                           
 _space_group_symop_operation_xyz                                               
 'x, y, z'                                                                      
 '-x, y+1/2, -z+1/2'                                                            
 '-x, -y, -z'                                                                   
 'x, -y-1/2, z-1/2'                                                             
                                                                                
_cell_length_a    12.5954                                                       
_cell_length_b     9.1549                                                       
_cell_length_c    12.9614                                                       
_cell_angle_alpha  90.000                                                       
_cell_angle_beta  101.547                                                       
_cell_angle_gamma  90.000                                                       
                                                                                
_shelx_F_squared_multiplier     1.000                                           
                                                                                
loop_                                                                           
 _refln_index_h                                                                 
 _refln_index_k                                                                 
 _refln_index_l                                                                 
 _refln_F_squared_calc                                                          
 _refln_F_squared_meas                                                          
 _refln_F_squared_sigma                                                         
 _refln_observed_status                                                         
   4   0   0          2.71          7.86         2.07 o                         
   5   0   0          1.59         -0.69         1.81 o                         
   6   0   0       1793.60       2082.00         7.00 o                         
   7   0   0       3218.12       3483.28         8.38 o                         
   8   0   0        483.71        476.65         3.45 o                         
   9   0   0        650.80        667.26         3.80 o                         
  10   0   0         98.06         97.16         1.64 o                         
  11   0   0          4.11          2.25         1.64 o                         
  12   0   0          0.06          3.28         1.38 o                         
  13   0   0        164.36        160.21         2.25 o                         
  14   0   0         59.08         70.30         1.90 o                         
  15   0   0        230.68        233.46        16.63 o                         
  16   0   0          2.57          3.49         1.04 o                         
   2   1   0       4275.52       4753.59       264.28 o                         
   3   1   0         34.95         41.48         1.35 o                         
   4   1   0        183.76        194.05         5.59 o                         
   5   1   0         35.88         33.29         1.09 o                         
   6   1   0       1794.15       1774.87        43.62 o                         
   7   1   0        231.41        213.37         4.43 o                         
   8   1   0        410.73        392.91        15.15 o                         
   9   1   0        167.50        156.98         4.85 o                         
  10   1   0          9.76         10.44         1.59 o                         
  11   1   0        138.48        116.03         1.83 o                         
  12   1   0          6.50          8.88         0.97 o                         
  13   1   0          2.26          5.09         1.42 o                         
  14   1   0         37.64         39.89         1.45 o                         
  15   1   0          4.52          6.07         0.81 o                         
  16   1   0         28.52         29.37         1.57 o                         
   0   2   0       3549.63       4464.45       199.51 o                         
   1   2   0       1076.36       1132.09        54.84 o                         
   2   2   0       2610.88       2942.81       254.31 o                         
   3   2   0       2715.29       2959.98        43.36 o                         
   4   2   0        942.08        888.09        22.14 o                         
   5   2   0        669.41        685.64        12.41 o                         
   6   2   0        527.86        449.32        14.20 o                         
   7   2   0        617.21        662.63        17.81 o                         
   8   2   0         79.42         71.27         2.78 o                         
   9   2   0          7.92          7.11         1.17 o                         
  10   2   0        209.74        203.21         8.34 o                         
  11   2   0        409.81        385.02        14.52 o                         
  12   2   0         82.12         74.12         2.46 o                         
  13   2   0         86.80         85.06         4.21 o                         
  14   2   0          2.63          4.77         0.74 o                         
  15   2   0         11.93         11.32         1.70 o                         
  16   2   0          1.68          6.29         1.39 o                         
   1   3   0        197.42        191.53         5.94 o                         
   2   3   0       5299.05       5794.96        72.68 o                         
   3   3   0       3209.27       3382.45       232.58 o                         
   4   3   0       3570.29       3875.12       105.06 o                         
   5   3   0       1397.23       1283.38        48.41 o                         
   6   3   0         14.97         15.90         0.98 o                         
   7   3   0        651.85        648.62        14.56 o                         
   8   3   0          0.67          1.89         0.80 o                         
   9   3   0         17.15         16.02         0.97 o                         
  10   3   0        653.01        585.82        14.98 o                         
  11   3   0          2.30          4.25         0.97 o                         
  12   3   0        254.68        242.11        10.49 o                         
  13   3   0          0.95          1.56         0.99 o                         
  14   3   0         33.53         33.83         1.02 o                         
  15   3   0          0.67          1.69         0.88 o                         
  16   3   0          1.12          2.61         1.31 o                         
   0   4   0        105.15        101.39         1.61 o                         
   1   4   0         49.71         46.51         3.03 o                         
   2   4   0        641.50        717.98        34.76 o                         
   3   4   0       4975.50       5641.76       236.68 o                         
   4   4   0       1569.36       1494.37        22.97 o                         
   5   4   0        190.20        243.01         3.57 o                         
   6   4   0        351.69        315.76         7.51 o                         
   7   4   0          1.52          2.26         2.30 o                         
   8   4   0          9.40         12.81         2.41 o                         
   9   4   0         66.49         86.47         3.22 o                         
  10   4   0          0.46          3.77         0.90 o                         
  11   4   0        321.44        320.97         9.30 o                         
  12   4   0          5.35          8.86         1.58 o                         
  13   4   0         62.56         59.92         3.99 o                         
  14   4   0         23.75         29.85         1.56 o                         
  15   4   0         10.30          8.53         0.84 o                         
  16   4   0          2.47          2.59         1.99 o                         
   1   5   0        282.06        322.77         6.31 o                         
   2   5   0        439.77        474.43        13.26 o                         
   3   5   0        682.56        726.46        14.90 o                         
   4   5   0        357.98        376.86         4.82 o                         
   5   5   0         69.83         57.78         1.60 o                         
   6   5   0        149.90        174.18         6.42 o                         
   7   5   0         21.01         14.96         0.82 o                         
   8   5   0        174.68        148.89         5.23 o                         
   9   5   0        165.72        175.01         6.38 o                         
  10   5   0          0.37          0.87         1.00 o                         
  11   5   0          0.66          2.16         1.04 o                         
  12   5   0         25.39         31.69         2.83 o                         
  13   5   0         32.66         38.33         1.49 o                         
  14   5   0          0.19          0.70         0.95 o                         
  15   5   0         47.36         54.13         4.71 o                         
   0   6   0        715.98        732.93         8.09 o                         
   1   6   0         10.99         17.25         0.65 o                         
   2   6   0         12.69          9.53         0.77 o                         
   3   6   0          4.83          1.84         0.75 o                         
   4   6   0          0.09          2.36         0.61 o                         
   5   6   0         41.14         42.60         0.86 o                         
   6   6   0         94.64         89.53         1.62 o                         
   7   6   0        435.29        427.92        14.88 o                         
   8   6   0        231.16        210.65        11.58 o                         
   9   6   0        260.50        242.97         6.83 o                         
  10   6   0         13.37         17.74         0.92 o                         
  11   6   0         65.63         73.80         3.88 o                         
  12   6   0          2.31          4.34         1.13 o                         
  13   6   0         27.92         28.48         2.39 o                         
  14   6   0         30.84         33.24         3.21 o                         
   1   7   0        820.34        845.23        10.96 o                         
   2   7   0        144.81        142.70         2.36 o                         
   3   7   0          1.23          3.45         1.17 o                         
   4   7   0         97.48         94.66         0.93 o                         
   5   7   0          5.46          8.20         0.97 o                         
   6   7   0        288.70        283.72         4.88 o                         
   7   7   0         93.34         80.32         2.72 o                         
   8   7   0        240.24        226.03        11.68 o                         
   9   7   0         81.60         83.63         2.19 o                         
  10   7   0         72.19         67.56         3.89 o                         
  11   7   0          1.27          3.67         1.78 o                         
  12   7   0          3.79         -0.08         1.59 o                         
  13   7   0         16.77         21.31         2.09 o                         
  14   7   0         55.49         55.82         1.37 o                         
   0   8   0        130.25        113.45         1.91 o                         
   1   8   0         62.45         60.21         0.98 o                         
   2   8   0          2.26          3.87         0.95 o                         
   3   8   0         82.26         75.92         1.96 o                         
   4   8   0         30.44         29.28         0.74 o                         
   5   8   0          0.79         -0.35         0.92 o                         
   6   8   0          0.08          2.44         1.02 o                         
   7   8   0         44.75         45.12         1.63 o                         
   8   8   0         29.45         27.26         1.51 o                         
   9   8   0          8.03         10.60         1.83 o                         
  10   8   0          4.03          5.03         0.97 o                         
  11   8   0         29.93         27.83         0.95 o                         
  12   8   0          3.14          7.03         2.10 o                         
  13   8   0          1.70          3.26         0.96 o                         
   1   9   0        103.66         98.22         1.28 o                         
   2   9   0         10.18          7.39         1.30 o                         
   3   9   0         86.45         79.67         0.90 o                         
   4   9   0         15.38         16.32         0.71 o                         
   5   9   0         35.28         34.13         1.58 o                         
   6   9   0          1.95          2.29         1.76 o                         
   7   9   0         21.12         22.14         2.14 o                         
   8   9   0         39.33         42.25         1.22 o                         
   9   9   0          1.97          2.00         1.30 o                         
  10   9   0         49.99         54.83         1.80 o                         
  11   9   0          1.97          0.22         1.63 o                         
   0  10   0          8.79         10.11         1.20 o                         
   1  10   0          8.03          8.98         0.84 o                         
   2  10   0         30.78         29.37         0.87 o                         
   3  10   0         23.56         21.05         1.16 o                         
   4  10   0        118.61        106.67         1.00 o                         
   5  10   0          0.81          1.35         0.82 o                         
   6  10   0         45.69         42.12         0.84 o                         
   7  10   0          5.74          6.46         0.78 o                         
   8  10   0          8.63         12.22         0.67 o                         
   9  10   0         46.24         42.95         2.08 o                         
  10  10   0          0.02          3.80         1.57 o                         
   1  11   0         33.56         32.84         3.31 o                         
   2  11   0          4.11          5.10         0.75 o                         
   3  11   0          9.15         10.82         0.94 o                         
   4  11   0          0.00          0.88         0.93 o                         
   5  11   0         22.69         20.88         2.19 o                         
   6  11   0          2.92          4.38         0.95 o                         
   7  11   0          3.39          3.88         3.25 o                         
   8  11   0          0.13          6.62         1.99 o                         
   0  12   0          8.00          8.81         1.90 o                         
   1  12   0         15.14         17.01         3.15 o                         
   2  12   0          7.95         11.06         0.93 o                         
   3  12   0         54.84         48.22         2.17 o                         
   4  12   0          9.87         13.46         2.65 o                         
 -17   1   1          0.55         -0.85         0.85 o                         
 -16   1   1         62.30         63.75         1.88 o                         
 -15   1   1          2.21          2.96         0.94 o                         
 -14   1   1        164.80        160.46         7.16 o                         
 -13   1   1         10.48         11.07         1.40 o                         
 -12   1   1        201.02        203.27         5.61 o                         
 -11   1   1        127.75        125.68         4.62 o                         
 -10   1   1         51.74         51.30         2.37 o                         
  -9   1   1          7.65          9.52         0.82 o                         
  -8   1   1        323.10        313.04         8.86 o                         
  -7   1   1         27.30         47.14         1.75 o                         
  -6   1   1        143.83        144.44         4.30 o                         
  -5   1   1       1356.83       1281.88        26.34 o                         
  -4   1   1         31.10         36.98         1.04 o                         
  -3   1   1        725.52        802.40        12.41 o                         
  -2   1   1       4291.17       5188.71       173.07 o                         
   0   1   1          0.09          4.57         1.62 o                         
   2   1   1        320.15        299.47         9.39 o                         
   3   1   1       5934.91       6153.89       384.15 o                         
   4   1   1        158.97        151.01         2.03 o                         
   5   1   1          5.11         16.11         1.05 o                         
   6   1   1        261.88        259.79         6.63 o                         
   7   1   1         29.25         27.05         1.68 o                         
   8   1   1        188.58        195.13         8.85 o                         
   9   1   1         50.08         44.06         2.02 o                         
  10   1   1         91.89        103.22         4.04 o                         
  11   1   1          7.98         15.80         1.87 o                         
  12   1   1        200.44        193.97         7.22 o                         
  13   1   1          0.10          1.53         0.72 o                         
  14   1   1        106.93        103.40         4.92 o                         
  15   1   1          3.59          5.22         0.85 o                         
  16   1   1         64.66         63.54         2.56 o                         
 -16   2   1          0.11         -0.13         0.87 o                         
 -15   2   1         24.84         23.18         1.29 o                         
 -14   2   1          0.06          1.24         1.18 o                         
 -13   2   1         83.19         78.16         3.10 o                         
 -12   2   1         39.92         36.48         1.20 o                         
 -11   2   1        146.94        127.05         4.11 o                         
 -10   2   1         22.97         20.41         0.98 o                         
  -9   2   1        243.27        225.86         7.79 o                         
  -8   2   1         45.51         46.66         2.22 o                         
  -7   2   1        515.54        487.63        10.36 o                         
  -6   2   1        603.74        589.32        10.01 o                         
  -5   2   1       2606.63       2873.60        36.66 o                         
  -4   2   1       1808.84       1957.58        64.02 o                         
  -3   2   1        335.52        373.77        25.77 o                         
  -2   2   1        961.06       1023.14        49.83 o                         
  -1   2   1          7.82          9.49         0.77 o                         
   0   2   1         26.99         32.78         1.24 o                         
   1   2   1       4605.79       5028.71        14.08 o                         
   2   2   1       7107.99       7649.13        23.79 o                         
   3   2   1       2983.69       3177.29        98.34 o                         
   4   2   1       2263.31       2148.52        52.04 o                         
   5   2   1       1625.76       1710.25        38.07 o                         
   6   2   1        709.61        656.77        17.95 o                         
   7   2   1         59.20         60.95         1.08 o                         
   8   2   1          0.96          1.90         0.90 o                         
   9   2   1        169.47        147.36         6.21 o                         
  10   2   1         75.35         69.81         2.80 o                         
  11   2   1        171.12        170.27         2.83 o                         
  12   2   1         17.56         16.11         0.84 o                         
  13   2   1        150.67        151.77         4.79 o                         
  14   2   1          3.40          5.09         0.76 o                         
  15   2   1         33.75         32.37         2.46 o                         
  16   2   1         20.62         23.30         0.80 o                         
 -16   3   1          0.33          2.49         1.70 o                         
 -15   3   1          0.39          3.14         0.67 o                         
 -14   3   1          1.68          1.72         0.80 o                         
 -13   3   1         10.92         11.80         0.76 o                         
 -12   3   1         23.15         19.81         0.76 o                         
 -11   3   1          4.18          5.72         1.25 o                         
 -10   3   1         35.23         30.85         2.04 o                         
  -9   3   1         45.48         46.06         3.03 o                         
  -8   3   1         16.74         22.89         0.83 o                         
  -7   3   1         39.99         36.48         2.41 o                         
  -6   3   1        114.08        154.82         3.80 o                         
  -5   3   1       1519.97       1709.13       127.16 o                         
  -4   3   1       1624.55       1905.39       144.65 o                         
  -3   3   1       1026.19       1200.19        71.93 o                         
  -2   3   1       1779.26       2133.75        94.34 o                         
  -1   3   1        221.18        242.68         8.72 o                         
   0   3   1          5.19          5.76         0.67 o                         
   1   3   1       1525.84       1653.52        12.76 o                         
   2   3   1       1394.45       1538.93        25.19 o                         
   3   3   1         66.38         51.77         1.47 o                         
   4   3   1       2400.66       2565.45        85.71 o                         
   5   3   1         99.36        120.13         5.27 o                         
   6   3   1          0.05          1.38         1.02 o                         
   7   3   1         10.26          8.59         0.88 o                         
   8   3   1          1.39          2.15         0.75 o                         
   9   3   1          3.23          4.12         1.36 o                         
  10   3   1          2.99          3.26         0.83 o                         
  11   3   1          3.82          3.95         1.08 o                         
  12   3   1         82.01         79.68         4.51 o                         
  13   3   1         19.72         18.30         1.27 o                         
  14   3   1          6.17          7.86         1.26 o                         
  15   3   1          1.93          3.09         1.43 o                         
  16   3   1          8.69         10.43         0.73 o                         
 -16   4   1         73.02         82.51         2.96 o                         
 -15   4   1         10.13         14.47         2.72 o                         
 -14   4   1         22.41         26.66         1.34 o                         
 -13   4   1          0.11          2.99         0.68 o                         
 -12   4   1          0.04          1.67         0.85 o                         
 -11   4   1        144.85        141.27         4.87 o                         
 -10   4   1        100.86         91.83         2.78 o                         
  -9   4   1        444.80        439.62        15.47 o                         
  -8   4   1          2.82          4.27         1.94 o                         
  -7   4   1        837.55        830.40        34.12 o                         
  -6   4   1        114.02        123.21         2.62 o                         
  -5   4   1         34.79         26.29         1.76 o                         
  -4   4   1          5.27          2.77         1.52 o                         
  -3   4   1         21.51         32.98         1.85 o                         
  -2   4   1         32.22         51.14         1.98 o                         
  -1   4   1       1068.31       1243.14        40.36 o                         
   0   4   1          0.32          4.40         0.63 o                         
   1   4   1        627.00        642.75         9.46 o                         
   2   4   1         41.61         39.53         1.15 o                         
   3   4   1         11.72         15.45         0.86 o                         
   4   4   1        372.93        355.64         5.31 o                         
   5   4   1        431.38        372.56        21.55 o                         
   6   4   1        967.05        973.99        41.70 o                         
   7   4   1        341.74        361.79        17.06 o                         
   8   4   1        222.99        207.22         2.78 o                         
   9   4   1         25.92         23.97         1.06 o                         
  10   4   1        103.87        100.71         1.75 o                         
  11   4   1          1.49          1.79         0.96 o                         
  12   4   1          7.18         10.66         1.51 o                         
  13   4   1         12.36         13.69         1.15 o                         
  14   4   1         18.99         19.46         0.98 o                         
  15   4   1          2.81          1.15         1.48 o                         
 -15   5   1         46.20         53.19         2.49 o                         
 -14   5   1          5.53          1.80         0.84 o                         
 -13   5   1          2.92          4.76         0.71 o                         
 -12   5   1         54.23         50.09         3.64 o                         
 -11   5   1         33.28         37.37         2.40 o                         
 -10   5   1        177.45        165.09         5.32 o                         
  -9   5   1         68.52         50.97         0.99 o                         
  -8   5   1       1061.36       1105.41        26.17 o                         
  -7   5   1          6.26          9.91         3.13 o                         
  -6   5   1        194.37        188.62         6.11 o                         
  -5   5   1        177.37        168.68         3.55 o                         
  -4   5   1          0.01          1.08         0.61 o                         
  -3   5   1        649.61        617.21        17.93 o                         
  -2   5   1         15.88         23.35         0.75 o                         
  -1   5   1       2063.71       2275.35        67.79 o                         
   0   5   1       2086.63       2142.63        43.79 o                         
   1   5   1       1042.64       1057.37        10.16 o                         
   2   5   1        578.27        592.81        21.14 o                         
   3   5   1          7.87         13.20         3.42 o                         
   4   5   1         26.34         24.03         0.69 o                         
   5   5   1         95.46         93.77         2.55 o                         
   6   5   1       1209.35       1172.96        18.45 o                         
   7   5   1         36.68         32.81         2.89 o                         
   8   5   1        336.88        333.98         6.15 o                         
   9   5   1        278.30        260.67        13.59 o                         
  10   5   1        134.50        124.81         6.51 o                         
  11   5   1         18.77         21.40         2.61 o                         
  12   5   1         56.95         57.12         2.17 o                         
  13   5   1          0.37          4.80         2.80 o                         
  14   5   1         35.18         38.43         3.36 o                         
  15   5   1         16.90         21.79         2.24 o                         
 -15   6   1         27.02         29.20         0.94 o                         
 -14   6   1          1.48          6.53         1.66 o                         
 -13   6   1          0.60         -0.88         0.88 o                         
 -12   6   1          1.32          3.02         1.63 o                         
 -11   6   1         39.82         37.42         2.93 o                         
 -10   6   1         12.83         16.00         0.87 o                         
  -9   6   1         24.86         29.09         1.24 o                         
  -8   6   1          0.00          2.62         0.81 o                         
  -7   6   1        180.53        207.32         7.30 o                         
  -6   6   1          1.38          2.81         0.93 o                         
  -5   6   1          0.18          2.15         1.67 o                         
  -4   6   1          5.12          5.35         0.91 o                         
  -3   6   1         49.88         47.99         1.32 o                         
  -2   6   1        356.94        380.46         9.44 o                         
  -1   6   1          2.01          2.96         0.97 o                         
   0   6   1        740.24        757.13        12.84 o                         
   1   6   1         28.42         34.12         1.10 o                         
   2   6   1        161.72        152.12         5.36 o                         
   3   6   1        101.18         92.39         2.50 o                         
   4   6   1         26.52         24.93         0.71 o                         
   5   6   1         10.62         14.12         0.77 o                         
   6   6   1          9.69          9.85         0.98 o                         
   7   6   1         93.64         97.57         2.50 o                         
   8   6   1          0.89         -1.00         1.00 o                         
   9   6   1         19.83         18.57         0.96 o                         
  10   6   1         55.86         56.56         5.01 o                         
  11   6   1          0.63          4.54         0.80 o                         
  12   6   1          0.74          1.99         0.81 o                         
  13   6   1         10.66         14.09         0.89 o                         
  14   6   1          3.75          3.18         1.44 o                         
 -14   7   1         21.32         27.19         2.38 o                         
 -13   7   1          4.24          2.50         0.95 o                         
 -12   7   1         82.70         83.78         4.74 o                         
 -11   7   1         45.98         45.32         2.34 o                         
 -10   7   1         25.70         25.97         3.33 o                         
  -9   7   1          9.71         12.85         1.96 o                         
  -8   7   1          7.32         11.95         0.91 o                         
  -7   7   1        153.57        151.12         1.93 o                         
  -6   7   1         48.24         42.86         0.87 o                         
  -5   7   1        557.19        498.28        10.77 o                         
  -4   7   1        381.77        360.96         6.77 o                         
  -3   7   1         11.46          8.84         1.42 o                         
  -2   7   1        364.95        356.90         6.13 o                         
  -1   7   1        693.93        682.67         4.48 o                         
   0   7   1          1.72          2.81         0.61 o                         
   1   7   1         59.54         57.89         1.01 o                         
   2   7   1         79.82         76.68         3.68 o                         
   3   7   1       1222.82       1154.78        13.40 o                         
   4   7   1        116.86        103.68         1.98 o                         
   5   7   1        382.15        366.29         4.75 o                         
   6   7   1        153.23        145.88         1.28 o                         
   7   7   1         23.49         22.93         1.32 o                         
   8   7   1          0.09          2.40         2.02 o                         
   9   7   1         85.75         94.58         3.50 o                         
  10   7   1        106.98        111.69         3.47 o                         
  11   7   1          0.14         -1.14         1.35 o                         
  12   7   1         74.10         86.79         3.52 o                         
  13   7   1          1.03          8.88         4.86 o                         
 -13   8   1        105.55        103.01        17.04 o                         
 -12   8   1         17.30         21.03         2.42 o                         
 -11   8   1         78.82         76.55         0.87 o                         
 -10   8   1         12.84         17.63         1.03 o                         
  -9   8   1         44.82         46.32         2.15 o                         
  -8   8   1         21.75         19.94         1.16 o                         
  -7   8   1         49.38         43.97         0.85 o                         
  -6   8   1        144.95        140.76         2.18 o                         
  -5   8   1        167.06        159.12         4.13 o                         
  -4   8   1        164.18        156.58         1.69 o                         
  -3   8   1         34.27         34.18         0.95 o                         
  -2   8   1         22.93         21.43         1.63 o                         
  -1   8   1         13.82         13.97         0.97 o                         
   0   8   1         33.87         31.90         1.04 o                         
   1   8   1         90.42         75.61         1.78 o                         
   2   8   1        744.28        718.69        15.75 o                         
   3   8   1         22.23         17.53         0.76 o                         
   4   8   1        418.28        396.38         8.94 o                         
   5   8   1          0.07          2.91         0.86 o                         
   6   8   1         47.72         45.03         1.02 o                         
   7   8   1          0.38          2.87         0.96 o                         
   8   8   1          6.44          9.18         2.23 o                         
   9   8   1        134.70        126.53         3.74 o                         
  10   8   1          0.07          5.35         2.49 o                         
  11   8   1         86.82         87.14         3.81 o                         
  12   8   1          0.76         -0.56         1.41 o                         
 -11   9   1         17.43         18.59         2.40 o                         
 -10   9   1          3.36          3.79         0.66 o                         
  -9   9   1          0.21          3.41         1.36 o                         
  -8   9   1          9.49         11.34         1.84 o                         
  -7   9   1         55.13         55.25         0.91 o                         
  -6   9   1          5.66          6.68         0.72 o                         
  -5   9   1        205.20        185.01         4.66 o                         
  -4   9   1        227.33        224.73         3.58 o                         
  -3   9   1          3.15          3.03         0.69 o                         
  -2   9   1        101.94         98.89         4.30 o                         
  -1   9   1        115.25        103.31         1.30 o                         
   0   9   1          0.56          0.54         0.73 o                         
   1   9   1          8.80          8.60         0.85 o                         
   2   9   1         41.69         43.35         2.18 o                         
   3   9   1        329.05        298.72         5.13 o                         
   4   9   1         27.35         28.96         0.75 o                         
   5   9   1        155.04        147.62         4.37 o                         
   6   9   1         48.40         47.00         2.69 o                         
   7   9   1         54.73         59.14         3.88 o                         
   8   9   1          0.30          1.91         0.95 o                         
   9   9   1          0.05         -0.66         0.66 o                         
  10   9   1         31.50         29.75         1.42 o                         
  11   9   1          0.06          5.76         2.37 o                         
 -10  10   1          1.24          1.24         2.18 o                         
  -9  10   1         22.18         26.48         4.73 o                         
  -8  10   1          0.02          0.52         1.30 o                         
  -7  10   1         56.86         59.01         4.06 o                         
  -6  10   1          5.50          8.47         1.55 o                         
  -5  10   1          1.65          5.86         1.59 o                         
  -4  10   1          0.05          0.20         0.77 o                         
  -3  10   1         66.25         70.64         2.16 o                         
  -2  10   1        135.27        120.61         3.45 o                         
  -1  10   1          0.04          2.62         0.92 o                         
   0  10   1        314.59        285.25         8.81 o                         
   1  10   1         85.51         81.49         2.13 o                         
   2  10   1          2.08          5.29         0.95 o                         
   3  10   1         49.99         48.57         1.44 o                         
   4  10   1         40.35         38.15         1.86 o                         
   5  10   1         39.34         40.89         1.13 o                         
   6  10   1         12.98         14.66         0.70 o                         
   7  10   1        117.39        123.35         5.19 o                         
   8  10   1          3.75          7.28         2.42 o                         
   9  10   1          0.63         -0.76         1.45 o                         
  -8  11   1         77.39         71.26         1.79 o                         
  -7  11   1          3.23          4.03         3.74 o                         
  -6  11   1         44.69         47.65         0.91 o                         
  -5  11   1          5.78          1.00         0.82 o                         
  -4  11   1          1.89          1.03         0.70 o                         
  -3  11   1         24.37         21.88         0.84 o                         
  -2  11   1          3.46          4.94         2.48 o                         
  -1  11   1         84.05         67.47         1.56 o                         
   0  11   1         12.14         15.51         1.40 o                         
   1  11   1         47.47         45.64         2.22 o                         
   2  11   1          0.25         -1.72         1.72 o                         
   3  11   1          8.90         10.18         1.17 o                         
   4  11   1         22.08         25.43         1.56 o                         
   5  11   1         30.16         32.55         3.41 o                         
   6  11   1        104.13        102.51         2.59 o                         
   7  11   1         38.23         43.19         1.75 o                         
  -5  12   1          0.88          2.94         1.55 o                         
  -4  12   1          0.17          4.22         1.35 o                         
  -3  12   1         14.33         12.47         0.89 o                         
  -2  12   1         54.12         46.12         1.47 o                         
  -1  12   1          3.03          6.01         1.28 o                         
   0  12   1         85.32         75.91         1.68 o                         
   1  12   1         23.20         22.41         2.15 o                         
   2  12   1          3.31          4.06         0.66 o                         
   3  12   1         12.06         13.00         1.11 o                         
   4  12   1          0.00          4.12         1.52 o                         
 -17   0   2         17.62         22.07         1.68 o                         
 -16   0   2         52.47         55.91         1.01 o                         
 -15   0   2         21.33         23.73         2.25 o                         
 -14   0   2          0.24          6.62         0.92 o                         
 -13   0   2          3.06          2.59         1.55 o                         
 -12   0   2         25.10         29.02         1.47 o                         
 -11   0   2        167.19        160.90         2.25 o                         
 -10   0   2         55.66         54.24         1.81 o                         
  -9   0   2       1801.23       1754.59         5.79 o                         
  -8   0   2        649.15        664.75         3.89 o                         
  -7   0   2       1164.15       1108.41         4.92 o                         
  -6   0   2        704.90        735.05         4.32 o                         
  -5   0   2          1.49          0.78         1.55 o                         
  -4   0   2         54.35         60.09         2.20 o                         
  -3   0   2        579.81        656.98         5.10 o                         
  -1   0   2        197.61        172.58         2.60 o                         
   1   0   2       1043.93       1105.04         4.73 o                         
   2   0   2       4874.64       4849.77       271.01 o                         
   3   0   2        412.37        410.03         2.84 o                         
   4   0   2       2012.45       2104.76        29.36 o                         
   5   0   2       1676.44       1489.60        42.28 o                         
   6   0   2        522.46        458.63        24.23 o                         
   7   0   2       2972.75       2958.76       158.05 o                         
   8   0   2       1018.62        961.76        50.61 o                         
   9   0   2         86.71         71.68         7.82 o                         
  10   0   2        389.71        379.75        14.03 o                         
  11   0   2         90.00         79.62         6.09 o                         
  12   0   2          3.94          5.99         1.14 o                         
  13   0   2         87.64         85.68         5.40 o                         
  14   0   2         14.41         16.58         1.73 o                         
  15   0   2        222.90        254.52         2.76 o                         
  16   0   2          0.02          2.16         1.38 o                         
 -17   1   2          5.61          7.44         1.75 o                         
 -16   1   2          2.93          8.40         2.33 o                         
 -15   1   2         18.56         23.36         1.44 o                         
 -14   1   2          0.44          2.56         0.73 o                         
 -13   1   2         13.85         12.04         1.13 o                         
 -12   1   2         20.54         21.68         2.64 o                         
 -11   1   2          0.05         -0.27         1.07 o                         
 -10   1   2        491.85        457.91        12.08 o                         
  -9   1   2          3.43          1.54         0.87 o                         
  -8   1   2        449.17        433.68        10.12 o                         
  -7   1   2        464.21        434.54         9.45 o                         
  -6   1   2        796.22        798.01        10.41 o                         
  -5   1   2         30.58         26.74         0.91 o                         
  -4   1   2       1292.58       1329.64        14.38 o                         
  -3   1   2        850.69        900.35        10.86 o                         
  -2   1   2       1326.80       1509.60        35.54 o                         
  -1   1   2       5980.49       7844.83       111.89 o                         
   0   1   2       5035.66       5705.37        67.27 o                         
   1   1   2        188.19        195.18         2.46 o                         
   2   1   2         18.37         18.18         1.26 o                         
   3   1   2       1544.15       1551.87        23.41 o                         
   4   1   2        697.74        660.52         7.55 o                         
   5   1   2        803.95        769.19         9.32 o                         
   6   1   2        525.80        474.98         6.91 o                         
   7   1   2        241.01        195.27         4.85 o                         
   8   1   2          3.22          3.47         1.30 o                         
   9   1   2        161.67        142.71         9.72 o                         
  10   1   2         58.48         60.14         1.27 o                         
  11   1   2          6.00          3.30         1.35 o                         
  12   1   2         55.52         61.44         3.54 o                         
  13   1   2         29.12         27.15         1.47 o                         
  14   1   2         72.49         81.93         3.23 o                         
  15   1   2          1.29          2.71         0.75 o                         
  16   1   2         20.01         18.84         1.81 o                         
 -16   2   2         21.91         22.38         0.91 o                         
 -15   2   2         23.52         21.11         0.99 o                         
 -14   2   2          5.37          3.36         1.49 o                         
 -13   2   2        472.12        473.23        20.79 o                         
 -12   2   2        101.77        105.38         3.66 o                         
 -11   2   2         75.34         71.70         2.50 o                         
 -10   2   2        192.30        181.32         3.86 o                         
  -9   2   2        116.45        104.54         2.52 o                         
  -8   2   2        110.48        114.62         1.60 o                         
  -7   2   2         34.10         40.39         2.83 o                         
  -6   2   2        784.22        735.08         9.37 o                         
  -5   2   2       3568.55       3739.89        63.79 o                         
  -4   2   2          9.10          8.74         1.76 o                         
  -3   2   2       2305.37       2484.20        25.63 o                         
  -2   2   2       4093.95       4722.43       204.71 o                         
  -1   2   2       1768.45       2266.88        51.32 o                         
   0   2   2        323.39        358.64        15.14 o                         
   1   2   2       2899.44       3109.30        88.23 o                         
   2   2   2       6725.33       7475.09        12.87 o                         
   3   2   2          0.02          0.72         0.99 o                         
   4   2   2       2978.91       3108.31        38.44 o                         
   5   2   2       1129.22       1117.90        25.16 o                         
   6   2   2         20.43         17.52         1.02 o                         
   7   2   2        112.80        120.15         3.57 o                         
   8   2   2         16.05         18.43         1.20 o                         
   9   2   2        773.02        746.15        11.52 o                         
  10   2   2         31.93         30.21         3.17 o                         
  11   2   2         87.94         91.44         3.43 o                         
  12   2   2        109.80        121.79         3.83 o                         
  13   2   2          2.73          3.28         0.89 o                         
  14   2   2          2.98          4.65         1.18 o                         
  15   2   2          0.38          1.73         1.12 o                         
  16   2   2          0.05          4.40         2.19 o                         
 -16   3   2          4.03          8.29         1.30 o                         
 -15   3   2          2.47          3.61         0.78 o                         
 -14   3   2         55.11         55.12         2.55 o                         
 -13   3   2         57.12         64.60         2.57 o                         
 -12   3   2        397.09        381.03        13.90 o                         
 -11   3   2          8.61          8.63         1.17 o                         
 -10   3   2         76.01         79.02         2.64 o                         
  -9   3   2         34.68         27.04         0.96 o                         
  -8   3   2         58.04         53.49         1.54 o                         
  -7   3   2        577.82        568.18        26.27 o                         
  -6   3   2       1447.81       1622.60       112.30 o                         
  -5   3   2        313.68        328.06        20.98 o                         
  -4   3   2       5015.04       5906.78       325.91 o                         
  -3   3   2       1401.33       1499.07        46.81 o                         
  -2   3   2        374.58        445.61        15.47 o                         
  -1   3   2        702.87        871.04        23.64 o                         
   0   3   2       1599.29       1807.89        67.11 o                         
   1   3   2       2763.17       2793.98        23.46 o                         
   2   3   2        561.92        595.42        11.47 o                         
   3   3   2       2966.22       3009.50        64.78 o                         
   4   3   2          3.91         12.42         1.14 o                         
   5   3   2       1418.38       1370.68        46.12 o                         
   6   3   2        433.67        421.34        12.27 o                         
   7   3   2         81.15         85.24         2.16 o                         
   8   3   2        381.73        360.52         7.39 o                         
   9   3   2         17.62         16.51         1.95 o                         
  10   3   2        467.97        458.40        11.20 o                         
  11   3   2         46.94         41.07         0.98 o                         
  12   3   2         70.75         68.63         1.53 o                         
  13   3   2         65.26         67.17         2.98 o                         
  14   3   2         16.03         14.27         1.16 o                         
  15   3   2          3.04          3.34         1.75 o                         
 -16   4   2          5.24          7.25         0.76 o                         
 -15   4   2          1.10          0.22         1.07 o                         
 -14   4   2         32.02         33.01         0.90 o                         
 -13   4   2         37.75         48.40         1.80 o                         
 -12   4   2         38.98         44.12         4.45 o                         
 -11   4   2          2.80          1.53         0.77 o                         
 -10   4   2          0.16          1.59         0.80 o                         
  -9   4   2          0.01          0.33         1.67 o                         
  -8   4   2         43.55         49.00         1.13 o                         
  -7   4   2         13.57         13.37         0.94 o                         
  -6   4   2        752.49        742.89        45.37 o                         
  -5   4   2       1909.68       2063.89       108.93 o                         
  -4   4   2       1375.51       1515.20        64.49 o                         
  -3   4   2       1208.30       1309.37        44.27 o                         
  -2   4   2         83.07        101.31         5.13 o                         
  -1   4   2        133.13        155.97         5.24 o                         
   0   4   2         16.21         22.13         1.42 o                         
   1   4   2        109.24        102.04         1.69 o                         
   2   4   2        286.40        242.18         5.65 o                         
   3   4   2        432.00        468.27        17.24 o                         
   4   4   2        280.96        238.72         2.56 o                         
   5   4   2        142.38        131.91         4.55 o                         
   6   4   2          8.31          9.79         1.18 o                         
   7   4   2          0.42          0.84         0.89 o                         
   8   4   2         54.81         45.95         2.91 o                         
   9   4   2        158.28        165.67         6.27 o                         
  10   4   2          2.03          5.84         1.75 o                         
  11   4   2        123.96        111.48         3.47 o                         
  12   4   2         96.94         97.69         1.99 o                         
  13   4   2         23.60         20.00         1.84 o                         
  14   4   2          0.61          0.31         0.90 o                         
  15   4   2         10.38         13.24         1.24 o                         
 -15   5   2         64.06         68.63         3.10 o                         
 -14   5   2          4.00          5.98         1.82 o                         
 -13   5   2          1.98          6.75         3.32 o                         
 -12   5   2         28.81         31.79         0.88 o                         
 -11   5   2        151.02        145.70         6.21 o                         
 -10   5   2        244.18        220.21         3.48 o                         
  -9   5   2        171.66        154.08         3.71 o                         
  -8   5   2        405.93        366.66        11.68 o                         
  -7   5   2        104.61         99.37         2.85 o                         
  -6   5   2          1.40          1.51         0.77 o                         
  -5   5   2        128.46        119.72         1.97 o                         
  -4   5   2         59.09         63.99         3.20 o                         
  -3   5   2         93.24         98.57         4.21 o                         
  -2   5   2        482.78        567.75        23.18 o                         
  -1   5   2        932.57       1032.32        31.16 o                         
   0   5   2       1520.65       1630.61        26.67 o                         
   1   5   2        636.99        686.04        15.82 o                         
   2   5   2        400.52        402.14         5.51 o                         
   3   5   2        449.76        440.03         8.14 o                         
   4   5   2        419.33        384.48         6.87 o                         
   5   5   2        397.90        397.81        18.58 o                         
   6   5   2       1183.64       1117.57        44.10 o                         
   7   5   2        779.39        689.99        21.97 o                         
   8   5   2          2.72          2.94         1.32 o                         
   9   5   2        148.32        149.99         1.38 o                         
  10   5   2         82.45         86.26         6.49 o                         
  11   5   2         15.11         17.08         1.09 o                         
  12   5   2          0.00          1.40         0.98 o                         
  13   5   2         15.80         14.97         0.72 o                         
  14   5   2          0.05          4.84         1.79 o                         
  15   5   2          0.66          1.30         1.38 o                         
 -15   6   2         33.91         32.14         1.93 o                         
 -14   6   2         33.82         40.58         5.29 o                         
 -13   6   2         23.90         25.20         2.44 o                         
 -12   6   2          5.67          8.50         0.84 o                         
 -11   6   2         96.99        101.01         3.84 o                         
 -10   6   2         56.47         59.13         3.15 o                         
  -9   6   2        393.53        362.15        10.46 o                         
  -8   6   2         29.88         21.94         1.61 o                         
  -7   6   2        202.84        197.92         2.38 o                         
  -6   6   2          4.97         10.72         2.62 o                         
  -5   6   2         37.48         31.94         0.89 o                         
  -4   6   2         95.92         99.54         3.49 o                         
  -3   6   2        212.15        238.94         8.14 o                         
  -2   6   2       1418.67       1516.72        54.14 o                         
  -1   6   2        570.43        577.43        16.41 o                         
   0   6   2        697.16        674.26        10.88 o                         
   1   6   2        514.46        480.30         6.54 o                         
   2   6   2         11.02         10.33         1.97 o                         
   3   6   2        128.54        119.96         3.65 o                         
   4   6   2        635.82        599.47        13.27 o                         
   5   6   2        229.14        230.38         7.17 o                         
   6   6   2        797.92        757.72        21.12 o                         
   7   6   2        188.03        177.09         6.56 o                         
   8   6   2        218.59        217.29         7.96 o                         
   9   6   2          7.30          9.62         1.13 o                         
  10   6   2          1.26          3.97         2.08 o                         
  11   6   2         39.06         44.96         1.52 o                         
  12   6   2          2.94          5.65         1.37 o                         
  13   6   2         33.67         38.52         1.24 o                         
  14   6   2          0.45          1.22         2.26 o                         
 -14   7   2         55.81         53.09         6.35 o                         
 -13   7   2          1.81          7.97         1.40 o                         
 -12   7   2         60.56         58.21         1.60 o                         
 -11   7   2          1.35          3.38         1.30 o                         
 -10   7   2        219.36        225.62         7.17 o                         
  -9   7   2          0.15          2.43         2.43 o                         
  -8   7   2        190.49        200.91         1.89 o                         
  -7   7   2          3.38          5.79         0.90 o                         
  -6   7   2         25.74         31.62         1.11 o                         
  -5   7   2         49.16         52.28         1.38 o                         
  -4   7   2         29.44         27.65         1.66 o                         
  -3   7   2        395.66        387.05        10.41 o                         
  -2   7   2         18.64         19.25         0.97 o                         
  -1   7   2       1324.12       1298.50        20.19 o                         
   0   7   2        137.63        135.02         2.15 o                         
   1   7   2        660.29        658.59        15.60 o                         
   2   7   2        697.69        669.58        16.93 o                         
   3   7   2        138.07        130.26         3.12 o                         
   4   7   2         48.60         45.82         1.20 o                         
   5   7   2        257.49        252.96         4.10 o                         
   6   7   2         77.43         80.80         1.28 o                         
   7   7   2         59.79         61.62         2.42 o                         
   8   7   2         49.45         53.33         4.21 o                         
   9   7   2         33.78         37.81         2.75 o                         
  10   7   2         12.25         11.67         1.14 o                         
  11   7   2          0.12          2.63         0.82 o                         
  12   7   2         41.89         45.25         0.88 o                         
  13   7   2          2.86          7.15         1.30 o                         
 -13   8   2          5.42          4.51         1.75 o                         
 -12   8   2          5.67          7.87         0.84 o                         
 -11   8   2         10.17         13.92         2.17 o                         
 -10   8   2         25.59         28.74         3.13 o                         
  -9   8   2         50.64         53.33         2.52 o                         
  -8   8   2          9.32         13.15         1.53 o                         
  -7   8   2         14.97         21.25         4.23 o                         
  -6   8   2          6.35          8.56         1.04 o                         
  -5   8   2          2.64          6.27         1.18 o                         
  -4   8   2         16.85         20.13         1.11 o                         
  -3   8   2          0.98          0.63         0.67 o                         
  -2   8   2         12.50         12.79         1.06 o                         
  -1   8   2         75.07         81.91         2.94 o                         
   0   8   2          3.90         10.09         0.72 o                         
   1   8   2         55.51         60.76         2.78 o                         
   2   8   2        196.33        189.34         3.43 o                         
   3   8   2         13.34         14.65         0.83 o                         
   4   8   2          0.25         -0.36         1.12 o                         
   5   8   2        195.45        205.22         4.29 o                         
   6   8   2         25.06         29.46         0.98 o                         
   7   8   2          6.95          7.25         1.65 o                         
   8   8   2         95.08        106.29         2.58 o                         
   9   8   2         47.83         49.19         2.14 o                         
  10   8   2          1.31          5.54         0.67 o                         
  11   8   2          3.81          6.30         1.07 o                         
  12   8   2          0.37         -0.60         0.60 o                         
 -12   9   2         57.49         58.26         4.19 o                         
 -11   9   2          9.54         14.91         2.15 o                         
 -10   9   2         30.36         33.06         2.57 o                         
  -9   9   2          0.40          3.51         1.99 o                         
  -8   9   2          0.30          1.90         0.81 o                         
  -7   9   2          8.96         11.88         0.84 o                         
  -6   9   2         70.70         73.65         3.53 o                         
  -5   9   2         62.19         56.41         1.35 o                         
  -4   9   2        122.56        119.23         1.58 o                         
  -3   9   2         38.32         34.75         0.84 o                         
  -2   9   2         30.55         29.40         1.41 o                         
  -1   9   2         67.97         59.78         2.28 o                         
   0   9   2          0.27         -0.03         0.66 o                         
   1   9   2        232.20        203.43         8.22 o                         
   2   9   2         11.17          6.56         1.30 o                         
   3   9   2        202.28        179.10         3.76 o                         
   4   9   2         44.32         40.17         1.27 o                         
   5   9   2         47.47         48.15         1.87 o                         
   6   9   2          0.56          2.29         0.72 o                         
   7   9   2          6.10          7.42         0.94 o                         
   8   9   2        107.74        106.83         4.48 o                         
   9   9   2          1.29          5.05         0.71 o                         
  10   9   2         39.06         40.30         1.84 o                         
  11   9   2          1.23          6.36         1.58 o                         
 -10  10   2          0.47          0.33         2.96 o                         
  -9  10   2         17.91         19.67         0.77 o                         
  -8  10   2          4.00          6.25         0.96 o                         
  -7  10   2         21.34         25.46         3.41 o                         
  -6  10   2         40.56         33.12         3.53 o                         
  -5  10   2         96.46         89.22         3.70 o                         
  -4  10   2         24.31         20.46         1.31 o                         
  -3  10   2        112.08        103.06         5.58 o                         
  -2  10   2          3.20          2.88         0.86 o                         
  -1  10   2         27.99         25.47         2.52 o                         
   0  10   2         22.22         25.24         1.05 o                         
   1  10   2          3.78          4.24         1.20 o                         
   2  10   2        157.12        143.58         3.55 o                         
   3  10   2          0.01          0.89         0.97 o                         
   4  10   2        111.46        101.57         2.12 o                         
   5  10   2          0.17          0.91         0.64 o                         
   6  10   2         61.84         60.97         2.16 o                         
   7  10   2         74.01         74.00         1.77 o                         
   8  10   2         19.44         22.05         1.86 o                         
   9  10   2         48.14         48.08         1.81 o                         
  -8  11   2          0.23          0.72         1.19 o                         
  -7  11   2          1.40          2.76         0.79 o                         
  -6  11   2          1.56          4.79         2.72 o                         
  -5  11   2          4.25          2.37         2.63 o                         
  -4  11   2          1.49          3.89         0.81 o                         
  -3  11   2          3.51          3.07         0.85 o                         
  -2  11   2         16.80         14.80         0.94 o                         
  -1  11   2         16.39         17.82         2.04 o                         
   0  11   2          5.24          7.51         1.16 o                         
   1  11   2          5.92          5.38         1.10 o                         
   2  11   2          0.03          0.19         0.57 o                         
   3  11   2         31.41         30.04         0.90 o                         
   4  11   2          0.29         -0.02         0.64 o                         
   5  11   2         24.27         23.24         0.85 o                         
   6  11   2          0.00          1.05         1.88 o                         
   7  11   2          6.10          8.15         0.82 o                         
  -4  12   2          4.98          4.47         0.83 o                         
  -3  12   2         26.77         27.65         1.04 o                         
  -2  12   2          8.74         12.41         4.36 o                         
  -1  12   2          0.00         -0.23         1.18 o                         
   0  12   2          0.27         -0.33         1.25 o                         
   1  12   2         19.14         22.46         1.38 o                         
   2  12   2          0.00          0.23         0.78 o                         
   3  12   2         16.23         16.76         1.34 o                         
   4  12   2         18.09         16.29         1.14 o                         
 -17   1   3         10.94         13.09         2.25 o                         
 -16   1   3          0.15          2.10         0.92 o                         
 -15   1   3          4.92          6.69         0.71 o                         
 -14   1   3         41.92         42.77         1.29 o                         
 -13   1   3         46.73         48.39         1.79 o                         
 -12   1   3         78.49         78.65         3.03 o                         
 -11   1   3        111.83        112.56         2.36 o                         
 -10   1   3        340.21        318.60         5.45 o                         
  -9   1   3         90.72         89.33         1.32 o                         
  -8   1   3        570.10        557.48        10.28 o                         
  -7   1   3         37.06         42.25         0.86 o                         
  -6   1   3        813.25        794.58         9.23 o                         
  -5   1   3        197.83        207.81         1.47 o                         
  -4   1   3       2503.28       2564.99        36.49 o                         
  -3   1   3        368.63        367.88         4.86 o                         
  -2   1   3        868.89        810.29         5.98 o                         
  -1   1   3          0.05          2.11         0.80 o                         
   0   1   3        362.77        344.27         2.00 o                         
   1   1   3        608.87        563.80         5.58 o                         
   2   1   3        538.98        513.37         1.95 o                         
   3   1   3        715.97        716.46         2.31 o                         
   4   1   3        490.91        472.65         2.72 o                         
   5   1   3          1.95          2.10         1.01 o                         
   6   1   3          0.81          1.66         1.21 o                         
   7   1   3        202.92        188.11         5.66 o                         
   8   1   3          4.65          5.55         2.11 o                         
   9   1   3         91.43         85.75         3.65 o                         
  10   1   3        299.80        310.81         8.90 o                         
  11   1   3         78.51         74.85         4.89 o                         
  12   1   3         74.02         75.02         6.95 o                         
  13   1   3          9.03          8.85         0.85 o                         
  14   1   3         67.91         69.83         1.66 o                         
  15   1   3          0.40         -0.22         1.06 o                         
  16   1   3         13.64         15.18         1.05 o                         
 -17   2   3          0.42          2.20         0.65 o                         
 -16   2   3         15.77         15.74         0.91 o                         
 -15   2   3         23.12         24.47         0.92 o                         
 -14   2   3         88.91         94.77         3.11 o                         
 -13   2   3         19.14         22.84         1.05 o                         
 -12   2   3        176.13        177.49         6.82 o                         
 -11   2   3        101.47        100.41         3.33 o                         
 -10   2   3        300.00        289.19         5.50 o                         
  -9   2   3        153.82        164.80         4.58 o                         
  -8   2   3         34.05         29.72         1.15 o                         
  -7   2   3       1568.48       1603.28        30.24 o                         
  -6   2   3         95.96         90.39         1.17 o                         
  -5   2   3        420.83        448.22        12.48 o                         
  -4   2   3        271.02        282.93         7.06 o                         
  -3   2   3       2003.89       2162.70        76.91 o                         
  -2   2   3        275.23        282.71        10.42 o                         
  -1   2   3         33.50         43.43         1.15 o                         
   0   2   3       1812.53       1817.92        39.34 o                         
   1   2   3        711.09        697.80         8.64 o                         
   2   2   3       1098.63        986.48         9.67 o                         
   3   2   3          4.98          5.54         1.39 o                         
   4   2   3          1.53          1.63         2.97 o                         
   5   2   3        461.45        462.91        13.23 o                         
   6   2   3         57.81         56.74         1.75 o                         
   7   2   3          4.10          5.44         0.99 o                         
   8   2   3        162.83        155.55         3.17 o                         
   9   2   3        250.38        229.26         5.97 o                         
  10   2   3        239.90        216.65         5.17 o                         
  11   2   3        121.58        127.55         3.70 o                         
  12   2   3         48.02         47.34         1.44 o                         
  13   2   3         61.00         61.09         1.56 o                         
  14   2   3          7.94         10.58         0.80 o                         
  15   2   3          8.60         11.58         1.13 o                         
 -16   3   3          2.40          2.58         0.72 o                         
 -15   3   3         26.67         26.71         1.69 o                         
 -14   3   3          5.49          5.32         0.88 o                         
 -13   3   3         34.88         37.00         0.78 o                         
 -12   3   3         86.98         75.89         3.18 o                         
 -11   3   3          4.09          6.47         0.74 o                         
 -10   3   3          0.69          2.62         1.01 o                         
  -9   3   3          7.62         11.40         1.66 o                         
  -8   3   3        173.96        159.92         2.96 o                         
  -7   3   3         12.81         12.13         0.73 o                         
  -6   3   3        325.02        332.06         5.16 o                         
  -5   3   3         11.97         13.61         2.02 o                         
  -4   3   3        398.10        438.05        16.13 o                         
  -3   3   3          0.15          1.41         0.72 o                         
  -2   3   3        175.74        199.79         6.37 o                         
  -1   3   3        517.81        627.91        21.26 o                         
   0   3   3        101.34        117.60         6.22 o                         
   1   3   3        663.89        854.13        30.01 o                         
   2   3   3        933.65        961.71        12.22 o                         
   3   3   3         21.16         42.67         1.06 o                         
   4   3   3          0.65          0.98         1.06 o                         
   5   3   3         34.88         27.43         1.06 o                         
   6   3   3        120.71        103.71         1.70 o                         
   7   3   3        157.97        138.98         1.62 o                         
   8   3   3        216.67        214.12         3.75 o                         
   9   3   3         34.23         42.40         3.55 o                         
  10   3   3          0.20          0.46         0.91 o                         
  11   3   3          0.20          2.99         1.88 o                         
  12   3   3          0.95          3.36         0.90 o                         
  13   3   3          5.31          5.08         0.78 o                         
  14   3   3          5.27          5.51         0.89 o                         
  15   3   3          4.00          7.58         2.20 o                         
 -16   4   3         34.87         39.34         0.80 o                         
 -15   4   3          1.22          0.94         1.00 o                         
 -14   4   3         15.42         18.09         0.81 o                         
 -13   4   3          0.31          2.97         2.02 o                         
 -12   4   3         20.81         19.65         0.91 o                         
 -11   4   3        161.89        158.60         7.72 o                         
 -10   4   3         39.91         35.95         3.00 o                         
  -9   4   3        429.34        426.39        16.81 o                         
  -8   4   3         48.33         39.39         1.67 o                         
  -7   4   3        140.34        129.36         7.31 o                         
  -6   4   3          0.39          0.22         0.75 o                         
  -5   4   3         32.23         35.55         3.13 o                         
  -4   4   3        329.80        327.66        15.13 o                         
  -3   4   3        623.89        742.41        30.02 o                         
  -2   4   3        155.20        133.17         5.15 o                         
  -1   4   3       3282.72       4116.77       115.60 o                         
   0   4   3        711.76        703.82        29.61 o                         
   1   4   3        130.99        140.29         3.39 o                         
   2   4   3         11.92         16.09         0.82 o                         
   3   4   3        303.98        298.58         5.15 o                         
   4   4   3        538.27        546.37        19.59 o                         
   5   4   3       1342.64       1329.69        33.66 o                         
   6   4   3        748.73        745.83        30.96 o                         
   7   4   3        204.19        206.70         5.56 o                         
   8   4   3        525.66        488.34         7.43 o                         
   9   4   3          0.26          2.44         1.61 o                         
  10   4   3         46.58         43.91         2.24 o                         
  11   4   3         10.80         12.84         0.83 o                         
  12   4   3          1.74          2.10         0.89 o                         
  13   4   3         29.21         31.46         2.03 o                         
  14   4   3          0.03          1.70         1.36 o                         
  15   4   3         10.04         10.18         0.70 o                         
 -15   5   3         22.87         24.21         1.32 o                         
 -14   5   3          2.12          3.23         1.18 o                         
 -13   5   3         17.30         16.84         1.00 o                         
 -12   5   3         35.29         35.38         0.85 o                         
 -11   5   3          1.51          3.43         0.89 o                         
 -10   5   3        518.12        534.37        12.19 o                         
  -9   5   3          1.48          3.44         1.10 o                         
  -8   5   3        459.27        466.22         9.39 o                         
  -7   5   3        106.51        114.38         2.42 o                         
  -6   5   3         54.14         42.95         0.98 o                         
  -5   5   3         61.15         51.47         2.65 o                         
  -4   5   3         10.27          7.98         0.57 o                         
  -3   5   3        605.82        658.63        26.12 o                         
  -2   5   3        889.05       1005.67        40.14 o                         
  -1   5   3       2572.90       3008.70        99.08 o                         
   0   5   3       1527.62       1640.19        38.07 o                         
   1   5   3        143.71        149.42         3.54 o                         
   2   5   3         50.22         55.18         1.38 o                         
   3   5   3        138.58        141.34         1.97 o                         
   4   5   3        207.74        196.96         6.45 o                         
   5   5   3        484.31        450.67        17.57 o                         
   6   5   3        406.00        382.42        10.56 o                         
   7   5   3       1128.52       1100.00        53.24 o                         
   8   5   3          0.96          1.81         0.92 o                         
   9   5   3        190.19        182.47         6.79 o                         
  10   5   3          0.01          1.59         0.99 o                         
  11   5   3         24.08         23.50         1.37 o                         
  12   5   3         38.25         39.16         3.16 o                         
  13   5   3         14.67         20.12         1.99 o                         
  14   5   3         28.78         32.73         1.14 o                         
 -15   6   3          7.55         13.71         3.08 o                         
 -14   6   3          1.82          1.77         1.70 o                         
 -13   6   3         25.63         24.67         1.41 o                         
 -12   6   3         16.36          8.79         0.77 o                         
 -11   6   3         99.62        110.30         2.06 o                         
 -10   6   3        141.08        128.66         1.66 o                         
  -9   6   3         18.72         31.17         0.93 o                         
  -8   6   3         50.50         53.05         2.86 o                         
  -7   6   3          1.75          0.28         1.46 o                         
  -6   6   3         43.37         41.97         1.67 o                         
  -5   6   3         14.60         16.23         0.88 o                         
  -4   6   3        214.28        214.94         8.27 o                         
  -3   6   3          6.03          5.22         0.62 o                         
  -2   6   3        214.93        228.95         6.97 o                         
  -1   6   3          8.10          7.88         0.70 o                         
   0   6   3        564.61        594.28        23.99 o                         
   1   6   3          6.96          4.50         0.70 o                         
   2   6   3          5.03          5.65         0.68 o                         
   3   6   3        294.35        266.87         5.01 o                         
   4   6   3        130.66        110.86         3.26 o                         
   5   6   3         34.00         29.92         1.08 o                         
   6   6   3          6.80          9.13         1.77 o                         
   7   6   3         16.50         12.67         1.05 o                         
   8   6   3          1.00         -0.48         0.96 o                         
   9   6   3          0.26          0.74         1.56 o                         
  10   6   3         10.40         14.32         2.78 o                         
  11   6   3          4.56          8.77         2.20 o                         
  12   6   3          2.27          4.39         0.73 o                         
  13   6   3         27.21         27.69         3.31 o                         
  14   6   3          0.00          4.32         1.21 o                         
 -14   7   3         60.28         63.73         2.75 o                         
 -13   7   3         44.37         44.96         2.76 o                         
 -12   7   3         29.28         31.66         1.56 o                         
 -11   7   3         39.49         42.80         2.27 o                         
 -10   7   3         24.48         24.98         2.64 o                         
  -9   7   3         11.06         11.91         0.88 o                         
  -8   7   3         10.07         10.60         1.29 o                         
  -7   7   3        270.86        229.75         1.48 o                         
  -6   7   3        108.69        101.54         1.69 o                         
  -5   7   3          5.05          4.45         1.77 o                         
  -4   7   3        323.10        321.87         9.36 o                         
  -3   7   3        135.58        138.74         3.71 o                         
  -2   7   3          4.96          7.37         0.65 o                         
  -1   7   3          5.46          6.66         0.66 o                         
   0   7   3         49.13         45.96         1.50 o                         
   1   7   3       1368.53       1287.04        22.53 o                         
   2   7   3         34.61         32.60         0.80 o                         
   3   7   3       1213.98       1134.19        11.81 o                         
   4   7   3         48.87         43.35         1.63 o                         
   5   7   3         84.62         81.61         2.81 o                         
   6   7   3        123.87        116.03         2.32 o                         
   7   7   3         10.15          9.36         0.75 o                         
   8   7   3         54.23         50.26         1.62 o                         
   9   7   3          7.50          8.42         0.81 o                         
  10   7   3        137.39        144.56         7.27 o                         
  11   7   3          2.60          3.32         1.21 o                         
  12   7   3          5.21         10.57         3.20 o                         
  13   7   3         12.39         12.88         2.24 o                         
 -13   8   3        110.09        111.96         4.95 o                         
 -12   8   3         12.94         13.01         1.09 o                         
 -11   8   3         70.93         73.84         3.64 o                         
 -10   8   3         27.05         29.76         0.99 o                         
  -9   8   3         16.12         15.68         1.60 o                         
  -8   8   3          9.27          6.95         0.84 o                         
  -7   8   3        104.78        110.55         5.07 o                         
  -6   8   3         73.41         68.04         2.26 o                         
  -5   8   3         94.44        114.77         3.20 o                         
  -4   8   3          0.00          0.40         0.82 o                         
  -3   8   3        148.97        172.52         6.54 o                         
  -2   8   3         15.54         16.94         0.67 o                         
  -1   8   3         12.23         10.26         0.63 o                         
   0   8   3        603.59        625.99        18.79 o                         
   1   8   3         42.01         37.08         0.85 o                         
   2   8   3       1516.79       1448.46        26.65 o                         
   3   8   3          8.79          9.73         0.86 o                         
   4   8   3        280.09        273.15         8.69 o                         
   5   8   3        108.51        101.79         2.60 o                         
   6   8   3         19.84         17.19         1.13 o                         
   7   8   3         26.38         26.57         1.26 o                         
   8   8   3          3.05          2.75         0.74 o                         
   9   8   3        184.23        195.98         6.66 o                         
  10   8   3          4.95          5.85         1.10 o                         
  11   8   3         58.55         54.28         1.93 o                         
  12   8   3         13.35         19.12         2.08 o                         
 -12   9   3          6.87         13.76         3.28 o                         
 -11   9   3          5.65          5.46         3.49 o                         
 -10   9   3          4.86          9.03         0.80 o                         
  -9   9   3         21.31         26.67         0.87 o                         
  -8   9   3         19.36         18.67         1.14 o                         
  -7   9   3        137.42        138.64         4.03 o                         
  -6   9   3        184.62        182.19         2.49 o                         
  -5   9   3         12.76         15.04         1.23 o                         
  -4   9   3        330.20        339.18         3.99 o                         
  -3   9   3         83.33         82.70         4.31 o                         
  -2   9   3         30.54         27.29         1.72 o                         
  -1   9   3         41.22         40.15         2.25 o                         
   0   9   3          5.00          6.71         1.24 o                         
   1   9   3        157.10        153.43         4.34 o                         
   2   9   3         39.22         39.58         1.53 o                         
   3   9   3        343.14        309.50         8.96 o                         
   4   9   3          9.93         10.85         0.96 o                         
   5   9   3         41.72         38.36         0.94 o                         
   6   9   3          3.00          2.08         0.58 o                         
   7   9   3         17.15         18.28         2.10 o                         
   8   9   3         52.80         54.46         2.62 o                         
   9   9   3          0.44          4.45         2.18 o                         
  10   9   3         46.74         50.66         1.56 o                         
 -10  10   3          9.20         12.49         1.58 o                         
  -9  10   3         58.68         61.62         2.76 o                         
  -8  10   3         23.75         20.95         1.05 o                         
  -7  10   3          0.26          0.09         1.48 o                         
  -6  10   3         13.40         10.58         2.25 o                         
  -5  10   3         16.34         16.89         0.94 o                         
  -4  10   3         18.27         13.80         0.91 o                         
  -3  10   3          0.55         -0.94         1.15 o                         
  -2  10   3         95.93         80.15         1.58 o                         
  -1  10   3         50.19         49.67         1.85 o                         
   0  10   3         21.02         20.86         0.88 o                         
   1  10   3          9.77         11.61         0.97 o                         
   2  10   3         18.42         17.21         1.09 o                         
   3  10   3          1.05          1.76         0.66 o                         
   4  10   3          0.57          2.41         1.20 o                         
   5  10   3         33.25         33.73         1.25 o                         
   6  10   3          6.83          3.50         1.19 o                         
   7  10   3          0.13          2.45         0.65 o                         
   8  10   3         13.41         14.24         0.88 o                         
   9  10   3         11.80         13.96         1.05 o                         
  -8  11   3         51.25         47.61         3.15 o                         
  -7  11   3          0.71          9.03         3.67 o                         
  -6  11   3         15.33         18.45         0.85 o                         
  -5  11   3          3.32          0.70         0.91 o                         
  -4  11   3         18.37         20.44         1.93 o                         
  -3  11   3         40.32         32.01         1.31 o                         
  -2  11   3         84.25         78.42         2.24 o                         
  -1  11   3         61.27         49.84         2.40 o                         
   0  11   3         59.62         57.38         2.90 o                         
   1  11   3          1.80          0.94         0.64 o                         
   2  11   3          1.20          2.21         0.89 o                         
   3  11   3          1.18          1.37         0.92 o                         
   4  11   3         34.88         33.39         1.45 o                         
   5  11   3         42.15         39.64         2.17 o                         
   6  11   3         42.48         43.93         1.50 o                         
   7  11   3         51.05         44.24         0.91 o                         
  -4  12   3         19.43         14.86         1.12 o                         
  -3  12   3          5.30          4.23         1.27 o                         
  -2  12   3         87.72         73.76         1.62 o                         
  -1  12   3         70.48         59.05         4.56 o                         
   0  12   3         12.69         14.21         1.21 o                         
   1  12   3         49.15         46.89         1.51 o                         
   2  12   3         11.73         13.82         0.65 o                         
   3  12   3          0.85          1.94         0.58 o                         
 -17   0   4          9.05         13.76         2.85 o                         
 -16   0   4         62.08         71.67         7.30 o                         
 -15   0   4          3.81          7.15         2.29 o                         
 -14   0   4          0.18          1.67         1.07 o                         
 -13   0   4         32.98         34.81         1.55 o                         
 -12   0   4         79.76         72.11         1.81 o                         
 -11   0   4       1599.01       1561.48         5.10 o                         
 -10   0   4        431.17        428.20         3.11 o                         
  -9   0   4       2073.28       2151.70         6.13 o                         
  -8   0   4       2435.58       2494.14         6.56 o                         
  -7   0   4         48.23         39.47         1.73 o                         
  -6   0   4          3.07          7.78         0.95 o                         
  -5   0   4        186.90        195.23         1.60 o                         
  -3   0   4        173.36        134.39         1.48 o                         
   0   0   4        586.48        636.94         2.93 o                         
   1   0   4       1099.26       1104.19         3.63 o                         
   2   0   4        156.89        179.85         5.48 o                         
   3   0   4       2092.58       2265.71        25.18 o                         
   4   0   4       1997.52       1929.42         4.24 o                         
   5   0   4        186.78        205.29         6.74 o                         
   6   0   4       1392.14       1362.53         7.99 o                         
   7   0   4        808.72        796.02         2.78 o                         
   8   0   4        284.11        279.04         9.11 o                         
   9   0   4         49.47         52.65         1.46 o                         
  10   0   4         24.45         24.56         1.31 o                         
  11   0   4        256.64        249.99        12.78 o                         
  12   0   4          0.38          2.64         1.19 o                         
  13   0   4        248.02        265.32        11.27 o                         
  14   0   4         12.89         15.13         2.94 o                         
  15   0   4         51.63         56.47         3.80 o                         
 -17   1   4         36.76         35.73         1.19 o                         
 -16   1   4          4.32          1.17         0.91 o                         
 -15   1   4         24.79         26.42         2.44 o                         
 -14   1   4         24.53         21.96         1.92 o                         
 -13   1   4         45.46         42.49         1.40 o                         
 -12   1   4         95.63         97.92         2.81 o                         
 -11   1   4        137.99        140.96         3.18 o                         
 -10   1   4        369.72        367.32         5.71 o                         
  -9   1   4         88.72         90.11         1.93 o                         
  -8   1   4        361.79        343.94         6.52 o                         
  -7   1   4        180.20        172.07         2.12 o                         
  -6   1   4         74.00         87.32         1.72 o                         
  -5   1   4        875.50        934.38        11.18 o                         
  -4   1   4       1273.85       1409.03         8.74 o                         
  -3   1   4       3288.99       3496.43        32.92 o                         
  -2   1   4        979.47        963.55        13.50 o                         
  -1   1   4        268.32        258.59         2.25 o                         
   0   1   4       3379.73       3481.09        29.13 o                         
   1   1   4       1007.90       1038.98        10.90 o                         
   2   1   4         71.29         90.55         1.22 o                         
   3   1   4        334.31        365.99         3.38 o                         
   4   1   4         18.67         14.01         2.72 o                         
   5   1   4       1933.60       1813.44        21.09 o                         
   6   1   4         44.23         45.03         0.98 o                         
   7   1   4        129.12        112.27         1.81 o                         
   8   1   4        393.17        367.12         5.76 o                         
   9   1   4        416.36        393.88         3.13 o                         
  10   1   4         12.22         15.87         1.06 o                         
  11   1   4          6.03          3.51         1.64 o                         
  12   1   4         81.89         85.20         2.29 o                         
  13   1   4         11.57         15.58         2.45 o                         
  14   1   4         24.74         26.50         1.98 o                         
  15   1   4          1.68          2.36         1.71 o                         
 -17   2   4          0.06          1.14         1.63 o                         
 -16   2   4          0.29         -0.73         0.73 o                         
 -15   2   4         17.53         18.62         0.73 o                         
 -14   2   4         34.94         32.58         1.36 o                         
 -13   2   4        124.75        132.45         3.13 o                         
 -12   2   4         32.79         34.22         0.84 o                         
 -11   2   4         90.49         88.89         1.55 o                         
 -10   2   4         24.05         23.96         0.96 o                         
  -9   2   4         80.39         82.51         1.85 o                         
  -8   2   4        154.68        144.65         1.82 o                         
  -7   2   4        270.79        250.59         6.24 o                         
  -6   2   4        522.54        518.43        12.80 o                         
  -5   2   4       1118.04       1052.47        28.28 o                         
  -4   2   4        669.90        669.76        30.95 o                         
  -3   2   4         99.37         91.41         1.94 o                         
  -2   2   4        259.83        278.96         5.78 o                         
  -1   2   4       1847.93       1821.48         9.32 o                         
   0   2   4        991.24       1048.76         4.11 o                         
   1   2   4          1.80          2.12         0.90 o                         
   2   2   4       8581.38       8801.30       278.10 o                         
   3   2   4       1178.73       1130.78        18.50 o                         
   4   2   4          4.68          7.81         1.28 o                         
   5   2   4       1605.93       1609.40        35.38 o                         
   6   2   4        276.13        258.43         6.34 o                         
   7   2   4        166.20        142.75         4.92 o                         
   8   2   4        276.73        264.75         4.98 o                         
   9   2   4        541.64        530.15         8.18 o                         
  10   2   4         17.21         20.25         1.31 o                         
  11   2   4         24.64         24.36         1.89 o                         
  12   2   4         71.94         71.47         1.26 o                         
  13   2   4          1.53          5.03         0.80 o                         
  14   2   4          0.80          2.04         0.98 o                         
  15   2   4          6.15          8.15         0.85 o                         
 -16   3   4         10.89         15.38         1.31 o                         
 -15   3   4        172.87        169.84         4.02 o                         
 -14   3   4         59.42         58.99         1.22 o                         
 -13   3   4        186.41        185.64         3.91 o                         
 -12   3   4         13.11         16.47         0.98 o                         
 -11   3   4        136.41        135.58         2.79 o                         
 -10   3   4         52.04         50.08         1.28 o                         
  -9   3   4         37.89         32.71         0.73 o                         
  -8   3   4        853.13        847.71        16.03 o                         
  -7   3   4        257.22        240.14         2.56 o                         
  -6   3   4       3008.63       3002.16        31.65 o                         
  -5   3   4        129.53        126.25         2.42 o                         
  -4   3   4       1298.17       1403.12        55.72 o                         
  -3   3   4        216.21        255.97         5.97 o                         
  -2   3   4          3.04          6.72         0.80 o                         
  -1   3   4        505.48        528.54        18.87 o                         
   0   3   4         50.54         63.66         1.02 o                         
   1   3   4       2342.62       2293.57        16.86 o                         
   2   3   4       2198.24       2215.87        30.29 o                         
   3   3   4        666.79        575.58         5.93 o                         
   4   3   4        243.77        231.39         4.71 o                         
   5   3   4          7.15          6.76         1.00 o                         
   6   3   4          6.60          6.20         1.84 o                         
   7   3   4        204.94        185.48         5.48 o                         
   8   3   4       1124.10       1080.44        22.01 o                         
   9   3   4        319.41        315.31         6.96 o                         
  10   3   4         14.61         12.29         1.32 o                         
  11   3   4        322.58        312.74         8.14 o                         
  12   3   4         18.04         20.95         1.76 o                         
  13   3   4         29.11         25.85         1.60 o                         
  14   3   4          2.02          2.58         0.76 o                         
  15   3   4          6.58         10.40         0.85 o                         
 -16   4   4          8.46          9.28         2.03 o                         
 -15   4   4          5.90          3.83         0.84 o                         
 -14   4   4        127.42        123.16         0.99 o                         
 -13   4   4         36.32         42.22         1.48 o                         
 -12   4   4         55.37         54.75         2.67 o                         
 -11   4   4          2.08          4.38         0.90 o                         
 -10   4   4          9.01         11.19         0.95 o                         
  -9   4   4        263.71        268.17         2.66 o                         
  -8   4   4          0.15          2.51         0.82 o                         
  -7   4   4       1763.12       1835.39       122.50 o                         
  -6   4   4         33.39         30.18         1.69 o                         
  -5   4   4       1410.07       1413.16        33.51 o                         
  -4   4   4        607.46        647.13        29.75 o                         
  -3   4   4          1.54          2.70         0.75 o                         
  -2   4   4         91.89        126.67         3.77 o                         
  -1   4   4        130.49        111.59         3.28 o                         
   0   4   4         53.51         37.02         1.66 o                         
   1   4   4         56.61         67.07         1.26 o                         
   2   4   4       1508.76       1353.93        25.25 o                         
   3   4   4        131.15        102.54         2.51 o                         
   4   4   4        134.39        134.74         4.70 o                         
   5   4   4        174.37        145.75         2.99 o                         
   6   4   4        517.10        451.84        10.26 o                         
   7   4   4          7.47          9.74         1.65 o                         
   8   4   4        277.45        281.67         9.10 o                         
   9   4   4         22.83         25.59         1.08 o                         
  10   4   4        165.19        164.31         1.17 o                         
  11   4   4          0.94          3.59         1.65 o                         
  12   4   4         53.60         52.58         2.52 o                         
  13   4   4          4.92          6.05         1.37 o                         
  14   4   4          1.80          8.10         2.66 o                         
 -15   5   4          1.31          3.57         1.76 o                         
 -14   5   4         20.38         22.57         1.21 o                         
 -13   5   4         43.52         44.81         1.77 o                         
 -12   5   4          7.95         14.25         1.80 o                         
 -11   5   4        109.66        103.27         2.43 o                         
 -10   5   4        120.20        115.93         4.90 o                         
  -9   5   4          2.64          5.40         0.99 o                         
  -8   5   4          3.19          2.39         0.89 o                         
  -7   5   4        150.56        131.88         4.72 o                         
  -6   5   4        166.95        169.71         6.86 o                         
  -5   5   4          5.81          7.28         1.10 o                         
  -4   5   4          2.19          0.42         0.67 o                         
  -3   5   4        856.47        975.43        35.32 o                         
  -2   5   4        602.92        681.99        22.77 o                         
  -1   5   4          1.34          2.76         0.69 o                         
   0   5   4        576.69        637.48        14.70 o                         
   1   5   4        814.88        850.02        11.23 o                         
   2   5   4        207.40        199.57         4.86 o                         
   3   5   4          5.07          9.58         0.87 o                         
   4   5   4       1394.61       1319.23        28.34 o                         
   5   5   4        427.81        410.30        16.08 o                         
   6   5   4        524.23        497.37        16.97 o                         
   7   5   4        118.76        122.52         2.82 o                         
   8   5   4        156.62        154.55         6.08 o                         
   9   5   4          0.24         -0.04         1.18 o                         
  10   5   4          2.96          4.40         0.87 o                         
  11   5   4         65.84         67.91         1.13 o                         
  12   5   4          2.24          2.55         0.87 o                         
  13   5   4          0.36          0.88         1.28 o                         
  14   5   4          7.58         10.59         1.00 o                         
 -15   6   4         13.70         16.95         3.69 o                         
 -14   6   4          3.74          5.53         0.71 o                         
 -13   6   4         13.56         11.95         0.86 o                         
 -12   6   4          1.73          2.73         1.34 o                         
 -11   6   4         70.59         69.88         1.94 o                         
 -10   6   4          0.83         -0.04         2.21 o                         
  -9   6   4        203.27        193.02         2.18 o                         
  -8   6   4         69.15         71.36         0.98 o                         
  -7   6   4         23.92         32.53         0.91 o                         
  -6   6   4         88.07         90.79         4.39 o                         
  -5   6   4        125.09        121.62         3.08 o                         
  -4   6   4        150.95        170.96         5.99 o                         
  -3   6   4        173.22        205.29         4.57 o                         
  -2   6   4        410.88        466.38        15.14 o                         
  -1   6   4        433.10        480.67        16.82 o                         
   0   6   4         17.31         18.82         1.14 o                         
   1   6   4         95.27         95.25         3.20 o                         
   2   6   4        229.07        212.93         5.96 o                         
   3   6   4         86.91         88.09         2.43 o                         
   4   6   4        996.29        945.80        18.89 o                         
   5   6   4        453.26        435.98         4.90 o                         
   6   6   4        455.01        459.63        21.05 o                         
   7   6   4          0.27          0.65         1.01 o                         
   8   6   4         43.44         42.31         0.99 o                         
   9   6   4          0.30          3.09         1.22 o                         
  10   6   4          3.72          3.54         1.08 o                         
  11   6   4         37.28         40.98         3.67 o                         
  12   6   4          0.23          1.04         1.02 o                         
  13   6   4         27.61         34.47         1.73 o                         
 -14   7   4         14.64         17.83         3.67 o                         
 -13   7   4          2.90          4.24         2.24 o                         
 -12   7   4         85.18         81.30         0.92 o                         
 -11   7   4         47.79         41.58         3.92 o                         
 -10   7   4        153.51        147.12         3.55 o                         
  -9   7   4         64.04         57.77         2.91 o                         
  -8   7   4          7.49          8.03         1.57 o                         
  -7   7   4        125.94        120.30         6.02 o                         
  -6   7   4          9.60          5.96         0.66 o                         
  -5   7   4         46.93         44.83         1.81 o                         
  -4   7   4         73.06         86.08         1.81 o                         
  -3   7   4        444.50        471.88        13.06 o                         
  -2   7   4        303.80        332.27        12.45 o                         
  -1   7   4        197.07        216.01         7.71 o                         
   0   7   4        293.44        288.68        11.84 o                         
   1   7   4         52.01         60.81         0.95 o                         
   2   7   4         68.79         70.45         1.33 o                         
   3   7   4        344.48        337.68         5.43 o                         
   4   7   4         60.14         61.84         1.17 o                         
   5   7   4        317.21        306.61         7.50 o                         
   6   7   4          0.99          3.37         0.84 o                         
   7   7   4         14.42         16.06         1.20 o                         
   8   7   4          0.52          1.33         0.76 o                         
   9   7   4         16.54         16.01         0.79 o                         
  10   7   4         33.21         34.48         1.73 o                         
  11   7   4          0.19          5.86         3.11 o                         
  12   7   4         44.85         47.08         3.44 o                         
 -13   8   4         14.89         17.17         1.93 o                         
 -12   8   4         23.84         23.42         2.85 o                         
 -11   8   4          4.85          7.09         0.89 o                         
 -10   8   4          4.36          7.96         2.89 o                         
  -9   8   4         40.50         38.58         4.01 o                         
  -8   8   4          0.32         -0.10         0.75 o                         
  -7   8   4         27.16         29.17         1.75 o                         
  -6   8   4         11.60         11.13         1.38 o                         
  -5   8   4          2.19          3.27         0.75 o                         
  -4   8   4         16.09         19.19         0.88 o                         
  -3   8   4         38.65         45.51         1.55 o                         
  -2   8   4         11.95         13.87         0.92 o                         
  -1   8   4         92.51        100.98         5.50 o                         
   0   8   4        150.33        161.25         5.71 o                         
   1   8   4         10.94         11.49         0.72 o                         
   2   8   4         22.86         22.09         0.89 o                         
   3   8   4         91.54         96.65         2.02 o                         
   4   8   4         45.66         45.41         0.99 o                         
   5   8   4         19.52         20.51         1.52 o                         
   6   8   4         41.85         41.07         1.52 o                         
   7   8   4         74.24         79.63         3.68 o                         
   8   8   4          1.47          5.33         1.45 o                         
   9   8   4         12.79         13.96         1.53 o                         
  10   8   4          7.92         13.44         4.15 o                         
  11   8   4          8.13         11.45         2.97 o                         
 -11   9   4          4.12          6.75         0.88 o                         
 -10   9   4         10.61         12.51         2.36 o                         
  -9   9   4         34.72         44.55         3.76 o                         
  -8   9   4         25.07         24.13         3.97 o                         
  -7   9   4          0.41          4.90         1.02 o                         
  -6   9   4        101.75        108.19         5.35 o                         
  -5   9   4          5.08          9.15         1.97 o                         
  -4   9   4         69.50         68.87         3.43 o                         
  -3   9   4          0.17          0.01         0.81 o                         
  -2   9   4          7.04          9.10         0.91 o                         
  -1   9   4         12.97         10.89         0.97 o                         
   0   9   4          1.33          5.28         0.69 o                         
   1   9   4        233.20        223.39         3.56 o                         
   2   9   4          0.46          1.71         0.61 o                         
   3   9   4        192.75        187.86         2.30 o                         
   4   9   4         22.14         24.42         0.65 o                         
   5   9   4         68.31         69.37         2.57 o                         
   6   9   4          5.36          8.38         1.73 o                         
   7   9   4          6.31          3.74         0.61 o                         
   8   9   4         13.10         14.16         1.48 o                         
   9   9   4          1.93          2.37         1.84 o                         
  10   9   4          1.19          4.45         1.78 o                         
 -10  10   4          4.86          7.54         1.77 o                         
  -9  10   4          2.26          3.99         2.07 o                         
  -8  10   4          0.59          0.07         0.95 o                         
  -7  10   4         75.19         69.62         7.21 o                         
  -6  10   4          7.03          9.89         0.95 o                         
  -5  10   4        116.23        118.92         4.87 o                         
  -4  10   4          0.87          3.62         1.26 o                         
  -3  10   4         43.03         43.01         2.19 o                         
  -2  10   4          8.48         10.51         1.60 o                         
  -1  10   4         45.51         48.08         1.44 o                         
   0  10   4        116.03        119.71         2.26 o                         
   1  10   4         35.65         36.12         1.55 o                         
   2  10   4        110.13        105.58         2.81 o                         
   3  10   4         20.92         23.31         0.70 o                         
   4  10   4          7.98          7.92         1.12 o                         
   5  10   4         11.38         13.41         1.19 o                         
   6  10   4          8.27          9.32         1.20 o                         
   7  10   4         56.03         59.37         1.40 o                         
   8  10   4         15.48         17.08         2.26 o                         
  -7  11   4          3.99          0.53         4.10 o                         
  -6  11   4          2.40          0.58         0.95 o                         
  -5  11   4          0.01          3.50         5.48 o                         
  -4  11   4          7.94          9.62         0.89 o                         
  -3  11   4          3.54          6.96         1.40 o                         
  -2  11   4         10.33         10.80         0.97 o                         
  -1  11   4          4.67          2.97         1.66 o                         
   0  11   4         11.40         11.55         0.61 o                         
   1  11   4         19.67         22.23         1.24 o                         
   2  11   4          0.05          2.04         0.64 o                         
   3  11   4          1.98          2.78         0.64 o                         
   4  11   4          2.22          3.51         1.57 o                         
   5  11   4          0.00          1.38         1.42 o                         
   6  11   4         16.21         16.18         1.64 o                         
  -3  12   4         18.74         19.63         1.21 o                         
  -2  12   4          0.52          1.12         0.92 o                         
  -1  12   4          2.21          1.75         0.94 o                         
   0  12   4          2.02          3.71         0.68 o                         
   1  12   4          3.62          5.53         1.45 o                         
   2  12   4          2.87          5.70         1.54 o                         
 -17   1   5         23.49         26.35         0.97 o                         
 -16   1   5          0.36          4.63         1.01 o                         
 -15   1   5         31.14         28.58         0.82 o                         
 -14   1   5         45.93         49.57         3.08 o                         
 -13   1   5        120.29        116.70         4.09 o                         
 -12   1   5        233.31        227.92         4.51 o                         
 -11   1   5        211.65        195.84         3.95 o                         
 -10   1   5        639.27        647.06        12.48 o                         
  -9   1   5        592.56        554.97        14.44 o                         
  -8   1   5        113.19        114.33         2.21 o                         
  -7   1   5         10.13          7.98         0.73 o                         
  -6   1   5         14.22          7.46         0.71 o                         
  -5   1   5         13.14         21.90         0.73 o                         
  -4   1   5         44.51         22.10         0.73 o                         
  -3   1   5       2319.34       2590.83        13.06 o                         
  -2   1   5        965.81        961.72        10.54 o                         
  -1   1   5       1304.25       1336.30        14.31 o                         
   0   1   5          4.75          7.95         1.02 o                         
   1   1   5       2618.51       2592.09        28.60 o                         
   2   1   5        738.87        759.33        10.99 o                         
   3   1   5       1681.08       1668.48        22.77 o                         
   4   1   5       1759.26       1754.38        19.23 o                         
   5   1   5        857.74        844.03         8.19 o                         
   6   1   5        692.40        666.87         4.85 o                         
   7   1   5        122.18        124.90         1.73 o                         
   8   1   5          1.27          6.48         1.14 o                         
   9   1   5          0.46          1.77         0.77 o                         
  10   1   5        182.33        164.18         4.10 o                         
  11   1   5         30.50         31.42         0.90 o                         
  12   1   5         94.70         90.93         2.92 o                         
  13   1   5         15.95         17.81         1.57 o                         
  14   1   5         44.02         43.25         1.40 o                         
  15   1   5          9.44         12.88         2.22 o                         
 -16   2   5         98.77         98.64         3.97 o                         
 -15   2   5          1.38          3.07         0.84 o                         
 -14   2   5        230.92        233.14         7.66 o                         
 -13   2   5         25.46         26.97         1.96 o                         
 -12   2   5        252.34        258.60         4.41 o                         
 -11   2   5         14.23         12.71         1.19 o                         
 -10   2   5          2.48          2.42         1.05 o                         
  -9   2   5        748.52        730.22         7.32 o                         
  -8   2   5        262.23        261.17         6.63 o                         
  -7   2   5       1532.01       1549.83        33.99 o                         
  -6   2   5         31.87         46.22         0.71 o                         
  -5   2   5       2124.72       2213.92        88.73 o                         
  -4   2   5          0.68          4.23         1.04 o                         
  -3   2   5       1295.83       1300.29        39.95 o                         
  -2   2   5         83.84         78.04         1.99 o                         
  -1   2   5        163.93        139.47         2.32 o                         
   0   2   5       1297.02       1234.22         7.52 o                         
   1   2   5       1336.37       1424.86        10.98 o                         
   2   2   5          0.11          3.01         1.08 o                         
   3   2   5       1091.04       1109.95         8.70 o                         
   4   2   5        365.23        316.72         3.03 o                         
   5   2   5        165.85        164.75         3.91 o                         
   6   2   5        301.42        277.20         3.02 o                         
   7   2   5        209.19        202.98         5.13 o                         
   8   2   5       1232.58       1193.17        20.08 o                         
   9   2   5        123.85        119.60         3.64 o                         
  10   2   5        246.34        233.95         6.41 o                         
  11   2   5         11.32         10.40         0.83 o                         
  12   2   5        106.69        111.07         3.64 o                         
  13   2   5          5.91          5.61         1.47 o                         
  14   2   5          0.29          0.64         1.87 o                         
  15   2   5         10.67         12.28         1.08 o                         
 -16   3   5          0.00          2.17         0.74 o                         
 -15   3   5         17.53         16.10         0.83 o                         
 -14   3   5          1.61          4.23         0.68 o                         
 -13   3   5         23.45         23.35         1.10 o                         
 -12   3   5          0.85          2.56         0.68 o                         
 -11   3   5          2.27          1.89         0.64 o                         
 -10   3   5        113.96        109.44         2.04 o                         
  -9   3   5         33.34         40.24         0.92 o                         
  -8   3   5        713.84        717.88        10.28 o                         
  -7   3   5        261.54        240.56         5.82 o                         
  -6   3   5        609.27        630.46         6.96 o                         
  -5   3   5        115.36        122.22         4.89 o                         
  -4   3   5         92.66        101.46         3.93 o                         
  -3   3   5         44.38         38.80         1.80 o                         
  -2   3   5        127.37        126.08         5.23 o                         
  -1   3   5        151.82        194.96         7.83 o                         
   0   3   5         31.92         35.91         0.90 o                         
   1   3   5          4.22         13.78         0.93 o                         
   2   3   5         24.52          9.50         0.77 o                         
   3   3   5         15.73         14.46         0.87 o                         
   4   3   5         63.15         59.18         3.28 o                         
   5   3   5        110.88        122.39         6.01 o                         
   6   3   5          3.03          3.32         1.01 o                         
   7   3   5        371.68        363.81         5.42 o                         
   8   3   5         16.27         16.48         0.88 o                         
   9   3   5         81.69         72.34         1.51 o                         
  10   3   5          4.27          7.87         0.92 o                         
  11   3   5         47.18         47.42         0.97 o                         
  12   3   5          0.04          0.44         1.50 o                         
  13   3   5          0.16          3.57         1.35 o                         
  14   3   5          1.36          0.41         0.73 o                         
 -16   4   5         21.67         24.08         0.95 o                         
 -15   4   5          0.10          0.20         2.27 o                         
 -14   4   5         13.62         10.90         0.92 o                         
 -13   4   5          0.46          0.45         0.69 o                         
 -12   4   5         46.22         46.65         1.09 o                         
 -11   4   5         49.17         53.36         1.57 o                         
 -10   4   5          1.09          4.03         0.89 o                         
  -9   4   5          2.15          2.59         0.87 o                         
  -8   4   5        108.06        117.66         3.32 o                         
  -7   4   5         63.23         57.67         4.50 o                         
  -6   4   5         46.99         40.53         2.18 o                         
  -5   4   5        267.95        273.61         8.28 o                         
  -4   4   5          4.13          6.42         0.63 o                         
  -3   4   5       1556.08       1709.81        55.85 o                         
  -2   4   5         27.42         31.43         0.67 o                         
  -1   4   5        603.24        654.77        24.32 o                         
   0   4   5          1.79          3.13         0.74 o                         
   1   4   5          2.57          5.80         0.79 o                         
   2   4   5          1.15          1.25         1.29 o                         
   3   4   5        460.13        441.81         9.52 o                         
   4   4   5        214.74        201.12         2.14 o                         
   5   4   5         74.71         77.09         1.75 o                         
   6   4   5        469.85        439.30        10.88 o                         
   7   4   5         11.93         14.03         1.67 o                         
   8   4   5         76.65         77.95         2.37 o                         
   9   4   5         72.33         72.10         1.73 o                         
  10   4   5          7.90         11.76         1.05 o                         
  11   4   5         16.90         15.99         0.82 o                         
  12   4   5          2.23          6.02         0.83 o                         
  13   4   5          2.26          2.97         1.86 o                         
  14   4   5          6.06          8.51         1.16 o                         
 -15   5   5          5.52          5.59         1.53 o                         
 -14   5   5          7.62          7.82         0.89 o                         
 -13   5   5         44.07         44.13         2.87 o                         
 -12   5   5         94.77         91.29         1.51 o                         
 -11   5   5         55.98         52.49         1.61 o                         
 -10   5   5        371.36        364.19         5.26 o                         
  -9   5   5        148.21        143.22        10.02 o                         
  -8   5   5         29.37         29.48         1.81 o                         
  -7   5   5        218.78        211.15         7.47 o                         
  -6   5   5        274.07        283.38        11.09 o                         
  -5   5   5          0.66          1.50         0.99 o                         
  -4   5   5        343.95        396.02        11.16 o                         
  -3   5   5        331.16        340.77         9.43 o                         
  -2   5   5       1458.19       1622.50        46.48 o                         
  -1   5   5         90.89        108.26         4.97 o                         
   0   5   5        471.99        444.92         4.73 o                         
   1   5   5          0.00         -0.11         1.06 o                         
   2   5   5          5.43          6.55         0.82 o                         
   3   5   5         58.91         67.76         3.66 o                         
   4   5   5         90.50         73.24         3.56 o                         
   5   5   5        713.79        675.88        27.38 o                         
   6   5   5         38.18         38.82         1.76 o                         
   7   5   5        387.37        365.50        12.44 o                         
   8   5   5         18.52         19.00         1.25 o                         
   9   5   5         88.22         90.45         2.95 o                         
  10   5   5          9.75          7.56         1.25 o                         
  11   5   5          6.07          6.33         0.82 o                         
  12   5   5         23.23         24.65         1.55 o                         
  13   5   5          4.46          5.88         1.62 o                         
 -15   6   5          0.09          3.89         1.30 o                         
 -14   6   5          2.45          4.33         0.83 o                         
 -13   6   5         15.76         16.19         0.95 o                         
 -12   6   5         51.83         49.45         1.01 o                         
 -11   6   5        129.66        143.18         8.77 o                         
 -10   6   5         20.87         24.44         3.24 o                         
  -9   6   5          4.38          4.24         0.76 o                         
  -8   6   5         89.20         90.40         1.01 o                         
  -7   6   5          0.95          2.64         0.87 o                         
  -6   6   5         49.63         49.31         1.98 o                         
  -5   6   5         29.09         30.77         1.61 o                         
  -4   6   5        156.55        172.09         4.86 o                         
  -3   6   5        268.52        306.61        12.22 o                         
  -2   6   5          1.33          1.64         0.66 o                         
  -1   6   5         94.74         92.57         3.93 o                         
   0   6   5         45.00         51.59         1.60 o                         
   1   6   5         66.50         57.32         1.46 o                         
   2   6   5          0.02          3.07         0.93 o                         
   3   6   5         21.90         25.79         1.33 o                         
   4   6   5        255.28        236.31         5.37 o                         
   5   6   5         20.50         23.23         0.90 o                         
   6   6   5        119.58        109.69         4.48 o                         
   7   6   5          2.17          4.72         1.78 o                         
   8   6   5          6.08          7.05         1.90 o                         
   9   6   5         15.90         18.96         3.78 o                         
  10   6   5          3.87          6.30         0.93 o                         
  11   6   5         51.05         58.60         1.52 o                         
  12   6   5          0.29          8.30         2.97 o                         
  13   6   5          3.33          6.18         2.21 o                         
 -14   7   5         11.05         15.85         0.88 o                         
 -13   7   5         25.64         28.82         2.29 o                         
 -12   7   5         12.53         17.65         7.56 o                         
 -11   7   5          0.05          4.50         1.38 o                         
 -10   7   5         22.24         20.35         3.33 o                         
  -9   7   5         26.49         31.24         1.13 o                         
  -8   7   5        147.55        152.12         5.05 o                         
  -7   7   5          9.31          8.04         2.63 o                         
  -6   7   5        295.95        310.43        25.92 o                         
  -5   7   5        390.66        429.78        19.72 o                         
  -4   7   5        221.96        235.42         7.03 o                         
  -3   7   5        215.14        229.96         5.88 o                         
  -2   7   5         18.47         24.46         1.50 o                         
  -1   7   5        194.34        200.92         8.71 o                         
   0   7   5         28.56         24.07         0.87 o                         
   1   7   5        579.84        560.78        16.40 o                         
   2   7   5         56.53         52.06         1.15 o                         
   3   7   5         18.05         20.91         0.63 o                         
   4   7   5         86.34         72.34         0.95 o                         
   5   7   5         59.05         52.84         1.89 o                         
   6   7   5          5.51          6.57         1.24 o                         
   7   7   5          0.38          5.39         2.24 o                         
   8   7   5        173.15        173.73         4.00 o                         
   9   7   5         21.70         18.78         0.90 o                         
  10   7   5          2.03          0.42         0.69 o                         
  11   7   5         32.41         34.83         2.31 o                         
  12   7   5          1.85          4.26         4.20 o                         
 -13   8   5         19.56         17.28         2.81 o                         
 -12   8   5          3.35          4.82         0.95 o                         
 -11   8   5          3.04          2.42         0.79 o                         
 -10   8   5         49.81         50.80         1.73 o                         
  -9   8   5         56.84         54.24         4.84 o                         
  -8   8   5         13.47          9.35         0.85 o                         
  -7   8   5         74.70         82.62         1.28 o                         
  -6   8   5         67.66         71.51         2.50 o                         
  -5   8   5        142.02        158.53         4.85 o                         
  -4   8   5         43.69         45.34         1.51 o                         
  -3   8   5        168.83        175.11         4.31 o                         
  -2   8   5         35.78         41.62         2.19 o                         
  -1   8   5         41.28         38.57         1.92 o                         
   0   8   5        415.20        393.42         5.83 o                         
   1   8   5         18.38         18.78         0.98 o                         
   2   8   5        205.21        199.81         3.99 o                         
   3   8   5         63.80         64.83         2.41 o                         
   4   8   5         49.33         43.91         0.88 o                         
   5   8   5         39.40         41.30         0.72 o                         
   6   8   5          2.31          3.19         0.61 o                         
   7   8   5         19.65         17.90         0.68 o                         
   8   8   5         12.85         10.98         0.84 o                         
   9   8   5         34.95         35.66         1.49 o                         
  10   8   5          5.29          6.35         1.23 o                         
  11   8   5          0.17          5.11         3.79 o                         
 -11   9   5          0.84          3.74         2.38 o                         
 -10   9   5          4.90          6.37         3.28 o                         
  -9   9   5          0.36          2.62         1.47 o                         
  -8   9   5         52.78         47.37         3.63 o                         
  -7   9   5          3.06          3.60         1.30 o                         
  -6   9   5        113.45        123.48         1.51 o                         
  -5   9   5        105.68        105.28         3.45 o                         
  -4   9   5         32.31         33.50         1.95 o                         
  -3   9   5         40.60         41.82         1.41 o                         
  -2   9   5          0.26          1.86         0.68 o                         
  -1   9   5         55.63         58.84         1.66 o                         
   0   9   5          1.35          1.91         0.98 o                         
   1   9   5        268.34        258.23         9.26 o                         
   2   9   5         54.72         56.48         1.35 o                         
   3   9   5         35.67         36.03         0.87 o                         
   4   9   5         72.48         67.41         1.35 o                         
   5   9   5          9.08         11.83         1.27 o                         
   6   9   5          0.27          3.05         1.40 o                         
   7   9   5          2.40          1.65         1.42 o                         
   8   9   5         41.94         42.18         1.56 o                         
   9   9   5          1.60          1.18         0.84 o                         
  -9  10   5          7.33         10.06         2.94 o                         
  -8  10   5         36.70         39.50         2.12 o                         
  -7  10   5         18.16         18.85         0.97 o                         
  -6  10   5          0.37          3.61         0.85 o                         
  -5  10   5          0.63          1.14         1.14 o                         
  -4  10   5         86.45         88.92         2.88 o                         
  -3  10   5         57.33         67.16         3.04 o                         
  -2  10   5         19.82         24.63         2.77 o                         
  -1  10   5         52.19         57.51         2.45 o                         
   0  10   5         30.23         26.55         0.76 o                         
   1  10   5          3.51          3.20         1.15 o                         
   2  10   5          0.02          0.31         1.25 o                         
   3  10   5         13.34         15.36         1.69 o                         
   4  10   5         70.21         63.42         1.00 o                         
   5  10   5          2.42          1.98         0.93 o                         
   6  10   5         48.92         48.72         1.18 o                         
   7  10   5         38.89         38.18         3.02 o                         
   8  10   5          0.15         -0.82         2.85 o                         
  -7  11   5          1.68          3.42         0.97 o                         
  -6  11   5         22.19         22.66         5.23 o                         
  -5  11   5          6.88          7.12         0.91 o                         
  -4  11   5         85.60         90.36         2.72 o                         
  -3  11   5         30.97         30.48         1.09 o                         
  -2  11   5        114.00        114.64         7.98 o                         
  -1  11   5          1.87          2.80         1.31 o                         
   0  11   5         43.24         41.53         2.20 o                         
   1  11   5          2.88          5.36         1.01 o                         
   2  11   5          0.92          1.27         0.93 o                         
   3  11   5         10.14         11.12         0.68 o                         
   4  11   5          8.16          7.62         1.03 o                         
   5  11   5         61.07         63.88         2.66 o                         
  -2  12   5         10.01         13.38         2.34 o                         
  -1  12   5         51.83         43.70         0.88 o                         
   0  12   5          5.10          7.42         0.99 o                         
 -17   0   6          9.09         14.60         1.09 o                         
 -16   0   6          6.03          9.38         1.02 o                         
 -15   0   6          4.39          2.77         3.58 o                         
 -14   0   6         30.93         31.97         2.76 o                         
 -13   0   6        285.61        288.72         2.59 o                         
 -12   0   6        247.66        231.63         2.50 o                         
 -11   0   6       1617.54       1628.15         5.35 o                         
 -10   0   6       1503.39       1529.70         5.10 o                         
  -9   0   6         28.72         30.07         1.73 o                         
  -8   0   6        699.18        652.15        28.24 o                         
  -7   0   6        580.04        593.43        14.74 o                         
  -6   0   6        378.71        389.05         3.93 o                         
  -5   0   6        152.78        192.74         1.34 o                         
  -4   0   6       8956.25      10385.40        12.87 o                         
  -3   0   6        557.18        443.33         9.26 o                         
  -2   0   6         55.47         58.79         1.22 o                         
  -1   0   6       5907.76       5860.96        50.35 o                         
   0   0   6         85.84        123.07         8.38 o                         
   1   0   6          1.04          3.97         1.18 o                         
   2   0   6       1432.72       1415.62        12.05 o                         
   3   0   6          3.16          4.62         1.50 o                         
   4   0   6       4439.01       4319.23       113.40 o                         
   5   0   6        355.17        311.09         1.87 o                         
   6   0   6       1233.91       1176.55        14.73 o                         
   7   0   6       1162.00       1112.15        11.27 o                         
   8   0   6         10.75         13.54         2.29 o                         
   9   0   6        120.38        125.17         5.79 o                         
  10   0   6          0.31          4.94         1.16 o                         
  11   0   6        344.84        328.30        17.75 o                         
  12   0   6         10.72         10.80         3.89 o                         
  13   0   6        106.75        102.97        10.02 o                         
  14   0   6         88.52         98.99         1.24 o                         
 -17   1   6         16.05         15.72         1.64 o                         
 -16   1   6          5.21          7.65         0.86 o                         
 -15   1   6          5.40          6.65         0.73 o                         
 -14   1   6          1.15          1.53         0.77 o                         
 -13   1   6         34.41         34.17         0.96 o                         
 -12   1   6        139.59        132.63         3.34 o                         
 -11   1   6         74.11         69.84         1.41 o                         
 -10   1   6        243.50        225.24         3.29 o                         
  -9   1   6          8.74          8.99         0.74 o                         
  -8   1   6          1.85          1.05         1.73 o                         
  -7   1   6          0.08          0.61         0.80 o                         
  -6   1   6        382.65        417.62         3.80 o                         
  -5   1   6       1578.24       1618.33        27.01 o                         
  -4   1   6        258.85        218.39         1.72 o                         
  -3   1   6        291.32        279.02         4.63 o                         
  -2   1   6        522.96        394.99         5.56 o                         
  -1   1   6        665.70        682.39         5.80 o                         
   0   1   6         41.80         48.81         2.45 o                         
   1   1   6        159.10        172.91         2.84 o                         
   2   1   6         90.75         61.09         1.62 o                         
   3   1   6       2029.47       1982.47        18.80 o                         
   4   1   6         26.36         29.54         1.10 o                         
   5   1   6        766.62        711.61         8.10 o                         
   6   1   6        237.14        234.70         3.70 o                         
   7   1   6        427.71        396.26         5.86 o                         
   8   1   6         17.43         18.70         2.43 o                         
   9   1   6         19.47         19.53         1.80 o                         
  10   1   6         69.37         74.05         3.01 o                         
  11   1   6          3.81          9.44         1.00 o                         
  12   1   6         57.93         56.43         2.09 o                         
  13   1   6          4.43          9.72         1.81 o                         
  14   1   6          0.00          4.11         0.77 o                         
 -16   2   6         16.30         18.28         1.28 o                         
 -15   2   6         12.82         15.41         0.97 o                         
 -14   2   6         44.79         43.92         1.63 o                         
 -13   2   6          1.27          3.36         1.27 o                         
 -12   2   6          8.77          9.11         1.12 o                         
 -11   2   6         17.33         17.58         0.75 o                         
 -10   2   6         66.66         65.68         2.29 o                         
  -9   2   6        250.74        223.75         3.37 o                         
  -8   2   6        127.21        119.86         1.60 o                         
  -7   2   6        497.03        498.01         6.33 o                         
  -6   2   6        586.02        591.77        12.20 o                         
  -5   2   6        232.71        265.35         8.24 o                         
  -4   2   6       1265.18       1251.31         6.39 o                         
  -3   2   6        133.53        110.29         2.45 o                         
  -2   2   6       1002.19       1064.87         9.44 o                         
  -1   2   6        336.10        304.51         3.60 o                         
   0   2   6       1857.65       1901.99        20.37 o                         
   1   2   6        533.33        493.93         5.71 o                         
   2   2   6        745.57        773.43        21.80 o                         
   3   2   6        539.74        571.06        10.73 o                         
   4   2   6        105.11         90.92         1.91 o                         
   5   2   6        109.46        113.47         2.25 o                         
   6   2   6          5.80          5.43         0.87 o                         
   7   2   6         80.63         82.83         1.07 o                         
   8   2   6          0.99          0.89         0.82 o                         
   9   2   6          2.47          3.53         2.03 o                         
  10   2   6         55.43         57.64         1.99 o                         
  11   2   6         11.67         13.41         1.04 o                         
  12   2   6          7.44         10.24         2.56 o                         
  13   2   6          3.79          3.46         0.75 o                         
  14   2   6          1.02          6.59         1.51 o                         
 -16   3   6          2.19          2.64         0.63 o                         
 -15   3   6        151.37        149.50         4.41 o                         
 -14   3   6          0.49          1.86         0.88 o                         
 -13   3   6        156.02        148.75         3.27 o                         
 -12   3   6         20.61         20.45         0.78 o                         
 -11   3   6         13.31         13.77         0.74 o                         
 -10   3   6         20.64         20.17         0.92 o                         
  -9   3   6          6.60          7.01         1.11 o                         
  -8   3   6       2575.16       2433.43        51.03 o                         
  -7   3   6          4.60          4.31         0.97 o                         
  -6   3   6        982.08        937.65        12.64 o                         
  -5   3   6       1142.48       1100.56        33.81 o                         
  -4   3   6        470.04        436.49        11.57 o                         
  -3   3   6        387.99        402.48         6.35 o                         
  -2   3   6         31.02         31.42         1.13 o                         
  -1   3   6       1002.09       1055.86        40.14 o                         
   0   3   6       1350.42       1314.59        19.99 o                         
   1   3   6        865.40        836.74        11.88 o                         
   2   3   6        836.62        814.90        10.17 o                         
   3   3   6          5.56          5.55         1.12 o                         
   4   3   6        197.71        191.53         3.49 o                         
   5   3   6          8.26          9.49         0.78 o                         
   6   3   6        455.90        417.60         8.15 o                         
   7   3   6        621.75        613.77        10.05 o                         
   8   3   6         46.33         45.08         1.65 o                         
   9   3   6        574.19        567.90        11.77 o                         
  10   3   6         24.18         25.35         1.08 o                         
  11   3   6        117.08        114.20         2.86 o                         
  12   3   6          7.07          7.90         0.93 o                         
  13   3   6          0.07         -0.43         1.07 o                         
  14   3   6         15.22         16.97         1.97 o                         
 -16   4   6         23.53         26.97         5.91 o                         
 -15   4   6          9.26         13.56         2.38 o                         
 -14   4   6        127.04        121.93         2.26 o                         
 -13   4   6          0.16          3.30         0.89 o                         
 -12   4   6         19.66         21.17         0.84 o                         
 -11   4   6          0.15         -0.11         0.65 o                         
 -10   4   6          5.60          8.16         0.75 o                         
  -9   4   6        216.33        213.70         3.97 o                         
  -8   4   6        192.58        181.10         8.30 o                         
  -7   4   6       1052.62       1069.05        16.95 o                         
  -6   4   6          0.65          1.03         0.70 o                         
  -5   4   6        112.35        114.50         5.51 o                         
  -4   4   6        287.20        290.61         8.63 o                         
  -3   4   6         74.64         80.00         4.13 o                         
  -2   4   6        137.21        129.97         1.70 o                         
  -1   4   6         85.70         82.58         4.38 o                         
   0   4   6        518.92        496.42        11.63 o                         
   1   4   6        919.95        791.20        15.41 o                         
   2   4   6        145.78        163.85         1.17 o                         
   3   4   6        751.68        757.63         7.13 o                         
   4   4   6         60.96         53.79         1.54 o                         
   5   4   6          1.29          4.62         0.98 o                         
   6   4   6        147.77        134.53         2.20 o                         
   7   4   6        221.61        206.46         3.75 o                         
   8   4   6        123.07        117.40         5.47 o                         
   9   4   6         49.93         51.67         2.08 o                         
  10   4   6        205.58        199.81         4.64 o                         
  11   4   6          0.29          4.92         2.04 o                         
  12   4   6          4.13          3.70         1.69 o                         
  13   4   6         11.63         15.30         2.76 o                         
 -15   5   6          1.57          5.61         2.72 o                         
 -14   5   6          1.35          3.21         4.02 o                         
 -13   5   6          0.30          3.96         0.95 o                         
 -12   5   6          2.80          7.61         5.74 o                         
 -11   5   6         95.41         95.44         3.02 o                         
 -10   5   6          0.21          1.06         1.60 o                         
  -9   5   6         84.55         77.62         3.45 o                         
  -8   5   6        179.03        173.92         5.98 o                         
  -7   5   6         73.44         79.77         5.69 o                         
  -6   5   6         41.36         42.91         3.95 o                         
  -5   5   6        180.49        167.78         3.75 o                         
  -4   5   6        379.50        414.16        15.37 o                         
  -3   5   6          0.15          0.81         0.67 o                         
  -2   5   6        692.65        725.55        27.83 o                         
  -1   5   6        404.73        411.99        11.89 o                         
   0   5   6          1.06          5.83         0.62 o                         
   1   5   6         33.09         29.60         2.31 o                         
   2   5   6        340.39        321.07         4.14 o                         
   3   5   6        209.19        188.26         3.04 o                         
   4   5   6        103.26         89.35         2.45 o                         
   5   5   6         37.35         39.75         2.17 o                         
   6   5   6        144.57        134.69         2.25 o                         
   7   5   6          8.11          9.80         0.97 o                         
   8   5   6        105.21        104.00         2.72 o                         
   9   5   6         11.28         10.88         0.85 o                         
  10   5   6          4.21          4.38         1.29 o                         
  11   5   6          0.39         -0.30         1.45 o                         
  12   5   6          0.01         -0.87         0.87 o                         
  13   5   6         10.76         12.58         0.81 o                         
 -14   6   6          9.03         13.65         1.73 o                         
 -13   6   6          0.01          0.15         1.90 o                         
 -12   6   6         74.15         81.14         3.97 o                         
 -11   6   6         37.30         39.93         1.68 o                         
 -10   6   6        150.56        150.25         1.22 o                         
  -9   6   6         11.48         11.71         1.68 o                         
  -8   6   6        142.65        134.46         7.08 o                         
  -7   6   6        104.63        100.46         5.38 o                         
  -6   6   6          6.63          9.35         0.84 o                         
  -5   6   6        646.22        688.76        28.53 o                         
  -4   6   6         28.71         32.13         1.63 o                         
  -3   6   6        883.60        969.30        36.34 o                         
  -2   6   6         36.16         28.81         1.27 o                         
  -1   6   6        669.99        702.66        23.61 o                         
   0   6   6          0.44          5.98         1.46 o                         
   1   6   6         49.76         50.29         1.30 o                         
   2   6   6        177.98        153.17         4.10 o                         
   3   6   6          6.21          5.73         1.14 o                         
   4   6   6        141.76        132.16         2.63 o                         
   5   6   6          9.86         15.31         0.91 o                         
   6   6   6          3.56          9.23         1.93 o                         
   7   6   6        104.17        109.06         4.41 o                         
   8   6   6         21.39         20.38         2.87 o                         
   9   6   6          5.75          7.29         1.21 o                         
  10   6   6         21.26         17.22         1.23 o                         
  11   6   6          7.11          8.51         1.98 o                         
  12   6   6         29.35         26.92         1.87 o                         
 -14   7   6          0.48          1.04         0.79 o                         
 -13   7   6          2.52          4.76         0.92 o                         
 -12   7   6         36.91         38.42         1.73 o                         
 -11   7   6        107.14        108.47         5.96 o                         
 -10   7   6         83.42         81.17         2.38 o                         
  -9   7   6        189.47        179.48         1.33 o                         
  -8   7   6          1.29         -2.25         3.89 o                         
  -7   7   6        160.62        163.23         1.30 o                         
  -6   7   6         23.91         28.77         2.69 o                         
  -5   7   6         70.84         68.02         1.04 o                         
  -4   7   6        397.42        438.20        17.19 o                         
  -3   7   6         20.89         24.86         1.61 o                         
  -2   7   6        485.28        487.21        16.90 o                         
  -1   7   6          3.81          4.90         0.68 o                         
   0   7   6        219.88        198.56         2.58 o                         
   1   7   6          5.02          4.29         0.77 o                         
   2   7   6         14.58         16.89         0.79 o                         
   3   7   6        281.58        280.45         5.00 o                         
   4   7   6          8.17          7.55         1.18 o                         
   5   7   6         76.65         79.63         2.48 o                         
   6   7   6        140.67        143.26         3.26 o                         
   7   7   6          7.26          7.74         0.73 o                         
   8   7   6         45.58         47.20         0.94 o                         
   9   7   6          0.04          1.44         0.81 o                         
  10   7   6         27.57         31.27         1.83 o                         
  11   7   6          2.38          1.95         1.18 o                         
 -12   8   6          0.42          4.12         3.07 o                         
 -11   8   6         17.38         16.50         2.63 o                         
 -10   8   6         12.90         15.57         3.11 o                         
  -9   8   6         10.32         11.79         0.86 o                         
  -8   8   6         12.75         16.14         1.43 o                         
  -7   8   6         35.48         29.63         1.17 o                         
  -6   8   6          0.62          2.13         0.79 o                         
  -5   8   6          2.17          5.18         1.80 o                         
  -4   8   6         48.41         52.75         2.03 o                         
  -3   8   6         52.84         63.83         2.73 o                         
  -2   8   6         14.15         16.18         1.07 o                         
  -1   8   6          0.37          2.94         0.73 o                         
   0   8   6         64.49         74.95         2.09 o                         
   1   8   6         62.52         58.56         1.26 o                         
   2   8   6         22.34         24.61         0.64 o                         
   3   8   6         10.56         15.04         1.08 o                         
   4   8   6         46.73         49.96         1.76 o                         
   5   8   6         37.43         39.57         1.81 o                         
   6   8   6          0.20          1.20         0.65 o                         
   7   8   6         66.23         71.35         2.22 o                         
   8   8   6         20.96         24.04         1.19 o                         
   9   8   6         13.60         13.52         0.68 o                         
  10   8   6          5.67          8.52         0.95 o                         
 -11   9   6         18.13         20.80         0.97 o                         
 -10   9   6          5.40          7.66         2.42 o                         
  -9   9   6         50.80         54.03         5.31 o                         
  -8   9   6         49.92         52.95         1.99 o                         
  -7   9   6         15.07         19.01         1.12 o                         
  -6   9   6         26.69         31.08         0.89 o                         
  -5   9   6          2.27          1.76         0.67 o                         
  -4   9   6         23.58         25.85         0.85 o                         
  -3   9   6          0.52          1.73         0.98 o                         
  -2   9   6         95.48        102.92         4.72 o                         
  -1   9   6         60.68         63.82         2.76 o                         
   0   9   6         80.10         74.19         1.50 o                         
   1   9   6         65.48         67.52         1.78 o                         
   2   9   6         36.63         37.84         0.67 o                         
   3   9   6         32.83         32.52         0.84 o                         
   4   9   6         16.78         17.21         1.32 o                         
   5   9   6         20.89         19.24         0.69 o                         
   6   9   6          5.43          4.54         1.27 o                         
   7   9   6         10.29          8.43         0.60 o                         
   8   9   6          5.08          5.59         0.91 o                         
   9   9   6          2.47          0.82         0.68 o                         
  -9  10   6         11.42          9.37         1.25 o                         
  -8  10   6          9.76          9.56         4.15 o                         
  -7  10   6         88.06         76.48         3.67 o                         
  -6  10   6         20.93         20.62         1.04 o                         
  -5  10   6         53.22         58.04         1.43 o                         
  -4  10   6         10.58         12.70         1.11 o                         
  -3  10   6         47.52         52.34         3.18 o                         
  -2  10   6         19.59         24.82         1.46 o                         
  -1  10   6        100.38        102.71         2.50 o                         
   0  10   6         62.86         65.10         1.51 o                         
   1  10   6         78.81         77.60         1.43 o                         
   2  10   6          0.01          1.99         1.50 o                         
   3  10   6         14.24         16.07         0.90 o                         
   4  10   6          2.10          4.00         1.01 o                         
   5  10   6          7.23          6.83         1.07 o                         
   6  10   6         21.83         22.77         1.14 o                         
   7  10   6          4.17          7.30         1.06 o                         
  -6  11   6         22.00         23.78         4.28 o                         
  -5  11   6         14.77         15.77         1.94 o                         
  -4  11   6         12.06         11.40         2.24 o                         
  -3  11   6         10.83         15.17         1.33 o                         
  -2  11   6          0.83          2.60         1.10 o                         
  -1  11   6          7.37          9.68         0.69 o                         
   0  11   6          0.14          1.73         0.88 o                         
   1  11   6          0.01          0.59         0.85 o                         
   2  11   6          0.05          0.44         0.56 o                         
   3  11   6          2.86          3.80         0.58 o                         
   4  11   6          0.09          1.92         0.86 o                         
 -16   1   7          0.20          1.15         0.91 o                         
 -15   1   7         64.04         67.37         1.68 o                         
 -14   1   7          5.56          7.63         0.97 o                         
 -13   1   7         36.71         38.60         1.34 o                         
 -12   1   7         99.03         95.04         1.79 o                         
 -11   1   7        149.06        145.80         2.30 o                         
 -10   1   7        168.52        160.03         2.57 o                         
  -9   1   7        246.79        220.26         3.62 o                         
  -8   1   7         79.32         82.53         1.53 o                         
  -7   1   7        393.52        373.03         7.07 o                         
  -6   1   7          3.91          1.11         0.53 o                         
  -5   1   7         79.90         66.31         1.30 o                         
  -4   1   7         26.13         17.03         0.68 o                         
  -3   1   7        132.79        153.30         1.12 o                         
  -2   1   7        433.62        396.85         5.67 o                         
  -1   1   7          0.53          3.98         0.85 o                         
   0   1   7        206.38        199.88         1.98 o                         
   1   1   7         26.03         27.36         0.77 o                         
   2   1   7        519.85        500.71         3.47 o                         
   3   1   7        319.31        312.43         3.68 o                         
   4   1   7         33.48         34.08         0.85 o                         
   5   1   7        595.23        558.54         4.40 o                         
   6   1   7         61.59         59.29         1.28 o                         
   7   1   7         63.45         53.50         0.88 o                         
   8   1   7         21.40         25.10         1.25 o                         
   9   1   7         33.16         34.76         1.10 o                         
  10   1   7         11.32         10.01         1.14 o                         
  11   1   7         17.52         23.75         1.61 o                         
  12   1   7         29.84         32.82         1.12 o                         
  13   1   7         31.31         39.11         1.79 o                         
  14   1   7          2.66          3.87         0.69 o                         
 -16   2   7         67.64         70.31         2.00 o                         
 -15   2   7          3.78          4.19         0.90 o                         
 -14   2   7         80.95         81.14         1.83 o                         
 -13   2   7          5.86          8.54         1.00 o                         
 -12   2   7         39.70         37.94         0.70 o                         
 -11   2   7         15.96         17.83         1.38 o                         
 -10   2   7          3.49          4.15         0.71 o                         
  -9   2   7        484.27        479.45         7.68 o                         
  -8   2   7         59.63         45.63         1.21 o                         
  -7   2   7        226.61        223.69         7.51 o                         
  -6   2   7        227.43        219.49         2.25 o                         
  -5   2   7        264.81        248.88         5.77 o                         
  -4   2   7        560.05        592.12         8.39 o                         
  -3   2   7          2.90          8.46         1.07 o                         
  -2   2   7         71.05         61.02         0.90 o                         
  -1   2   7        118.51         92.24         1.38 o                         
   0   2   7         12.33         13.54         1.82 o                         
   1   2   7        885.50        864.40        11.55 o                         
   2   2   7        215.49        188.84         3.73 o                         
   3   2   7        415.20        371.24         8.05 o                         
   4   2   7        168.96        176.40         1.60 o                         
   5   2   7          4.32          3.27         0.72 o                         
   6   2   7        410.61        391.22         7.32 o                         
   7   2   7        147.11        143.92         1.84 o                         
   8   2   7        320.90        297.63         2.59 o                         
   9   2   7          1.46          2.42         1.35 o                         
  10   2   7         68.67         71.85         3.10 o                         
  11   2   7          0.15          0.78         1.25 o                         
  12   2   7          5.87          9.10         1.47 o                         
  13   2   7          0.17         -1.37         1.37 o                         
 -16   3   7          1.84          2.72         0.63 o                         
 -15   3   7         28.85         35.99         3.41 o                         
 -14   3   7          0.04          3.59         1.62 o                         
 -13   3   7          2.22          3.24         0.69 o                         
 -12   3   7         13.47         17.62         1.51 o                         
 -11   3   7          0.88          1.32         0.65 o                         
 -10   3   7         19.74         14.85         0.71 o                         
  -9   3   7        243.46        224.27         7.30 o                         
  -8   3   7          5.35          2.87         0.69 o                         
  -7   3   7        257.17        233.51         8.61 o                         
  -6   3   7          0.06          1.75         0.67 o                         
  -5   3   7          0.14          1.79         1.05 o                         
  -4   3   7          1.55          3.54         0.58 o                         
  -3   3   7        114.41         96.40         1.28 o                         
  -2   3   7          0.29          0.87         0.57 o                         
  -1   3   7          5.66         10.26         0.84 o                         
   0   3   7         12.81          9.24         1.48 o                         
   1   3   7         14.67         13.37         0.74 o                         
   2   3   7        469.68        420.00         6.07 o                         
   3   3   7          6.65          8.50         0.92 o                         
   4   3   7          9.26         12.19         0.91 o                         
   5   3   7          2.29          3.82         1.92 o                         
   6   3   7         26.86         26.13         0.90 o                         
   7   3   7          0.30          1.93         1.06 o                         
   8   3   7        161.21        156.07         6.70 o                         
   9   3   7          7.17          8.85         1.06 o                         
  10   3   7          3.14          4.63         2.02 o                         
  11   3   7          3.27          2.23         0.93 o                         
  12   3   7          0.73          0.46         0.77 o                         
  13   3   7          2.25          5.10         1.23 o                         
 -15   4   7          0.74          0.35         0.81 o                         
 -14   4   7         23.07         23.10         1.22 o                         
 -13   4   7          7.63         11.03         1.07 o                         
 -12   4   7        144.92        143.34         4.24 o                         
 -11   4   7          2.70          8.89         2.08 o                         
 -10   4   7         83.12         80.70         2.32 o                         
  -9   4   7          0.29          1.00         0.77 o                         
  -8   4   7        107.98        111.44         2.73 o                         
  -7   4   7        424.41        389.01        11.14 o                         
  -6   4   7          0.71          2.65         0.93 o                         
  -5   4   7       1868.41       1841.75        42.89 o                         
  -4   4   7          0.36          1.50         0.59 o                         
  -3   4   7        842.31        877.40        22.59 o                         
  -2   4   7        158.33        162.48         5.96 o                         
  -1   4   7        207.02        208.09         6.71 o                         
   0   4   7         14.36         13.20         0.96 o                         
   1   4   7         75.14         66.38         0.96 o                         
   2   4   7        131.32        129.20         1.17 o                         
   3   4   7         28.11         23.66         0.84 o                         
   4   4   7        371.23        364.46         7.40 o                         
   5   4   7         62.23         59.86         1.25 o                         
   6   4   7         87.02         77.35         1.25 o                         
   7   4   7        133.77        127.50         3.55 o                         
   8   4   7         43.10         45.27         3.09 o                         
   9   4   7          2.36          3.00         0.72 o                         
  10   4   7         32.95         36.27         2.54 o                         
  11   4   7          0.30          1.98         1.06 o                         
  12   4   7         44.67         51.15         3.45 o                         
  13   4   7          2.08          5.74         1.35 o                         
 -15   5   7         26.36         25.86         3.97 o                         
 -14   5   7          0.06          2.24         0.91 o                         
 -13   5   7        139.47        150.69         1.33 o                         
 -12   5   7         45.70         47.85         1.90 o                         
 -11   5   7        201.62        210.43        12.65 o                         
 -10   5   7          8.03         10.47         2.07 o                         
  -9   5   7        166.59        168.80         5.30 o                         
  -8   5   7          0.02         -1.10         1.21 o                         
  -7   5   7          0.13          1.51         0.76 o                         
  -6   5   7        525.01        527.19        17.47 o                         
  -5   5   7        185.13        183.18         8.09 o                         
  -4   5   7       1259.09       1376.79        47.48 o                         
  -3   5   7         37.40         37.36         1.82 o                         
  -2   5   7       1214.69       1196.36        31.98 o                         
  -1   5   7        158.59        155.42         3.83 o                         
   0   5   7        376.48        358.42        10.65 o                         
   1   5   7         18.95         19.36         0.70 o                         
   2   5   7         89.94        110.40         1.25 o                         
   3   5   7         64.30         51.27         1.03 o                         
   4   5   7         70.09         63.79         2.21 o                         
   5   5   7        313.13        269.17         4.08 o                         
   6   5   7         82.43         77.90         4.07 o                         
   7   5   7         13.19         11.00         0.82 o                         
   8   5   7         13.59         15.69         1.00 o                         
   9   5   7         71.38         69.20         1.82 o                         
  10   5   7          1.99          2.13         0.68 o                         
  11   5   7         20.18         18.79         1.76 o                         
  12   5   7          5.19          7.12         1.44 o                         
 -14   6   7          2.31         -0.05         2.38 o                         
 -13   6   7         16.91         23.66         3.20 o                         
 -12   6   7         24.03         27.53         1.12 o                         
 -11   6   7         43.23         44.49         1.10 o                         
 -10   6   7         17.00         18.23         1.21 o                         
  -9   6   7          2.52          3.12         3.89 o                         
  -8   6   7        115.05        113.69         2.52 o                         
  -7   6   7          6.67          9.37         0.76 o                         
  -6   6   7          1.63          2.46         0.61 o                         
  -5   6   7         12.16         16.68         0.91 o                         
  -4   6   7         11.02         12.12         0.70 o                         
  -3   6   7          0.12         -0.58         0.70 o                         
  -2   6   7         37.36         41.06         1.43 o                         
  -1   6   7         99.94         99.99         3.76 o                         
   0   6   7          0.12          3.04         1.26 o                         
   1   6   7          2.78          7.33         0.84 o                         
   2   6   7         75.15         66.44         1.03 o                         
   3   6   7          7.97          6.92         0.68 o                         
   4   6   7        225.99        226.96         4.21 o                         
   5   6   7         70.21         65.82         1.95 o                         
   6   6   7          8.35          8.27         0.81 o                         
   7   6   7        132.73        132.99         4.19 o                         
   8   6   7          4.42          7.65         1.29 o                         
   9   6   7          3.37          4.91         2.91 o                         
  10   6   7         33.55         35.62         3.17 o                         
  11   6   7         22.37         18.44         2.92 o                         
 -13   7   7          5.64          4.82         0.81 o                         
 -12   7   7         26.26         35.88         8.72 o                         
 -11   7   7          1.48          5.27         1.34 o                         
 -10   7   7         22.11         21.85         0.91 o                         
  -9   7   7          7.95          6.43         2.68 o                         
  -8   7   7        197.14        199.91         4.53 o                         
  -7   7   7        106.19        113.96         5.04 o                         
  -6   7   7        171.29        171.53         6.32 o                         
  -5   7   7        231.82        245.10         6.38 o                         
  -4   7   7         18.53         17.65         1.60 o                         
  -3   7   7         23.18         25.76         1.07 o                         
  -2   7   7          3.01          5.80         0.63 o                         
  -1   7   7        446.33        428.17         9.01 o                         
   0   7   7         59.42         62.90         0.69 o                         
   1   7   7         63.63         59.53         1.13 o                         
   2   7   7        410.86        377.37         4.97 o                         
   3   7   7          2.46          2.28         1.21 o                         
   4   7   7         51.33         53.81         1.39 o                         
   5   7   7         14.40         13.77         0.68 o                         
   6   7   7         12.76         14.05         2.63 o                         
   7   7   7         54.77         47.11         0.81 o                         
   8   7   7          5.61          3.79         1.26 o                         
   9   7   7         51.98         43.97         2.16 o                         
  10   7   7         29.71         27.80         1.55 o                         
 -12   8   7         24.58         23.60         1.94 o                         
 -11   8   7          6.90          9.37         1.04 o                         
 -10   8   7         87.40         80.62         2.55 o                         
  -9   8   7        133.44        132.86         2.16 o                         
  -8   8   7        203.36        196.92         3.71 o                         
  -7   8   7         83.79         93.83         7.38 o                         
  -6   8   7        157.33        177.42         6.11 o                         
  -5   8   7         48.68         50.37         2.13 o                         
  -4   8   7          0.08          0.12         0.65 o                         
  -3   8   7         83.66         86.48         3.96 o                         
  -2   8   7        351.44        362.69        12.91 o                         
  -1   8   7        137.63        132.62         3.63 o                         
   0   8   7        113.13        107.69         3.36 o                         
   1   8   7        353.66        356.65        12.22 o                         
   2   8   7         20.36         23.65         0.98 o                         
   3   8   7        198.71        193.83         2.68 o                         
   4   8   7          0.99          3.51         1.44 o                         
   5   8   7         31.60         35.83         1.41 o                         
   6   8   7         27.23         30.64         1.15 o                         
   7   8   7          2.90          2.60         0.70 o                         
   8   8   7         16.19         16.86         1.99 o                         
   9   8   7          9.18         10.91         0.70 o                         
 -11   9   7          3.11          1.85         1.21 o                         
 -10   9   7         10.04          9.69         1.08 o                         
  -9   9   7          2.48          1.02         2.38 o                         
  -8   9   7        121.79        121.13         2.76 o                         
  -7   9   7         33.34         33.53         1.81 o                         
  -6   9   7         75.51         79.70         3.00 o                         
  -5   9   7        105.56        116.35         3.66 o                         
  -4   9   7         19.08         20.98         0.76 o                         
  -3   9   7          0.86          2.06         0.94 o                         
  -2   9   7         11.46         13.53         0.96 o                         
  -1   9   7         78.20         66.63         1.30 o                         
   0   9   7         42.98         47.59         0.69 o                         
   1   9   7         10.53         10.10         0.88 o                         
   2   9   7        136.59        130.69         3.32 o                         
   3   9   7         21.37         25.16         1.11 o                         
   4   9   7          1.55          3.82         0.78 o                         
   5   9   7          8.70          6.35         0.61 o                         
   6   9   7          7.11          8.61         0.83 o                         
   7   9   7         14.32         15.19         0.68 o                         
   8   9   7          2.54          4.05         0.57 o                         
  -9  10   7         16.46         19.57         1.73 o                         
  -8  10   7          6.28          7.06         1.99 o                         
  -7  10   7         13.40         16.43         4.06 o                         
  -6  10   7         17.14         17.31         0.94 o                         
  -5  10   7          7.20         12.50         2.25 o                         
  -4  10   7         53.55         60.70         0.95 o                         
  -3  10   7         37.25         38.95         1.80 o                         
  -2  10   7         11.57         15.25         1.60 o                         
  -1  10   7         19.19         15.22         0.92 o                         
   0  10   7         12.66         10.98         0.60 o                         
   1  10   7          2.33          3.35         1.41 o                         
   2  10   7         16.22         13.49         0.61 o                         
   3  10   7          0.11          0.90         0.55 o                         
   4  10   7         63.15         65.91         0.88 o                         
   5  10   7         17.61         17.73         1.41 o                         
   6  10   7          3.47          8.69         1.88 o                         
  -5  11   7          1.07          4.32         1.28 o                         
  -4  11   7         86.14         85.52         2.55 o                         
  -3  11   7          4.85          6.27         0.98 o                         
  -2  11   7         44.74         45.97         1.57 o                         
  -1  11   7         26.39         22.87         0.65 o                         
   0  11   7          7.22          5.72         1.00 o                         
   1  11   7          0.19          1.50         0.82 o                         
   2  11   7          0.39          0.89         1.26 o                         
   3  11   7         41.38         43.77         1.89 o                         
 -16   0   8         25.43         26.59         1.02 o                         
 -15   0   8          0.01          1.06         2.37 o                         
 -14   0   8         63.17         69.74         1.81 o                         
 -13   0   8         32.66         34.45         1.25 o                         
 -12   0   8        340.42        336.64        10.81 o                         
 -11   0   8         70.54         67.37         2.77 o                         
 -10   0   8        209.05        215.61         2.51 o                         
  -9   0   8        199.97        168.35         5.74 o                         
  -8   0   8        103.23         96.28         1.66 o                         
  -7   0   8        122.27        115.28         0.96 o                         
  -6   0   8          0.03          0.67         1.43 o                         
  -5   0   8        523.82        479.21         2.00 o                         
  -4   0   8        490.25        485.36         3.84 o                         
  -3   0   8       2429.54       2146.36        29.66 o                         
  -2   0   8       3236.77       3259.80        40.03 o                         
  -1   0   8        763.12        741.87         7.43 o                         
   0   0   8         55.13         60.91         1.09 o                         
   1   0   8         26.96         16.37         1.90 o                         
   2   0   8        357.42        351.53         4.49 o                         
   3   0   8         15.98         16.75         1.47 o                         
   4   0   8        577.87        547.27         9.72 o                         
   5   0   8        945.53        902.49        15.33 o                         
   6   0   8         63.97         52.67         1.20 o                         
   7   0   8         12.51         17.31         3.33 o                         
   8   0   8          9.21         10.78         2.76 o                         
   9   0   8         48.99         55.72         1.28 o                         
  10   0   8         11.22         10.67         1.19 o                         
  11   0   8         48.20         55.35         1.31 o                         
  12   0   8         47.73         53.99         1.30 o                         
  13   0   8          1.34         -0.95         1.10 o                         
 -16   1   8          6.45          9.03         0.77 o                         
 -15   1   8          8.08          7.49         0.66 o                         
 -14   1   8         14.37         17.27         0.71 o                         
 -13   1   8        108.11        103.74         0.86 o                         
 -12   1   8         15.65         16.25         0.89 o                         
 -11   1   8         73.24         77.10         0.80 o                         
 -10   1   8         13.64         12.18         1.04 o                         
  -9   1   8         48.65         46.18         0.75 o                         
  -8   1   8        162.48        141.39         3.15 o                         
  -7   1   8          0.65          1.64         0.62 o                         
  -6   1   8        317.33        316.60         4.19 o                         
  -5   1   8          4.80          6.94         0.80 o                         
  -4   1   8        116.31         86.32         1.60 o                         
  -3   1   8       1540.69       1515.94        17.31 o                         
  -2   1   8        254.28        239.90        10.25 o                         
  -1   1   8        553.97        528.56         4.94 o                         
   0   1   8          0.17         -0.35         0.79 o                         
   1   1   8        398.90        366.63         9.59 o                         
   2   1   8         48.99         43.70         0.95 o                         
   3   1   8        476.79        481.18         5.85 o                         
   4   1   8        568.95        522.90         5.97 o                         
   5   1   8         71.16         59.23         1.47 o                         
   6   1   8         84.83         82.97         0.95 o                         
   7   1   8          6.67          9.10         1.40 o                         
   8   1   8          0.40          2.39         1.06 o                         
   9   1   8          5.52          1.78         0.85 o                         
  10   1   8         63.14         67.98         2.94 o                         
  11   1   8          4.80          9.07         0.72 o                         
  12   1   8          8.56         13.70         1.53 o                         
  13   1   8         17.53         20.61         0.85 o                         
 -16   2   8          9.30          8.72         1.15 o                         
 -15   2   8         10.50         10.70         0.89 o                         
 -14   2   8         12.89         15.17         0.69 o                         
 -13   2   8         25.19         25.93         1.51 o                         
 -12   2   8         29.69         28.91         1.75 o                         
 -11   2   8         32.08         28.94         0.97 o                         
 -10   2   8         11.19          9.38         0.71 o                         
  -9   2   8        971.18        918.98        13.24 o                         
  -8   2   8        119.32        116.40         1.96 o                         
  -7   2   8        109.23        111.17         2.55 o                         
  -6   2   8       1240.57       1200.53         9.78 o                         
  -5   2   8        162.91        171.68         3.25 o                         
  -4   2   8          1.48          2.94         0.57 o                         
  -3   2   8         15.76         21.98         1.18 o                         
  -2   2   8       1433.75       1404.14        24.25 o                         
  -1   2   8        303.83        292.19         1.94 o                         
   0   2   8        156.48        158.56         2.51 o                         
   1   2   8        973.72        935.40        13.18 o                         
   2   2   8        400.86        401.84         7.89 o                         
   3   2   8         39.04         37.88         1.01 o                         
   4   2   8         18.67         16.97         0.82 o                         
   5   2   8        125.30        107.11         2.09 o                         
   6   2   8         54.91         56.41         2.63 o                         
   7   2   8          3.03          3.64         0.93 o                         
   8   2   8        196.13        182.94         2.17 o                         
   9   2   8         45.61         49.28         0.95 o                         
  10   2   8          4.51          1.71         0.71 o                         
  11   2   8          0.21          2.08         1.55 o                         
  12   2   8          0.59          4.42         1.94 o                         
  13   2   8         27.48         30.89         3.06 o                         
 -16   3   8         11.06         11.19         0.99 o                         
 -15   3   8         64.30         67.17         1.75 o                         
 -14   3   8         14.70         16.01         1.17 o                         
 -13   3   8         78.51         83.60         1.22 o                         
 -12   3   8         14.42         13.18         0.64 o                         
 -11   3   8         24.79         22.35         0.78 o                         
 -10   3   8        257.25        248.66         5.14 o                         
  -9   3   8        127.15        119.35         1.82 o                         
  -8   3   8        382.89        371.72         7.72 o                         
  -7   3   8        257.98        230.51         7.68 o                         
  -6   3   8         10.21         15.31         0.99 o                         
  -5   3   8        815.03        763.84         7.75 o                         
  -4   3   8         96.21         94.17         2.08 o                         
  -3   3   8        157.44        154.38         2.44 o                         
  -2   3   8        692.31        665.82        13.81 o                         
  -1   3   8        388.06        370.75         8.28 o                         
   0   3   8       1378.94       1283.61         9.83 o                         
   1   3   8         74.55         75.43         3.19 o                         
   2   3   8        757.93        727.08        10.97 o                         
   3   3   8         20.66         21.99         0.84 o                         
   4   3   8          0.17          1.72         1.19 o                         
   5   3   8         39.77         37.33         0.91 o                         
   6   3   8         36.29         37.32         0.74 o                         
   7   3   8        525.58        509.10        11.17 o                         
   8   3   8         37.67         37.90         0.89 o                         
   9   3   8        137.57        125.78         1.97 o                         
  10   3   8         34.69         35.00         1.01 o                         
  11   3   8         40.02         43.73         1.15 o                         
  12   3   8          0.05          0.57         0.96 o                         
  13   3   8          0.12          5.01         1.47 o                         
 -15   4   8         10.88         10.14         3.17 o                         
 -14   4   8         56.11         63.30         3.26 o                         
 -13   4   8          7.99          7.63         1.70 o                         
 -12   4   8         24.73         25.33         0.89 o                         
 -11   4   8          3.38          2.92         0.81 o                         
 -10   4   8         38.68         39.43         1.06 o                         
  -9   4   8         54.76         58.75         3.29 o                         
  -8   4   8          0.70          1.40         0.63 o                         
  -7   4   8          7.62          8.22         1.12 o                         
  -6   4   8        310.76        310.75         5.62 o                         
  -5   4   8         10.13         13.81         1.27 o                         
  -4   4   8         92.14         86.63         1.47 o                         
  -3   4   8        283.39        260.02         3.44 o                         
  -2   4   8          4.54          2.42         1.23 o                         
  -1   4   8        222.83        218.10         5.04 o                         
   0   4   8          7.50          9.97         0.79 o                         
   1   4   8        759.76        701.56        13.11 o                         
   2   4   8         50.70         55.93         2.60 o                         
   3   4   8         94.62         90.35         2.42 o                         
   4   4   8         24.62         16.42         1.07 o                         
   5   4   8         11.25         15.26         1.47 o                         
   6   4   8         63.87         70.55         1.83 o                         
   7   4   8          2.03          1.93         1.08 o                         
   8   4   8        125.96        118.99         1.23 o                         
   9   4   8         23.59         31.50         1.04 o                         
  10   4   8         24.75         24.06         0.81 o                         
  11   4   8         23.00         29.28         3.15 o                         
  12   4   8          0.41          0.11         0.67 o                         
 -15   5   8          1.93          7.26         1.38 o                         
 -14   5   8          0.60          2.63         0.78 o                         
 -13   5   8         15.25         15.94         1.04 o                         
 -12   5   8          1.95          6.00         1.51 o                         
 -11   5   8         72.86         72.88         2.97 o                         
 -10   5   8         66.15         59.15         1.92 o                         
  -9   5   8          9.81         10.01         0.80 o                         
  -8   5   8          1.13          2.68         0.62 o                         
  -7   5   8        265.32        260.59        12.76 o                         
  -6   5   8        658.39        642.30        16.99 o                         
  -5   5   8        252.65        240.56         3.39 o                         
  -4   5   8        925.29        914.47        15.35 o                         
  -3   5   8        265.65        258.20         5.27 o                         
  -2   5   8         94.38         83.93         3.53 o                         
  -1   5   8        236.27        220.83         6.72 o                         
   0   5   8        277.38        265.98         1.53 o                         
   1   5   8        108.54        113.92         3.23 o                         
   2   5   8        175.74        146.07         2.63 o                         
   3   5   8         84.09         80.41         1.28 o                         
   4   5   8         78.93         91.72         3.20 o                         
   5   5   8          0.75         -1.44         1.99 o                         
   6   5   8         87.30         86.96         2.81 o                         
   7   5   8          5.45          7.89         0.92 o                         
   8   5   8         37.95         40.11         2.21 o                         
   9   5   8         42.72         43.99         3.38 o                         
  10   5   8         28.49         32.03         2.03 o                         
  11   5   8         60.27         60.44         2.46 o                         
 -14   6   8         31.10         27.14         1.07 o                         
 -13   6   8          1.16          1.90         2.42 o                         
 -12   6   8        139.59        142.93         5.23 o                         
 -11   6   8         12.67         14.60         3.37 o                         
 -10   6   8        184.05        185.36         9.50 o                         
  -9   6   8          0.21          0.39         0.83 o                         
  -8   6   8         34.61         41.74         1.79 o                         
  -7   6   8        172.06        163.25         1.57 o                         
  -6   6   8          4.47          4.62         0.75 o                         
  -5   6   8        503.66        515.02        19.49 o                         
  -4   6   8          0.95          0.06         0.69 o                         
  -3   6   8        426.98        446.56        11.47 o                         
  -2   6   8         55.52         55.57         2.03 o                         
  -1   6   8         41.77         40.76         1.09 o                         
   0   6   8        151.54        130.81         2.65 o                         
   1   6   8          0.00          3.90         1.25 o                         
   2   6   8        239.35        222.03         6.91 o                         
   3   6   8        112.59        113.66         2.07 o                         
   4   6   8         98.65        102.42         1.22 o                         
   5   6   8        376.19        369.19         6.86 o                         
   6   6   8         22.11         26.39         2.64 o                         
   7   6   8         39.57         41.29         0.88 o                         
   8   6   8         69.27         65.44         0.90 o                         
   9   6   8          0.82         -1.49         2.69 o                         
  10   6   8         53.71         55.10         3.54 o                         
  11   6   8          0.37          4.82         4.49 o                         
 -13   7   8         48.30         42.44         1.38 o                         
 -12   7   8         16.20         20.56         1.10 o                         
 -11   7   8        109.82         98.36         2.89 o                         
 -10   7   8         26.10         30.54         7.60 o                         
  -9   7   8        197.50        188.76        15.89 o                         
  -8   7   8          4.45          6.88         1.60 o                         
  -7   7   8         55.57         61.71         2.91 o                         
  -6   7   8         58.92         61.25         2.38 o                         
  -5   7   8          0.37          1.66         0.76 o                         
  -4   7   8         76.95         86.65         3.42 o                         
  -3   7   8          0.79          2.83         0.94 o                         
  -2   7   8        104.54         94.10         2.05 o                         
  -1   7   8         27.29         27.05         0.73 o                         
   0   7   8         40.53         36.59         0.85 o                         
   1   7   8        124.74        126.63         2.66 o                         
   2   7   8         59.20         51.55         0.72 o                         
   3   7   8         92.48         99.57         1.51 o                         
   4   7   8        280.43        278.27         4.71 o                         
   5   7   8          8.77         14.79         1.33 o                         
   6   7   8        160.37        172.95         5.24 o                         
   7   7   8          6.83          7.04         0.82 o                         
   8   7   8          8.01         13.75         1.52 o                         
   9   7   8          0.27          6.41         3.12 o                         
  10   7   8          7.19          8.15         1.98 o                         
 -12   8   8          0.41          4.54         2.55 o                         
 -11   8   8          1.13          0.14         4.71 o                         
 -10   8   8          0.17          3.25         0.97 o                         
  -9   8   8          7.52         10.06         0.89 o                         
  -8   8   8         18.37         17.85         2.12 o                         
  -7   8   8         18.92         25.58         1.69 o                         
  -6   8   8         18.66         20.46         2.22 o                         
  -5   8   8         97.47        107.97         2.77 o                         
  -4   8   8          4.75          4.85         0.89 o                         
  -3   8   8         18.80         21.83         1.42 o                         
  -2   8   8        168.33        168.73         2.36 o                         
  -1   8   8         24.66         23.48         1.17 o                         
   0   8   8          5.82          8.44         0.87 o                         
   1   8   8         30.16         34.10         1.44 o                         
   2   8   8          7.05          8.95         0.89 o                         
   3   8   8          2.81          4.67         0.66 o                         
   4   8   8          0.74          0.08         0.59 o                         
   5   8   8         21.77         24.83         1.06 o                         
   6   8   8         18.93         21.54         1.08 o                         
   7   8   8          1.11          1.57         1.39 o                         
   8   8   8          1.88          3.38         0.72 o                         
   9   8   8         11.27         13.33         3.84 o                         
 -10   9   8         16.42         16.95         1.00 o                         
  -9   9   8         35.03         36.96         2.50 o                         
  -8   9   8         32.62         28.93         1.13 o                         
  -7   9   8         51.12         57.19         5.38 o                         
  -6   9   8          3.79          6.19         0.67 o                         
  -5   9   8         20.25         26.66         1.83 o                         
  -4   9   8         15.87         18.26         1.37 o                         
  -3   9   8         19.56         19.52         1.13 o                         
  -2   9   8         63.78         58.82         2.05 o                         
  -1   9   8         47.85         46.37         1.58 o                         
   0   9   8         69.11         62.55         1.67 o                         
   1   9   8          5.03          7.72         1.13 o                         
   2   9   8         32.00         29.96         0.87 o                         
   3   9   8          2.74          2.97         0.83 o                         
   4   9   8         12.11         13.05         0.63 o                         
   5   9   8         35.62         40.63         1.11 o                         
   6   9   8         15.65         16.14         0.64 o                         
   7   9   8         15.90         19.94         1.41 o                         
  -8  10   8         14.33         10.20         3.50 o                         
  -7  10   8         64.36         66.54         2.85 o                         
  -6  10   8         20.03         20.82         2.77 o                         
  -5  10   8         39.37         40.12         0.83 o                         
  -4  10   8          0.44          1.88         0.63 o                         
  -3  10   8         84.04         88.77         2.12 o                         
  -2  10   8          8.95         10.03         1.08 o                         
  -1  10   8         63.49         68.84         2.23 o                         
   0  10   8          2.24          3.09         0.77 o                         
   1  10   8         33.72         36.38         1.53 o                         
   2  10   8         16.94         21.32         1.18 o                         
   3  10   8          0.04         -0.71         0.71 o                         
   4  10   8          6.03          6.98         0.91 o                         
   5  10   8          0.03          0.76         0.84 o                         
  -4  11   8          9.56          9.93         1.38 o                         
  -3  11   8          1.27          3.34         0.69 o                         
  -2  11   8          0.98          5.00         1.58 o                         
  -1  11   8          0.09          0.63         0.95 o                         
   0  11   8          0.05          2.33         0.94 o                         
   1  11   8          3.33          4.27         0.84 o                         
 -16   1   9          3.15          4.59         0.61 o                         
 -15   1   9         52.45         50.90         1.45 o                         
 -14   1   9          7.11          9.83         1.13 o                         
 -13   1   9         40.82         39.95         1.02 o                         
 -12   1   9          0.05          0.37         0.65 o                         
 -11   1   9         92.67         93.90         1.68 o                         
 -10   1   9          3.55          5.49         1.60 o                         
  -9   1   9        114.30        110.95         1.49 o                         
  -8   1   9        221.80        220.21         1.81 o                         
  -7   1   9        501.07        478.45         7.74 o                         
  -6   1   9         67.30         61.12         1.86 o                         
  -5   1   9        327.42        310.16         3.68 o                         
  -4   1   9        181.50        164.58         2.79 o                         
  -3   1   9        102.71         96.05         1.16 o                         
  -2   1   9        190.84        179.11         3.74 o                         
  -1   1   9         12.05         15.14         0.89 o                         
   0   1   9       1288.02       1216.90        19.18 o                         
   1   1   9         19.89         20.07         0.77 o                         
   2   1   9        585.87        570.19         8.55 o                         
   3   1   9         33.87         29.50         1.36 o                         
   4   1   9        166.68        166.97         1.24 o                         
   5   1   9         19.17         19.13         1.02 o                         
   6   1   9         39.89         49.07         1.70 o                         
   7   1   9          7.40          5.99         0.74 o                         
   8   1   9         24.47         32.61         1.23 o                         
   9   1   9         19.00         16.36         0.94 o                         
  10   1   9          5.27         11.42         2.54 o                         
  11   1   9          3.84          7.06         1.68 o                         
  12   1   9          2.46          8.32         0.87 o                         
 -16   2   9         56.05         58.04         1.62 o                         
 -15   2   9          4.10          4.59         0.89 o                         
 -14   2   9         87.97         85.76         1.81 o                         
 -13   2   9          9.10          8.37         0.82 o                         
 -12   2   9         63.90         63.28         2.25 o                         
 -11   2   9          2.51          2.98         0.60 o                         
 -10   2   9        249.78        247.38         5.49 o                         
  -9   2   9          5.74          7.98         0.84 o                         
  -8   2   9        378.61        347.87         6.40 o                         
  -7   2   9          4.82         10.22         0.64 o                         
  -6   2   9        289.29        283.71         6.05 o                         
  -5   2   9         74.99         81.39         1.63 o                         
  -4   2   9        103.38         97.29         1.58 o                         
  -3   2   9        644.82        642.18         5.10 o                         
  -2   2   9          0.49          3.51         1.37 o                         
  -1   2   9       1758.31       1621.67        26.62 o                         
   0   2   9        152.97        147.21         1.29 o                         
   1   2   9       1010.39        945.42         6.88 o                         
   2   2   9          6.23          7.81         0.96 o                         
   3   2   9        218.31        212.91         2.70 o                         
   4   2   9          1.60          0.55         1.01 o                         
   5   2   9          5.15          4.98         1.18 o                         
   6   2   9         98.68         83.34         1.67 o                         
   7   2   9         49.17         51.47         1.66 o                         
   8   2   9         42.22         39.82         1.62 o                         
   9   2   9         19.21         17.47         1.88 o                         
  10   2   9         32.51         34.52         1.32 o                         
  11   2   9         22.90         26.08         1.58 o                         
  12   2   9          9.91         13.67         2.20 o                         
 -15   3   9          3.31          4.33         1.41 o                         
 -14   3   9          0.10          1.16         0.69 o                         
 -13   3   9          0.04          0.44         1.13 o                         
 -12   3   9          4.09          8.32         1.43 o                         
 -11   3   9          6.54          6.22         1.40 o                         
 -10   3   9          1.83          1.45         0.81 o                         
  -9   3   9         12.49         14.14         1.12 o                         
  -8   3   9          0.28          2.97         1.49 o                         
  -7   3   9         63.85         64.40         2.48 o                         
  -6   3   9          4.87          9.41         1.00 o                         
  -5   3   9        337.27        303.49         3.99 o                         
  -4   3   9        173.83        170.54         4.16 o                         
  -3   3   9        269.60        239.57         3.75 o                         
  -2   3   9          8.02         11.89         1.72 o                         
  -1   3   9        136.98        135.36         3.98 o                         
   0   3   9         33.29         32.56         1.93 o                         
   1   3   9          3.45         -0.74         0.74 o                         
   2   3   9          4.50          8.69         1.12 o                         
   3   3   9         11.75         10.24         1.40 o                         
   4   3   9          0.69         -0.28         0.74 o                         
   5   3   9         16.13         13.76         1.23 o                         
   6   3   9          4.16          5.95         1.85 o                         
   7   3   9          0.07          2.16         0.75 o                         
   8   3   9          2.49          3.99         1.47 o                         
   9   3   9         21.76         24.65         1.49 o                         
  10   3   9         26.82         28.01         1.03 o                         
  11   3   9          0.07          7.35         3.78 o                         
  12   3   9         29.08         32.24         1.68 o                         
 -15   4   9          4.20          3.19         0.76 o                         
 -14   4   9         32.47         32.82         1.96 o                         
 -13   4   9          3.73          3.56         0.69 o                         
 -12   4   9        102.89        102.22         2.89 o                         
 -11   4   9         21.39         19.14         1.43 o                         
 -10   4   9         50.94         49.12         1.80 o                         
  -9   4   9          2.06          2.63         0.93 o                         
  -8   4   9          3.39          5.25         1.22 o                         
  -7   4   9        257.26        258.53        10.80 o                         
  -6   4   9        104.03         96.70         2.70 o                         
  -5   4   9        641.82        649.07         7.63 o                         
  -4   4   9         16.50         13.41         0.73 o                         
  -3   4   9        150.34        149.23         2.12 o                         
  -2   4   9        290.20        263.25         3.92 o                         
  -1   4   9         21.07         25.64         1.60 o                         
   0   4   9          1.97          3.37         1.43 o                         
   1   4   9         13.60         12.13         1.87 o                         
   2   4   9        121.07        112.77         1.18 o                         
   3   4   9         99.43        115.35         1.18 o                         
   4   4   9         56.46         46.96         1.76 o                         
   5   4   9        141.17        143.85         2.20 o                         
   6   4   9         14.12         13.07         1.33 o                         
   7   4   9          9.13         11.41         1.19 o                         
   8   4   9         10.02         10.91         1.56 o                         
   9   4   9         15.48         15.14         0.99 o                         
  10   4   9         91.42         94.99         4.74 o                         
  11   4   9          5.83          7.78         1.39 o                         
 -14   5   9          0.28          0.08         0.73 o                         
 -13   5   9         62.80         62.63         2.63 o                         
 -12   5   9          2.17          5.69         1.47 o                         
 -11   5   9        217.59        228.87        10.83 o                         
 -10   5   9          5.54          6.89         1.05 o                         
  -9   5   9         82.44         76.50         2.28 o                         
  -8   5   9         32.25         33.35         0.78 o                         
  -7   5   9         41.69         38.12         0.88 o                         
  -6   5   9        371.71        382.27         6.04 o                         
  -5   5   9          0.04         -0.11         0.72 o                         
  -4   5   9        342.42        352.50         7.63 o                         
  -3   5   9        587.61        594.69        15.46 o                         
  -2   5   9        130.65        133.65         4.99 o                         
  -1   5   9         80.21         83.83         1.86 o                         
   0   5   9          1.04          1.04         1.16 o                         
   1   5   9         61.00         48.51         1.74 o                         
   2   5   9         16.34         19.31         3.01 o                         
   3   5   9        304.52        263.32         4.88 o                         
   4   5   9        189.53        160.00         2.33 o                         
   5   5   9         77.92         78.76         2.01 o                         
   6   5   9        165.47        161.87         1.22 o                         
   7   5   9         34.60         43.62         1.14 o                         
   8   5   9          5.01          9.54         0.94 o                         
   9   5   9         42.56         54.71         2.87 o                         
  10   5   9          1.75          5.26         0.99 o                         
  11   5   9         49.33         52.93         2.22 o                         
 -13   6   9          0.82          3.97         3.33 o                         
 -12   6   9         19.06         25.82         2.72 o                         
 -11   6   9          0.94          4.53         1.43 o                         
 -10   6   9         28.87         29.71         1.37 o                         
  -9   6   9          1.08          0.78         0.70 o                         
  -8   6   9         60.32         57.26         2.16 o                         
  -7   6   9          5.13          7.82         0.75 o                         
  -6   6   9         35.23         38.97         1.80 o                         
  -5   6   9          0.04         -0.14         0.89 o                         
  -4   6   9         47.52         53.13         1.42 o                         
  -3   6   9          1.24          2.67         0.98 o                         
  -2   6   9          9.62         11.43         2.02 o                         
  -1   6   9         49.65         44.94         1.08 o                         
   0   6   9         61.89         57.47         2.77 o                         
   1   6   9          4.94          7.81         1.34 o                         
   2   6   9         86.73         82.72         1.84 o                         
   3   6   9        123.63        116.57         1.83 o                         
   4   6   9          3.12          4.91         1.47 o                         
   5   6   9        106.00        101.66         2.33 o                         
   6   6   9          0.00          0.93         1.38 o                         
   7   6   9         39.45         38.21         1.64 o                         
   8   6   9         18.69         21.89         0.85 o                         
   9   6   9          0.20          3.76         0.93 o                         
  10   6   9          0.10          0.21         0.78 o                         
 -12   7   9          1.90          2.57         0.79 o                         
 -11   7   9         11.74         11.27         2.12 o                         
 -10   7   9         59.55         57.82         3.15 o                         
  -9   7   9        116.04        111.36         1.43 o                         
  -8   7   9         51.33         51.56         3.91 o                         
  -7   7   9         99.49        102.78         4.97 o                         
  -6   7   9         18.26         21.36         0.92 o                         
  -5   7   9          8.20          7.34         0.73 o                         
  -4   7   9         14.33         14.26         1.70 o                         
  -3   7   9        226.61        220.36         3.08 o                         
  -2   7   9          0.31          1.57         0.63 o                         
  -1   7   9         46.47         41.73         1.31 o                         
   0   7   9        165.57        163.51         5.40 o                         
   1   7   9          4.30          7.78         1.65 o                         
   2   7   9         69.12         62.51         2.79 o                         
   3   7   9          2.31          2.94         2.62 o                         
   4   7   9          1.74          1.16         1.33 o                         
   5   7   9         17.76         20.74         1.80 o                         
   6   7   9          4.59          6.08         1.06 o                         
   7   7   9         63.14         69.18         2.74 o                         
   8   7   9         21.81         23.77         1.53 o                         
   9   7   9         26.00         31.70         2.22 o                         
 -11   8   9         11.71         17.10         0.81 o                         
 -10   8   9         72.15         68.23         1.08 o                         
  -9   8   9         84.85         87.94         4.49 o                         
  -8   8   9        130.25        137.39         5.25 o                         
  -7   8   9         18.37         20.13         1.82 o                         
  -6   8   9         78.64         80.79         1.98 o                         
  -5   8   9          0.01          1.43         1.47 o                         
  -4   8   9         10.42         12.17         1.21 o                         
  -3   8   9          5.74          2.95         0.78 o                         
  -2   8   9        101.51         94.42         2.57 o                         
  -1   8   9        110.99        117.13         3.40 o                         
   0   8   9          0.42          1.74         0.82 o                         
   1   8   9        216.03        215.67         2.29 o                         
   2   8   9          4.65          6.41         0.69 o                         
   3   8   9         30.30         31.96         0.98 o                         
   4   8   9          0.63          2.81         0.86 o                         
   5   8   9          0.01          3.57         0.89 o                         
   6   8   9         50.87         47.43         1.57 o                         
   7   8   9         21.33         23.45         0.85 o                         
   8   8   9         48.31         50.86         2.79 o                         
  -9   9   9          3.05          4.07         2.68 o                         
  -8   9   9         47.56         51.55         3.45 o                         
  -7   9   9         21.11         23.64         1.87 o                         
  -6   9   9          1.63          4.48         1.18 o                         
  -5   9   9          7.41          8.51         0.86 o                         
  -4   9   9          8.15         10.70         1.32 o                         
  -3   9   9         24.88         23.99         1.47 o                         
  -2   9   9          6.14          7.39         0.63 o                         
  -1   9   9          3.71          3.40         0.61 o                         
   0   9   9         67.19         72.24         1.00 o                         
   1   9   9         30.15         30.38         1.02 o                         
   2   9   9         16.49         17.73         0.66 o                         
   3   9   9         22.50         21.37         1.35 o                         
   4   9   9          4.43          6.36         1.39 o                         
   5   9   9          2.80          3.46         0.71 o                         
   6   9   9          0.50          2.58         0.59 o                         
  -7  10   9         16.32         16.73         3.24 o                         
  -6  10   9          1.08          5.27         1.44 o                         
  -5  10   9         16.69         18.41         0.90 o                         
  -4  10   9         34.74         41.60         1.25 o                         
  -3  10   9          0.28          2.08         0.89 o                         
  -2  10   9         41.48         42.07         1.54 o                         
  -1  10   9          1.19          5.07         1.30 o                         
   0  10   9         13.61         11.68         0.77 o                         
   1  10   9          0.05          0.12         0.60 o                         
   2  10   9         42.38         41.90         1.58 o                         
   3  10   9         13.43         12.19         1.20 o                         
 -15   0  10         13.29         17.16         1.08 o                         
 -14   0  10        119.44        117.96         1.77 o                         
 -13   0  10          3.79          8.88         2.15 o                         
 -12   0  10        355.08        350.19         8.14 o                         
 -11   0  10        134.85        125.77         1.78 o                         
 -10   0  10         83.56         87.48         1.28 o                         
  -9   0  10          7.39          7.54         0.96 o                         
  -8   0  10        147.19        113.07         3.89 o                         
  -7   0  10        301.72        275.47         1.71 o                         
  -6   0  10        513.54        451.44         2.02 o                         
  -5   0  10        837.33        844.27         2.47 o                         
  -4   0  10       1323.20       1259.15        21.94 o                         
  -3   0  10         42.65         42.37         1.46 o                         
  -2   0  10         89.69         73.39         2.72 o                         
  -1   0  10        171.50        174.76         7.08 o                         
   0   0  10       1523.89       1469.10        24.92 o                         
   1   0  10        407.60        395.09         1.99 o                         
   2   0  10        245.80        227.71         1.64 o                         
   3   0  10       1914.08       1871.56         8.72 o                         
   4   0  10         57.86         54.63         3.50 o                         
   5   0  10        544.31        550.82        12.44 o                         
   6   0  10         70.36         73.99         1.37 o                         
   7   0  10          2.47          0.04         1.16 o                         
   8   0  10         12.11         12.42         1.25 o                         
   9   0  10          4.83          6.40         0.95 o                         
  10   0  10         16.35         11.24         1.07 o                         
  11   0  10         16.71         24.33         1.16 o                         
  12   0  10         63.64         69.28         2.46 o                         
 -15   1  10         30.05         29.46         1.59 o                         
 -14   1  10          0.44          0.41         0.74 o                         
 -13   1  10         66.86         69.08         0.70 o                         
 -12   1  10         20.56         21.89         0.72 o                         
 -11   1  10         36.26         37.35         0.96 o                         
 -10   1  10         71.25         62.40         1.56 o                         
  -9   1  10         10.72          9.26         0.65 o                         
  -8   1  10         10.71         13.71         1.69 o                         
  -7   1  10          5.55          8.27         2.05 o                         
  -6   1  10        573.99        527.98         5.64 o                         
  -5   1  10        335.53        322.84         2.61 o                         
  -4   1  10        286.67        282.62         3.13 o                         
  -3   1  10        536.44        495.27         7.56 o                         
  -2   1  10        274.47        260.21         3.63 o                         
  -1   1  10          0.49          1.56         0.91 o                         
   0   1  10         15.12         14.65         0.93 o                         
   1   1  10        360.23        341.57         4.61 o                         
   2   1  10        263.62        259.10         3.05 o                         
   3   1  10          3.95          6.73         0.77 o                         
   4   1  10        425.72        422.23         6.98 o                         
   5   1  10          0.42          4.58         1.56 o                         
   6   1  10          5.33          9.01         1.74 o                         
   7   1  10         16.75         20.93         1.12 o                         
   8   1  10          6.99          8.49         1.30 o                         
   9   1  10         17.64         21.07         1.35 o                         
  10   1  10          3.91          7.35         0.66 o                         
  11   1  10         48.73         51.10         1.91 o                         
 -15   2  10         18.87         18.56         0.96 o                         
 -14   2  10          6.62          6.37         0.81 o                         
 -13   2  10          2.91          3.74         0.78 o                         
 -12   2  10          6.10          7.79         0.79 o                         
 -11   2  10         30.81         32.48         2.41 o                         
 -10   2  10         51.10         50.57         2.35 o                         
  -9   2  10         29.71         25.58         0.93 o                         
  -8   2  10        278.77        284.15         3.33 o                         
  -7   2  10        117.58        111.13         2.60 o                         
  -6   2  10        115.86         95.64         2.15 o                         
  -5   2  10        256.77        247.93         2.61 o                         
  -4   2  10        247.00        256.70         2.83 o                         
  -3   2  10          0.71          2.62         0.72 o                         
  -2   2  10        751.67        736.61         9.08 o                         
  -1   2  10        173.13        183.21         2.49 o                         
   0   2  10        100.31        101.72         2.52 o                         
   1   2  10        591.99        590.69         5.26 o                         
   2   2  10         30.55         30.52         1.36 o                         
   3   2  10          7.16         10.59         1.37 o                         
   4   2  10          0.81         -0.25         0.80 o                         
   5   2  10          5.13          6.89         1.63 o                         
   6   2  10         87.00         93.29         3.59 o                         
   7   2  10         62.56         71.96         2.67 o                         
   8   2  10          4.88          5.07         2.19 o                         
   9   2  10         35.02         44.24         1.93 o                         
  10   2  10          8.61         12.43         2.29 o                         
  11   2  10         16.67         23.36         3.78 o                         
 -15   3  10         33.93         34.95         1.15 o                         
 -14   3  10         45.01         46.21         0.95 o                         
 -13   3  10         32.48         33.80         1.40 o                         
 -12   3  10          0.38         -0.53         0.72 o                         
 -11   3  10         76.77         74.52         2.54 o                         
 -10   3  10         37.86         38.51         0.93 o                         
  -9   3  10        371.09        359.75         4.58 o                         
  -8   3  10         20.85         19.45         1.33 o                         
  -7   3  10        276.91        264.62         6.11 o                         
  -6   3  10          0.04          1.91         1.09 o                         
  -5   3  10         21.61         18.05         0.80 o                         
  -4   3  10        472.63        463.33         8.21 o                         
  -3   3  10        193.32        187.58         6.15 o                         
  -2   3  10       1337.00       1331.31        20.26 o                         
  -1   3  10        352.47        344.55         7.98 o                         
   0   3  10        607.10        588.41         6.48 o                         
   1   3  10        395.39        418.59         7.02 o                         
   2   3  10         66.01         72.45         2.07 o                         
   3   3  10          0.72          3.22         1.00 o                         
   4   3  10         42.62         38.04         1.22 o                         
   5   3  10        230.55        227.13         3.36 o                         
   6   3  10        111.96        110.80         2.00 o                         
   7   3  10        147.31        137.06         3.59 o                         
   8   3  10         85.78         95.07         2.85 o                         
   9   3  10         23.40         22.56         0.81 o                         
  10   3  10         11.89         14.91         1.29 o                         
  11   3  10          6.62          9.07         0.90 o                         
 -14   4  10          0.22          3.08         0.84 o                         
 -13   4  10          2.06          2.53         0.81 o                         
 -12   4  10         11.46         14.58         1.88 o                         
 -11   4  10         38.24         37.44         0.67 o                         
 -10   4  10         63.96         64.24         1.74 o                         
  -9   4  10         49.77         49.18         0.98 o                         
  -8   4  10        403.69        397.73         8.48 o                         
  -7   4  10          1.21          1.40         0.93 o                         
  -6   4  10        275.05        251.53         2.72 o                         
  -5   4  10         95.50         97.60         1.18 o                         
  -4   4  10         42.25         37.21         0.84 o                         
  -3   4  10        365.44        360.18         5.41 o                         
  -2   4  10         13.11         15.90         2.48 o                         
  -1   4  10        192.59        179.31         2.16 o                         
   0   4  10        205.71        206.65         2.70 o                         
   1   4  10        156.64        150.77         1.77 o                         
   2   4  10          1.88          1.52         0.83 o                         
   3   4  10         31.27         30.88         1.28 o                         
   4   4  10         99.45         98.48         1.77 o                         
   5   4  10         17.52         17.38         0.97 o                         
   6   4  10         72.77         72.78         1.37 o                         
   7   4  10         44.35         47.11         0.86 o                         
   8   4  10         36.67         35.24         1.56 o                         
   9   4  10         59.89         65.94         1.01 o                         
  10   4  10          4.56          5.64         1.84 o                         
 -14   5  10          0.07          4.50         1.43 o                         
 -13   5  10         18.35         16.61         1.78 o                         
 -12   5  10         18.96         18.33         2.13 o                         
 -11   5  10         14.15         19.30         1.33 o                         
 -10   5  10         36.50         35.81         1.67 o                         
  -9   5  10         36.87         36.88         1.18 o                         
  -8   5  10          6.02          7.73         0.81 o                         
  -7   5  10        107.28        105.75         3.43 o                         
  -6   5  10        166.91        152.07         2.37 o                         
  -5   5  10          1.48          3.58         0.70 o                         
  -4   5  10         12.67         11.68         0.88 o                         
  -3   5  10        296.31        281.46         2.21 o                         
  -2   5  10        121.85        124.54         5.51 o                         
  -1   5  10          0.19          2.95         2.21 o                         
   0   5  10        212.19        196.72         3.18 o                         
   1   5  10         38.45         40.05         1.61 o                         
   2   5  10          6.21          9.70         0.98 o                         
   3   5  10          0.06          4.67         2.04 o                         
   4   5  10        159.69        158.91         2.65 o                         
   5   5  10          6.74         11.72         2.46 o                         
   6   5  10          1.65          1.28         2.85 o                         
   7   5  10          1.51          2.30         0.91 o                         
   8   5  10         48.01         55.47         1.48 o                         
   9   5  10         27.90         28.40         2.34 o                         
  10   5  10          2.81          2.08         2.07 o                         
 -13   6  10          1.21          0.73         0.92 o                         
 -12   6  10         60.53         58.83         1.00 o                         
 -11   6  10          1.74         -0.21         0.73 o                         
 -10   6  10         63.48         63.24         1.83 o                         
  -9   6  10          6.59          8.27         0.76 o                         
  -8   6  10         33.75         34.04         1.82 o                         
  -7   6  10         70.00         67.74         3.83 o                         
  -6   6  10         39.22         37.38         1.52 o                         
  -5   6  10         79.08         77.38         1.76 o                         
  -4   6  10        144.31        135.34         2.73 o                         
  -3   6  10          4.00          5.94         1.21 o                         
  -2   6  10         61.21         60.52         1.62 o                         
  -1   6  10          1.67          2.35         1.09 o                         
   0   6  10          7.57          9.28         0.71 o                         
   1   6  10         12.68         13.79         1.01 o                         
   2   6  10          0.02          0.60         1.45 o                         
   3   6  10        251.52        255.20         3.02 o                         
   4   6  10          1.26         -0.57         1.43 o                         
   5   6  10         78.27         77.31         1.75 o                         
   6   6  10          4.62          6.16         1.95 o                         
   7   6  10          0.87          0.63         1.70 o                         
   8   6  10         30.88         35.30         3.45 o                         
   9   6  10          0.76          1.49         1.78 o                         
 -12   7  10         10.19         11.61         2.76 o                         
 -11   7  10         41.88         47.15         6.91 o                         
 -10   7  10          0.67          1.93         0.82 o                         
  -9   7  10         16.79         17.44         0.75 o                         
  -8   7  10         16.82         17.30         0.63 o                         
  -7   7  10         16.62         20.21         1.65 o                         
  -6   7  10         81.94         80.05         1.67 o                         
  -5   7  10         86.74         86.11         1.60 o                         
  -4   7  10          0.66          4.19         0.63 o                         
  -3   7  10         56.80         57.39         0.71 o                         
  -2   7  10          2.58          4.08         0.65 o                         
  -1   7  10          0.96          1.12         0.56 o                         
   0   7  10          5.65          4.19         0.69 o                         
   1   7  10          9.91          9.21         0.64 o                         
   2   7  10        181.90        186.23         2.19 o                         
   3   7  10          9.64         10.70         1.40 o                         
   4   7  10        102.45        106.43         1.42 o                         
   5   7  10          0.13          4.87         1.04 o                         
   6   7  10          3.63          5.02         1.40 o                         
   7   7  10          2.38          6.73         0.59 o                         
   8   7  10          0.47          0.28         1.23 o                         
 -10   8  10          2.44          6.34         1.86 o                         
  -9   8  10          0.22          2.18         1.71 o                         
  -8   8  10         15.25         13.91         1.29 o                         
  -7   8  10         16.33         18.75         0.93 o                         
  -6   8  10          0.58          3.36         2.36 o                         
  -5   8  10          4.39          5.26         0.94 o                         
  -4   8  10         54.33         53.50         1.68 o                         
  -3   8  10         25.50         31.85         1.83 o                         
  -2   8  10          4.83          5.86         0.61 o                         
  -1   8  10         34.75         39.28         0.89 o                         
   0   8  10         43.07         45.74         1.62 o                         
   1   8  10          1.62          1.02         1.75 o                         
   2   8  10          3.81          3.54         1.07 o                         
   3   8  10         30.99         38.29         1.65 o                         
   4   8  10         10.30         13.16         1.07 o                         
   5   8  10          2.09          6.99         1.81 o                         
   6   8  10         15.00         17.99         1.04 o                         
  -8   9  10         11.43         11.13         1.55 o                         
  -7   9  10         52.30         56.03         3.21 o                         
  -6   9  10          9.04         12.71         1.31 o                         
  -5   9  10         36.93         35.48         0.74 o                         
  -4   9  10          7.30          7.88         1.47 o                         
  -3   9  10          0.75          1.85         0.70 o                         
  -2   9  10          1.86          3.41         1.56 o                         
  -1   9  10          2.94          5.33         1.10 o                         
   0   9  10         17.85         25.25         2.39 o                         
   1   9  10          0.27          2.10         0.88 o                         
   2   9  10         21.42         22.64         1.06 o                         
   3   9  10          4.43          4.40         0.77 o                         
   4   9  10         18.84         20.87         1.58 o                         
   5   9  10         14.92         22.63         1.73 o                         
  -5  10  10          9.56         11.43         1.75 o                         
  -4  10  10          1.95          2.61         1.10 o                         
  -3  10  10         30.72         30.69         1.82 o                         
  -2  10  10          8.93          8.69         0.60 o                         
  -1  10  10         35.60         38.25         0.77 o                         
   0  10  10         48.49         46.89         0.87 o                         
   1  10  10          9.59         11.74         1.60 o                         
 -15   1  11          8.73          9.98         2.16 o                         
 -14   1  11          2.61          3.50         1.25 o                         
 -13   1  11         94.96         95.07         1.50 o                         
 -12   1  11          5.45          6.35         2.33 o                         
 -11   1  11        169.23        167.45         2.64 o                         
 -10   1  11          2.34          1.61         0.70 o                         
  -9   1  11        242.95        232.49         3.12 o                         
  -8   1  11          0.57          2.13         1.02 o                         
  -7   1  11        319.26        268.60         2.27 o                         
  -6   1  11          0.03          0.38         0.80 o                         
  -5   1  11        260.36        232.37         2.98 o                         
  -4   1  11          0.06          0.56         0.63 o                         
  -3   1  11         11.40          7.87         0.62 o                         
  -2   1  11         13.11         20.36         1.39 o                         
  -1   1  11        254.54        242.72         2.35 o                         
   0   1  11        356.64        362.81         7.32 o                         
   1   1  11        123.67        118.91         2.32 o                         
   2   1  11        289.69        289.06         5.47 o                         
   3   1  11         30.84         26.89         0.87 o                         
   4   1  11        200.12        206.75         4.04 o                         
   5   1  11          6.74          6.55         1.71 o                         
   6   1  11         51.74         59.53         2.14 o                         
   7   1  11         21.95         27.16         1.30 o                         
   8   1  11         45.86         53.03         3.24 o                         
   9   1  11          5.57          5.14         0.90 o                         
  10   1  11          8.64         13.10         0.75 o                         
  11   1  11          8.18          7.98         0.78 o                         
 -15   2  11         23.33         26.13         0.82 o                         
 -14   2  11          8.75         11.28         0.64 o                         
 -13   2  11         14.84         17.00         1.00 o                         
 -12   2  11          7.96         10.89         1.19 o                         
 -11   2  11          0.25          1.63         1.11 o                         
 -10   2  11        207.76        202.31         3.23 o                         
  -9   2  11          0.40          1.59         1.23 o                         
  -8   2  11        125.63        123.60         2.12 o                         
  -7   2  11         15.23         16.23         0.68 o                         
  -6   2  11        163.97        162.88         1.99 o                         
  -5   2  11        157.11        146.39         2.45 o                         
  -4   2  11          4.39          7.34         1.02 o                         
  -3   2  11        934.74        887.46        11.20 o                         
  -2   2  11        110.43        107.64         3.43 o                         
  -1   2  11        549.20        522.60         7.69 o                         
   0   2  11         56.09         54.03         1.28 o                         
   1   2  11         66.55         63.46         2.26 o                         
   2   2  11          1.82          1.67         0.87 o                         
   3   2  11          5.55          5.27         0.81 o                         
   4   2  11         63.62         58.63         2.21 o                         
   5   2  11         15.06         22.37         1.57 o                         
   6   2  11         72.42         72.43         2.17 o                         
   7   2  11        117.68        126.37         2.71 o                         
   8   2  11         27.57         25.03         0.81 o                         
   9   2  11         27.49         31.08         1.16 o                         
  10   2  11         18.59         17.30         2.19 o                         
 -14   3  11          0.06          1.21         0.79 o                         
 -13   3  11          9.65         13.01         1.27 o                         
 -12   3  11          0.14          3.31         1.25 o                         
 -11   3  11          4.56          3.91         1.34 o                         
 -10   3  11          3.15          5.45         0.94 o                         
  -9   3  11         12.45         17.37         2.16 o                         
  -8   3  11          1.03          3.02         1.21 o                         
  -7   3  11         17.44         18.24         1.03 o                         
  -6   3  11         18.93         15.01         1.34 o                         
  -5   3  11          0.06         -0.36         0.79 o                         
  -4   3  11        195.63        190.57         4.61 o                         
  -3   3  11          4.62          5.21         0.81 o                         
  -2   3  11        140.96        134.78         3.87 o                         
  -1   3  11          0.03         -0.15         0.66 o                         
   0   3  11         41.89         40.91         1.60 o                         
   1   3  11         10.01         12.55         0.93 o                         
   2   3  11         10.72         10.78         0.79 o                         
   3   3  11         14.22         10.87         2.12 o                         
   4   3  11         29.02         25.29         1.00 o                         
   5   3  11          0.81          7.52         1.70 o                         
   6   3  11          0.03          0.33         0.66 o                         
   7   3  11         10.29          8.41         1.48 o                         
   8   3  11          3.46          3.54         0.73 o                         
   9   3  11          0.58          2.53         1.07 o                         
  10   3  11          4.26          4.59         0.76 o                         
 -14   4  11         29.16         28.70         0.83 o                         
 -13   4  11         39.37         38.88         0.93 o                         
 -12   4  11         55.38         53.63         1.34 o                         
 -11   4  11          2.10          3.73         0.65 o                         
 -10   4  11         21.41         20.45         1.27 o                         
  -9   4  11          0.54          1.96         0.68 o                         
  -8   4  11         12.50         15.86         1.13 o                         
  -7   4  11         77.38         79.10         2.99 o                         
  -6   4  11         54.32         59.06         2.53 o                         
  -5   4  11         14.51         13.08         0.63 o                         
  -4   4  11        318.60        294.52         8.83 o                         
  -3   4  11          9.89         11.18         0.82 o                         
  -2   4  11        223.25        208.95         1.11 o                         
  -1   4  11          0.01          1.48         0.68 o                         
   0   4  11          2.08          3.47         0.71 o                         
   1   4  11         26.40         25.68         2.23 o                         
   2   4  11          0.31          2.76         1.19 o                         
   3   4  11        129.45        112.29         8.32 o                         
   4   4  11          0.20          2.05         2.17 o                         
   5   4  11        112.47        110.03         1.82 o                         
   6   4  11          1.36          2.25         1.98 o                         
   7   4  11          0.52          0.84         1.50 o                         
   8   4  11          8.64         12.49         1.77 o                         
   9   4  11          0.01          0.25         1.28 o                         
 -13   5  11         52.96         57.58         4.04 o                         
 -12   5  11         22.25         24.29         1.55 o                         
 -11   5  11         53.01         55.27         1.23 o                         
 -10   5  11          0.97          6.48         0.92 o                         
  -9   5  11         39.09         33.37         0.80 o                         
  -8   5  11         21.35         26.70         1.62 o                         
  -7   5  11         51.94         52.73         1.75 o                         
  -6   5  11         63.82         69.33         2.03 o                         
  -5   5  11        153.33        152.02         2.59 o                         
  -4   5  11         83.93         81.69         1.98 o                         
  -3   5  11        297.74        310.41         5.54 o                         
  -2   5  11         57.42         55.05         3.24 o                         
  -1   5  11         23.33         22.54         1.18 o                         
   0   5  11         80.06         83.24         0.93 o                         
   1   5  11          0.48          1.79         1.50 o                         
   2   5  11         78.53         77.30         1.62 o                         
   3   5  11          3.56          5.04         1.13 o                         
   4   5  11        246.14        249.68         4.31 o                         
   5   5  11          2.28          2.18         1.70 o                         
   6   5  11          8.37          6.45         2.31 o                         
   7   5  11          1.38          4.92         4.60 o                         
   8   5  11          3.29          5.60         0.70 o                         
   9   5  11         18.43         18.44         1.48 o                         
 -12   6  11          7.29          6.25         0.80 o                         
 -11   6  11          4.16          6.78         0.65 o                         
 -10   6  11          0.00          2.96         0.90 o                         
  -9   6  11          0.36          1.25         0.96 o                         
  -8   6  11          0.67          3.23         2.19 o                         
  -7   6  11         68.26         70.33         1.36 o                         
  -6   6  11         53.09         53.31         1.28 o                         
  -5   6  11          5.57          5.47         0.65 o                         
  -4   6  11         97.30         93.23         1.67 o                         
  -3   6  11          0.62          0.05         1.35 o                         
  -2   6  11          4.69          7.95         1.35 o                         
  -1   6  11          4.37          7.09         1.10 o                         
   0   6  11         58.94         53.24         1.05 o                         
   1   6  11         12.38         12.54         0.75 o                         
   2   6  11          2.86          3.24         1.58 o                         
   3   6  11         88.41         85.30         2.28 o                         
   4   6  11         12.84         12.24         1.40 o                         
   5   6  11         25.59         24.96         1.42 o                         
   6   6  11          6.60          6.85         0.72 o                         
   7   6  11          1.08          4.77         1.96 o                         
   8   6  11          2.66          6.61         2.94 o                         
 -11   7  11         15.30         16.70         1.80 o                         
 -10   7  11         12.80         15.61         0.72 o                         
  -9   7  11         53.36         54.35         1.89 o                         
  -8   7  11          0.85          4.90         2.66 o                         
  -7   7  11         23.71         24.65         1.80 o                         
  -6   7  11         19.65         21.74         0.83 o                         
  -5   7  11          4.30          6.35         1.62 o                         
  -4   7  11         11.31         11.69         1.86 o                         
  -3   7  11          1.19          1.53         1.22 o                         
  -2   7  11        133.92        137.37         2.55 o                         
  -1   7  11        109.42        105.17         2.53 o                         
   0   7  11         91.50         86.08         2.22 o                         
   1   7  11        119.18        110.65         2.74 o                         
   2   7  11          1.23          4.28         1.22 o                         
   3   7  11          0.22          0.40         0.78 o                         
   4   7  11          8.71          9.64         1.87 o                         
   5   7  11         16.09         11.86         0.74 o                         
   6   7  11         25.36         29.04         2.96 o                         
   7   7  11         24.31         25.86         0.68 o                         
  -9   8  11          0.96         -1.21         1.21 o                         
  -8   8  11         44.81         47.46         2.43 o                         
  -7   8  11          0.42          3.02         1.31 o                         
  -6   8  11         49.39         46.87         2.84 o                         
  -5   8  11          0.03         -0.07         1.98 o                         
  -4   8  11         10.76         13.86         1.71 o                         
  -3   8  11         14.59         17.84         0.99 o                         
  -2   8  11         32.05         35.13         0.96 o                         
  -1   8  11         61.65         65.31         1.30 o                         
   0   8  11         50.93         52.15         1.43 o                         
   1   8  11         82.35         91.18         2.84 o                         
   2   8  11         13.86         14.19         1.64 o                         
   3   8  11         16.46         15.78         0.66 o                         
   4   8  11          1.09         -0.32         0.60 o                         
   5   8  11         25.10         30.32         1.42 o                         
  -7   9  11         12.01         15.08         0.75 o                         
  -6   9  11         14.95         15.71         1.55 o                         
  -5   9  11          1.61          0.37         0.77 o                         
  -4   9  11          0.52          3.89         0.87 o                         
  -3   9  11          0.84          0.48         0.90 o                         
  -2   9  11         19.68         22.79         0.62 o                         
  -1   9  11         34.64         34.72         1.17 o                         
   0   9  11         36.84         33.79         0.74 o                         
   1   9  11         70.63         65.94         1.55 o                         
   2   9  11          1.28          5.18         1.13 o                         
   3   9  11          2.22          3.42         0.73 o                         
 -14   0  12         28.33         28.07         3.37 o                         
 -13   0  12         69.43         74.79         1.25 o                         
 -12   0  12        118.37        131.24         1.40 o                         
 -11   0  12        124.38        116.03         5.10 o                         
 -10   0  12         31.29         27.44         2.76 o                         
  -9   0  12          1.09          2.70         1.90 o                         
  -8   0  12        205.69        185.58         1.43 o                         
  -7   0  12        124.38        125.25         1.51 o                         
  -6   0  12        566.61        523.81         6.87 o                         
  -5   0  12         33.84         36.62         1.86 o                         
  -4   0  12        615.68        587.85         2.14 o                         
  -3   0  12        177.57        164.57         4.02 o                         
  -2   0  12        129.87        125.35         3.67 o                         
  -1   0  12          0.76          2.39         1.60 o                         
   0   0  12        308.87        304.05         2.12 o                         
   1   0  12        271.80        280.45         3.41 o                         
   2   0  12          3.87          6.15         2.59 o                         
   3   0  12        569.17        548.31        14.94 o                         
   4   0  12        124.07        133.57        10.67 o                         
   5   0  12          1.02          4.72         3.93 o                         
   6   0  12          7.95          8.92         1.68 o                         
   7   0  12          2.76          6.00         1.16 o                         
   8   0  12         21.19         26.72         3.20 o                         
   9   0  12         35.81         44.46         1.22 o                         
  10   0  12         67.41         67.69         6.91 o                         
 -14   1  12         28.89         27.45         1.25 o                         
 -13   1  12          0.53         -0.43         0.83 o                         
 -12   1  12         63.03         65.61         1.56 o                         
 -11   1  12          4.83          8.20         1.18 o                         
 -10   1  12          0.90          0.53         0.91 o                         
  -9   1  12          0.55          2.82         1.18 o                         
  -8   1  12         64.03         60.58         0.76 o                         
  -7   1  12        193.10        209.44         4.44 o                         
  -6   1  12         96.39         85.97         1.22 o                         
  -5   1  12        200.10        191.78         2.95 o                         
  -4   1  12          6.13          7.52         0.68 o                         
  -3   1  12         56.33         49.74         1.08 o                         
  -2   1  12          0.35          2.14         1.23 o                         
  -1   1  12        174.03        172.53         3.21 o                         
   0   1  12          0.37          0.82         0.92 o                         
   1   1  12          6.73          6.94         1.20 o                         
   2   1  12        148.18        154.92         3.00 o                         
   3   1  12         19.16         24.18         1.33 o                         
   4   1  12          4.52          6.40         1.86 o                         
   5   1  12          6.64         11.43         2.49 o                         
   6   1  12          2.93          3.75         0.85 o                         
   7   1  12          0.01          2.44         2.37 o                         
   8   1  12          0.42          3.75         1.00 o                         
   9   1  12         29.24         28.32         2.11 o                         
  10   1  12         24.02         33.35         0.82 o                         
 -14   2  12          3.52          4.76         0.96 o                         
 -13   2  12         45.40         46.99         1.22 o                         
 -12   2  12         32.80         29.30         1.08 o                         
 -11   2  12          8.04          5.42         1.54 o                         
 -10   2  12        167.77        172.34         2.92 o                         
  -9   2  12         15.59         15.04         1.07 o                         
  -8   2  12        120.94        118.35         1.32 o                         
  -7   2  12         51.49         51.84         1.00 o                         
  -6   2  12          2.21          2.58         0.63 o                         
  -5   2  12          3.24          3.50         0.89 o                         
  -4   2  12          0.47          0.39         1.14 o                         
  -3   2  12         15.78         15.78         0.68 o                         
  -2   2  12        143.00        139.04         2.16 o                         
  -1   2  12         20.93         26.92         1.11 o                         
   0   2  12        130.80        130.11         2.41 o                         
   1   2  12          0.56         -0.62         0.62 o                         
   2   2  12         27.41         30.04         0.80 o                         
   3   2  12          0.07          3.87         2.28 o                         
   4   2  12         37.62         38.54         1.45 o                         
   5   2  12         71.34         72.78         2.84 o                         
   6   2  12         12.72         14.66         2.51 o                         
   7   2  12         66.40         69.71         2.27 o                         
   8   2  12          0.14          0.29         0.74 o                         
   9   2  12          0.18         -0.16         0.92 o                         
 -14   3  12         29.82         29.01         0.71 o                         
 -13   3  12          2.16          2.65         1.13 o                         
 -12   3  12          5.87          8.91         1.25 o                         
 -11   3  12         79.28         75.33         1.15 o                         
 -10   3  12         15.33         13.01         1.38 o                         
  -9   3  12        295.77        300.32         7.64 o                         
  -8   3  12         10.75          6.12         0.62 o                         
  -7   3  12         99.88         96.49         1.83 o                         
  -6   3  12          1.45          3.59         0.92 o                         
  -5   3  12          0.63          3.33         0.74 o                         
  -4   3  12        359.10        339.49         6.94 o                         
  -3   3  12         95.29        100.15         1.18 o                         
  -2   3  12        234.75        217.00         1.11 o                         
  -1   3  12        743.28        758.90         4.21 o                         
   0   3  12         49.77         52.65         1.92 o                         
   1   3  12         71.93         67.82         1.41 o                         
   2   3  12         26.81         30.49         0.75 o                         
   3   3  12         40.19         45.48         1.63 o                         
   4   3  12         12.65         13.05         1.41 o                         
   5   3  12         98.33         94.14         1.31 o                         
   6   3  12        215.02        233.77         2.19 o                         
   7   3  12          3.91          1.93         2.56 o                         
   8   3  12         44.64         51.14         1.53 o                         
   9   3  12          0.86         -0.08         0.95 o                         
 -13   4  12          8.63          6.89         0.59 o                         
 -12   4  12          3.78          5.32         0.58 o                         
 -11   4  12         19.37         20.40         1.58 o                         
 -10   4  12         56.23         59.82         0.79 o                         
  -9   4  12         29.24         28.65         1.74 o                         
  -8   4  12         92.14         93.59         1.96 o                         
  -7   4  12         30.66         31.19         1.55 o                         
  -6   4  12          7.25          7.26         0.87 o                         
  -5   4  12         71.91         72.45         1.31 o                         
  -4   4  12         23.56         23.45         1.00 o                         
  -3   4  12        177.30        169.71         3.35 o                         
  -2   4  12         29.47         34.96         1.18 o                         
  -1   4  12        242.18        238.73         1.71 o                         
   0   4  12        179.23        183.19         3.27 o                         
   1   4  12          1.57          2.06         1.25 o                         
   2   4  12          0.39          1.61         0.62 o                         
   3   4  12          2.95          5.01         2.01 o                         
   4   4  12          0.33          1.95         1.93 o                         
   5   4  12         30.42         36.21         0.79 o                         
   6   4  12          1.17          2.02         2.19 o                         
   7   4  12         51.25         58.24         3.05 o                         
   8   4  12          0.24         -0.57         1.30 o                         
 -12   5  12         18.76         17.21         1.75 o                         
 -11   5  12          0.76          3.94         0.95 o                         
 -10   5  12         12.12         13.26         1.14 o                         
  -9   5  12          9.15         11.99         0.86 o                         
  -8   5  12         37.65         35.53         1.21 o                         
  -7   5  12         14.19         15.60         1.98 o                         
  -6   5  12         10.02         10.55         0.66 o                         
  -5   5  12        104.82        101.23         2.00 o                         
  -4   5  12         26.14         27.02         0.58 o                         
  -3   5  12         29.64         28.99         0.76 o                         
  -2   5  12          1.65          4.65         3.60 o                         
  -1   5  12         11.85         15.05         1.04 o                         
   0   5  12         50.60         48.60         1.28 o                         
   1   5  12         18.41         21.16         1.45 o                         
   2   5  12        154.05        150.45         3.53 o                         
   3   5  12         15.40         16.88         0.93 o                         
   4   5  12          7.93          7.82         2.28 o                         
   5   5  12          0.08          0.77         0.80 o                         
   6   5  12         31.38         35.22         2.52 o                         
   7   5  12         19.07         19.61         0.81 o                         
   8   5  12          0.12          6.16         1.56 o                         
 -11   6  12         10.80         10.69         2.04 o                         
 -10   6  12         11.28         14.67         0.91 o                         
  -9   6  12          6.16          7.28         0.75 o                         
  -8   6  12         34.75         41.67         1.27 o                         
  -7   6  12         10.34         11.74         0.71 o                         
  -6   6  12         89.55         86.19         1.71 o                         
  -5   6  12          2.35          2.41         1.07 o                         
  -4   6  12        121.80        117.95         1.97 o                         
  -3   6  12          9.27          9.58         0.82 o                         
  -2   6  12         21.25         17.17         0.97 o                         
  -1   6  12        111.80        114.91         3.05 o                         
   0   6  12         40.38         33.98         0.82 o                         
   1   6  12        229.61        249.39         1.57 o                         
   2   6  12         43.38         38.18         2.27 o                         
   3   6  12        175.27        189.85         2.82 o                         
   4   6  12          2.67          6.08         3.08 o                         
   5   6  12          4.20          4.85         1.65 o                         
   6   6  12          5.10          8.74         1.11 o                         
   7   6  12          5.57          4.58         1.28 o                         
 -10   7  12          1.91          2.32         0.71 o                         
  -9   7  12          9.57         11.42         1.33 o                         
  -8   7  12          9.65         12.36         0.97 o                         
  -7   7  12         63.74         65.34         1.71 o                         
  -6   7  12          0.95          3.17         1.20 o                         
  -5   7  12        152.24        153.83         1.81 o                         
  -4   7  12          7.15          9.19         0.90 o                         
  -3   7  12         56.53         60.71         1.74 o                         
  -2   7  12          1.07          3.53         1.77 o                         
  -1   7  12          1.01          2.05         1.07 o                         
   0   7  12         54.97         56.97         0.76 o                         
   1   7  12          0.36          0.47         1.37 o                         
   2   7  12        213.27        219.81         2.09 o                         
   3   7  12         12.45         16.07         2.18 o                         
   4   7  12         54.95         58.89         3.27 o                         
   5   7  12          3.29          7.34         2.34 o                         
  -8   8  12          0.42          3.97         0.76 o                         
  -7   8  12          0.15          6.09         1.77 o                         
  -6   8  12          9.26         11.53         1.08 o                         
  -5   8  12          7.51          9.14         1.24 o                         
  -4   8  12         13.51         14.72         0.60 o                         
  -3   8  12         18.12         14.92         0.84 o                         
  -2   8  12         14.44         15.90         0.99 o                         
  -1   8  12          0.00          0.93         0.88 o                         
   0   8  12          2.47          3.88         1.37 o                         
   1   8  12         11.65         13.69         1.51 o                         
   2   8  12         17.75         21.46         0.81 o                         
   3   8  12          4.70          6.13         1.42 o                         
  -5   9  12          8.33          8.32         0.86 o                         
  -4   9  12          0.74          4.01         1.11 o                         
  -3   9  12         14.18         14.03         1.21 o                         
  -2   9  12          2.80          4.78         1.10 o                         
  -1   9  12          3.51          4.45         1.11 o                         
   0   9  12         27.55         27.84         1.38 o                         
 -13   1  13         20.96         23.51         0.77 o                         
 -12   1  13         28.95         31.52         0.91 o                         
 -11   1  13         47.94         49.45         1.48 o                         
 -10   1  13         14.83         14.50         0.68 o                         
  -9   1  13        104.64        103.77         1.55 o                         
  -8   1  13          8.82         11.43         1.29 o                         
  -7   1  13         76.18         71.92         1.04 o                         
  -6   1  13         25.53         23.67         1.30 o                         
  -5   1  13        202.06        201.18         1.64 o                         
  -4   1  13         13.59         16.57         0.95 o                         
  -3   1  13         80.91         81.48         2.37 o                         
  -2   1  13         11.36          9.11         1.01 o                         
  -1   1  13         48.43         49.80         2.12 o                         
   0   1  13          3.11          1.62         0.81 o                         
   1   1  13         13.10         16.30         1.09 o                         
   2   1  13         45.14         52.03         0.94 o                         
   3   1  13         29.51         32.80         0.79 o                         
   4   1  13         45.12         44.73         1.75 o                         
   5   1  13         12.06         15.29         0.98 o                         
   6   1  13         21.76         23.06         2.69 o                         
   7   1  13          0.42          1.33         1.66 o                         
   8   1  13         10.58         10.93         2.24 o                         
 -13   2  13         22.89         20.70         1.65 o                         
 -12   2  13         29.44         31.05         2.78 o                         
 -11   2  13         34.95         34.87         0.90 o                         
 -10   2  13        117.39        117.25         2.69 o                         
  -9   2  13         30.07         32.31         1.29 o                         
  -8   2  13        134.01        142.78         2.77 o                         
  -7   2  13          5.35          5.52         1.07 o                         
  -6   2  13         74.29         78.95         4.16 o                         
  -5   2  13         16.28         18.83         0.75 o                         
  -4   2  13         51.26         55.15         1.06 o                         
  -3   2  13        101.19         91.29         1.01 o                         
  -2   2  13        134.05        130.56         2.96 o                         
  -1   2  13          0.20          2.26         1.66 o                         
   0   2  13         97.37         98.93         0.81 o                         
   1   2  13          0.00          0.37         1.29 o                         
   2   2  13         35.59         36.78         1.56 o                         
   3   2  13          0.94         -1.08         1.08 o                         
   4   2  13          0.46          3.51         2.27 o                         
   5   2  13        105.01        108.76         4.12 o                         
   6   2  13          0.43          0.40         1.02 o                         
   7   2  13         45.59         44.69         1.10 o                         
   8   2  13          0.43         -0.22         0.99 o                         
 -13   3  13          0.00          0.69         0.64 o                         
 -12   3  13         48.68         44.09         1.60 o                         
 -11   3  13          0.09          0.04         1.01 o                         
 -10   3  13         17.03         17.13         1.97 o                         
  -9   3  13         14.67         17.71         2.77 o                         
  -8   3  13         12.06         10.09         0.73 o                         
  -7   3  13          0.09          1.54         0.79 o                         
  -6   3  13          3.72          5.51         1.72 o                         
  -5   3  13         12.11         12.49         0.73 o                         
  -4   3  13          0.05          0.20         0.99 o                         
  -3   3  13         41.47         38.86         0.75 o                         
  -2   3  13         11.35         10.69         1.43 o                         
  -1   3  13          7.53         10.03         1.45 o                         
   0   3  13          0.03         -0.77         0.79 o                         
   1   3  13         40.14         35.59         1.77 o                         
   2   3  13         24.89         23.47         0.74 o                         
   3   3  13         19.35         18.07         1.51 o                         
   4   3  13          9.18         11.05         1.81 o                         
   5   3  13          3.30         -0.10         0.95 o                         
   6   3  13          4.36          6.58         1.68 o                         
   7   3  13          0.30         -2.28         2.28 o                         
   8   3  13         13.02         16.12         1.42 o                         
 -12   4  13          1.41          4.59         1.05 o                         
 -11   4  13          0.01          1.47         0.82 o                         
 -10   4  13          0.16          2.07         1.87 o                         
  -9   4  13          9.32         11.63         1.37 o                         
  -8   4  13         28.17         30.74         0.86 o                         
  -7   4  13          6.60          8.57         2.07 o                         
  -6   4  13        162.92        169.84         2.18 o                         
  -5   4  13          1.73          1.95         0.82 o                         
  -4   4  13         90.42         85.27         2.04 o                         
  -3   4  13          9.37          9.86         1.11 o                         
  -2   4  13         21.01         21.65         1.82 o                         
  -1   4  13        102.60        105.20         2.04 o                         
   0   4  13          1.42          2.10         1.98 o                         
   1   4  13        136.67        131.95         0.95 o                         
   2   4  13         43.25         49.14         1.53 o                         
   3   4  13         89.24         91.01         2.49 o                         
   4   4  13          0.16          3.53         1.23 o                         
   5   4  13          1.42         -0.96         0.96 o                         
   6   4  13          3.60          5.58         1.25 o                         
   7   4  13          0.05          1.17         1.30 o                         
 -11   5  13          2.50          2.47         0.70 o                         
 -10   5  13          2.38          2.67         0.60 o                         
  -9   5  13         17.23         18.55         4.27 o                         
  -8   5  13          0.59          3.48         1.52 o                         
  -7   5  13         89.82         96.93         2.38 o                         
  -6   5  13          3.68          7.25         1.39 o                         
  -5   5  13        155.02        149.69         2.97 o                         
  -4   5  13          0.05          0.77         0.51 o                         
  -3   5  13         27.71         29.70         1.42 o                         
  -2   5  13         50.28         50.52         1.48 o                         
  -1   5  13          8.98         10.88         1.74 o                         
   0   5  13         90.20         86.15         1.92 o                         
   1   5  13         29.14         31.23         1.35 o                         
   2   5  13        136.23        134.69         0.96 o                         
   3   5  13         30.22         27.22         0.71 o                         
   4   5  13         43.07         44.29         1.54 o                         
   5   5  13          0.02          0.50         3.32 o                         
   6   5  13          4.58          4.47         1.81 o                         
 -10   6  13          9.52         14.56         2.80 o                         
  -9   6  13          0.46          3.60         0.60 o                         
  -8   6  13         25.16         28.07         1.61 o                         
  -7   6  13          0.29          0.18         1.45 o                         
  -6   6  13         74.54         75.80         1.01 o                         
  -5   6  13         10.09         12.65         1.34 o                         
  -4   6  13         22.32         21.01         1.26 o                         
  -3   6  13         48.11         52.25         0.76 o                         
  -2   6  13          1.47          3.85         1.31 o                         
  -1   6  13         13.94         12.62         1.99 o                         
   0   6  13         48.36         46.03         2.49 o                         
   1   6  13         27.97         28.04         2.11 o                         
   2   6  13          2.17          6.68         1.28 o                         
   3   6  13         86.86         87.53         2.09 o                         
   4   6  13          7.19          7.11         1.43 o                         
   5   6  13         13.57         14.71         1.56 o                         
  -9   7  13         21.20         25.94         1.57 o                         
  -8   7  13         11.55         11.40         1.07 o                         
  -7   7  13          1.09          1.83         1.65 o                         
  -6   7  13          2.65          4.95         0.94 o                         
  -5   7  13          0.05          0.74         1.48 o                         
  -4   7  13         31.47         37.01         1.36 o                         
  -3   7  13         17.55         16.55         1.68 o                         
  -2   7  13         45.46         40.97         0.87 o                         
  -1   7  13         45.56         43.49         1.87 o                         
   0   7  13          8.48         10.59         0.99 o                         
   1   7  13          0.01          2.37         0.69 o                         
   2   7  13          0.06          2.90         1.76 o                         
   3   7  13         28.76         30.61         2.34 o                         
   4   7  13         14.26         19.77         2.56 o                         
  -6   8  13         10.91          9.56         0.60 o                         
  -5   8  13          0.56          0.11         1.57 o                         
  -4   8  13         26.68         27.07         0.97 o                         
  -3   8  13         23.75         24.23         0.60 o                         
  -2   8  13         40.44         42.92         0.87 o                         
  -1   8  13         21.19         22.91         2.23 o                         
   0   8  13          8.89         11.17         1.11 o                         
   1   8  13         36.17         37.52         3.14 o                         
 -13   0  14        148.87        148.79         6.69 o                         
 -12   0  14         16.44         19.35         1.68 o                         
 -11   0  14          4.51          6.17         1.94 o                         
 -10   0  14         48.46         46.56         1.45 o                         
  -9   0  14          0.11          0.37         0.71 o                         
  -8   0  14        195.37        199.38         4.71 o                         
  -7   0  14          2.60          5.11         2.50 o                         
  -6   0  14        328.62        324.05         8.98 o                         
  -5   0  14         18.63         16.59         1.14 o                         
  -4   0  14         68.15         70.98         1.90 o                         
  -3   0  14          4.23          6.38         2.22 o                         
  -2   0  14         10.54         11.78         2.70 o                         
  -1   0  14         60.59         65.32         3.58 o                         
   0   0  14         98.76        100.98         2.12 o                         
   1   0  14        145.75        140.87         1.36 o                         
   2   0  14        208.04        227.20         4.79 o                         
   3   0  14         74.33         68.24         1.16 o                         
   4   0  14        112.53        126.62         6.95 o                         
   5   0  14          1.15          3.89         1.73 o                         
   6   0  14          1.53          0.64         1.25 o                         
   7   0  14         45.11         52.78         4.58 o                         
 -13   1  14          6.88         12.56         0.88 o                         
 -12   1  14         28.72         26.60         0.75 o                         
 -11   1  14         14.48         15.06         1.23 o                         
 -10   1  14          0.27          0.25         0.53 o                         
  -9   1  14         35.77         40.22         1.34 o                         
  -8   1  14          0.59          1.89         0.71 o                         
  -7   1  14        214.53        214.60         1.14 o                         
  -6   1  14         21.92         22.88         1.43 o                         
  -5   1  14         47.51         44.60         0.82 o                         
  -4   1  14         28.02         27.39         1.07 o                         
  -3   1  14          1.21          2.12         0.93 o                         
  -2   1  14          2.72          4.05         1.44 o                         
  -1   1  14          0.14          3.55         0.95 o                         
   0   1  14         96.40        104.77         1.16 o                         
   1   1  14        118.62        135.45         3.71 o                         
   2   1  14         30.74         29.26         1.11 o                         
   3   1  14        104.26        115.83         3.06 o                         
   4   1  14          2.37          2.73         1.20 o                         
   5   1  14         10.71         14.05         1.71 o                         
   6   1  14          0.01          0.37         2.01 o                         
   7   1  14          0.61          4.72         1.30 o                         
 -12   2  14          6.97         10.14         0.97 o                         
 -11   2  14         13.50         16.85         1.13 o                         
 -10   2  14         46.22         52.90         1.12 o                         
  -9   2  14         44.49         43.47         1.09 o                         
  -8   2  14          7.18          9.74         1.03 o                         
  -7   2  14          1.14          2.68         1.17 o                         
  -6   2  14         27.86         30.95         0.91 o                         
  -5   2  14         60.22         61.63         0.84 o                         
  -4   2  14         53.00         57.06         1.26 o                         
  -3   2  14         61.37         60.16         1.07 o                         
  -2   2  14        164.96        169.69         3.20 o                         
  -1   2  14          0.61          5.32         0.65 o                         
   0   2  14          0.05          3.44         1.71 o                         
   1   2  14          3.00          1.31         1.32 o                         
   2   2  14         63.61         72.48         4.87 o                         
   3   2  14         36.77         40.42         2.37 o                         
   4   2  14          2.65          4.75         2.64 o                         
   5   2  14         84.61         92.25         1.72 o                         
   6   2  14          9.42         17.94         1.91 o                         
   7   2  14          0.49         -0.34         0.90 o                         
 -12   3  14         33.17         31.50         1.68 o                         
 -11   3  14         64.61         68.85         1.46 o                         
 -10   3  14        105.48        105.08         3.02 o                         
  -9   3  14         48.12         51.82         1.31 o                         
  -8   3  14         15.01         11.68         1.23 o                         
  -7   3  14          1.99          2.94         1.36 o                         
  -6   3  14          2.66          3.80         1.10 o                         
  -5   3  14         19.06         24.97         0.88 o                         
  -4   3  14         92.94         91.27         0.85 o                         
  -3   3  14        315.16        333.57         8.58 o                         
  -2   3  14         26.53         28.03         1.52 o                         
  -1   3  14        145.30        144.34         2.37 o                         
   0   3  14          4.01          8.03         1.07 o                         
   1   3  14         17.59         17.68         1.81 o                         
   2   3  14          4.07          7.93         0.71 o                         
   3   3  14          1.02          5.16         1.50 o                         
   4   3  14         98.99        108.31         5.13 o                         
   5   3  14          7.65         20.60         2.97 o                         
   6   3  14         58.42         61.05         1.29 o                         
 -11   4  14         37.94         40.62         1.14 o                         
 -10   4  14         49.13         50.80         0.79 o                         
  -9   4  14         15.07         14.35         0.72 o                         
  -8   4  14         18.50         16.12         0.95 o                         
  -7   4  14          1.96          0.33         1.25 o                         
  -6   4  14         19.21         24.38         1.45 o                         
  -5   4  14          2.87          2.61         1.01 o                         
  -4   4  14         79.51         93.12         3.32 o                         
  -3   4  14          6.16         10.14         1.12 o                         
  -2   4  14        133.06        145.01         2.66 o                         
  -1   4  14          0.16          2.05         0.84 o                         
   0   4  14         52.86         61.23         3.08 o                         
   1   4  14          9.63         15.95         2.22 o                         
   2   4  14          3.06          3.86         1.70 o                         
   3   4  14          7.97          7.78         1.78 o                         
   4   4  14          4.83          7.03         1.62 o                         
   5   4  14         43.67         50.85         3.55 o                         
   6   4  14          1.70          2.52         1.36 o                         
 -10   5  14         18.56         21.77         1.32 o                         
  -9   5  14         13.46         15.02         1.36 o                         
  -8   5  14          8.86          8.91         0.71 o                         
  -7   5  14         20.66         22.09         3.34 o                         
  -6   5  14          1.77          2.64         0.93 o                         
  -5   5  14          8.22         10.47         1.26 o                         
  -4   5  14          2.88          1.77         1.04 o                         
  -3   5  14         25.83         31.59         1.73 o                         
  -2   5  14         53.19         53.85         2.06 o                         
  -1   5  14          1.12          1.90         0.74 o                         
   0   5  14        114.88        118.64         4.49 o                         
   1   5  14         27.82         29.31         0.70 o                         
   2   5  14          6.68          4.34         1.08 o                         
   3   5  14          6.34          8.43         1.83 o                         
   4   5  14         59.24         65.82         1.51 o                         
   5   5  14         13.28         14.89         0.93 o                         
  -9   6  14          0.01         -1.62         1.62 o                         
  -8   6  14         41.38         40.23         0.70 o                         
  -7   6  14          7.19          6.76         1.55 o                         
  -6   6  14        108.69        110.86         3.68 o                         
  -5   6  14         15.34         15.09         1.38 o                         
  -4   6  14         27.05         29.16         0.64 o                         
  -3   6  14          0.36          1.31         0.57 o                         
  -2   6  14          2.09          8.39         1.29 o                         
  -1   6  14         53.05         59.05         2.90 o                         
   0   6  14          6.57         10.03         2.01 o                         
   1   6  14         61.58         58.55         2.75 o                         
   2   6  14          2.13          3.70         1.15 o                         
   3   6  14          5.34          6.57         1.44 o                         
  -7   7  14         54.60         57.86         3.48 o                         
  -6   7  14         22.11         24.85         1.62 o                         
  -5   7  14         28.15         31.06         1.11 o                         
  -4   7  14          3.15          2.63         1.55 o                         
  -3   7  14          4.50          7.27         1.74 o                         
  -2   7  14          2.41          4.20         0.75 o                         
  -1   7  14          0.04         -0.73         1.15 o                         
   0   7  14         45.36         48.62         0.69 o                         
   1   7  14          5.11          7.95         1.07 o                         
 -11   1  15         50.83         55.87         1.03 o                         
 -10   1  15         16.85         17.68         1.14 o                         
  -9   1  15         83.96         87.52         0.90 o                         
  -8   1  15         24.49         26.51         0.78 o                         
  -7   1  15         36.91         40.60         1.33 o                         
  -6   1  15          7.47          8.15         0.92 o                         
  -5   1  15         25.13         24.06         0.72 o                         
  -4   1  15          0.11          2.20         0.70 o                         
  -3   1  15         22.12         20.82         1.26 o                         
  -2   1  15          6.27          5.90         0.87 o                         
  -1   1  15         57.85         61.06         1.94 o                         
   0   1  15          6.47          7.88         0.68 o                         
   1   1  15          9.70         14.34         4.05 o                         
   2   1  15         64.97         74.82         3.09 o                         
   3   1  15          9.48         10.26         0.74 o                         
   4   1  15         70.93         78.85         4.14 o                         
   5   1  15          2.15          4.15         0.70 o                         
   6   1  15         59.75         66.60         5.27 o                         
 -11   2  15         72.77         72.67         1.79 o                         
 -10   2  15         34.07         36.63         0.89 o                         
  -9   2  15         13.90         14.69         0.63 o                         
  -8   2  15         26.05         28.20         1.70 o                         
  -7   2  15          1.37          1.64         1.58 o                         
  -6   2  15         13.16         14.57         0.71 o                         
  -5   2  15         23.40         25.28         1.11 o                         
  -4   2  15         92.67         97.86         3.58 o                         
  -3   2  15          2.31          5.49         2.28 o                         
  -2   2  15         97.30         99.70         3.59 o                         
  -1   2  15          5.19          7.75         0.61 o                         
   0   2  15         94.94        104.45         3.18 o                         
   1   2  15         15.41         20.65         1.01 o                         
   2   2  15         33.69         38.29         2.73 o                         
   3   2  15         62.17         63.53         3.10 o                         
   4   2  15         12.00         14.69         0.98 o                         
   5   2  15         52.46         51.33         3.51 o                         
 -10   3  15          2.01          3.54         1.23 o                         
  -9   3  15          4.61          6.84         1.23 o                         
  -8   3  15         29.00         28.44         1.23 o                         
  -7   3  15          5.46          7.69         1.07 o                         
  -6   3  15          7.21          5.38         0.81 o                         
  -5   3  15         28.21         30.29         1.19 o                         
  -4   3  15          0.01          1.45         0.59 o                         
  -3   3  15         19.07         20.62         0.74 o                         
  -2   3  15          1.44          0.02         1.56 o                         
  -1   3  15         48.41         54.22         1.93 o                         
   0   3  15          4.80          3.91         1.19 o                         
   1   3  15         21.45         24.48         2.97 o                         
   2   3  15          0.77          1.92         1.27 o                         
   3   3  15          8.88         12.36         2.18 o                         
   4   3  15          0.25          1.93         1.46 o                         
   5   3  15          2.62          5.96         1.70 o                         
 -10   4  15          3.43          5.94         1.61 o                         
  -9   4  15          6.34         10.60         1.91 o                         
  -8   4  15         31.76         33.34         1.19 o                         
  -7   4  15          6.30          5.46         0.65 o                         
  -6   4  15         46.35         38.98         2.84 o                         
  -5   4  15          5.95          6.82         0.66 o                         
  -4   4  15          8.61          5.46         0.77 o                         
  -3   4  15          0.35          1.20         0.91 o                         
  -2   4  15          0.03         -0.39         1.15 o                         
  -1   4  15         47.16         53.00         1.46 o                         
   0   4  15         17.49         22.18         0.77 o                         
   1   4  15         36.48         40.69         1.71 o                         
   2   4  15         25.84         28.34         1.35 o                         
   3   4  15          0.00         -1.61         1.61 o                         
   4   4  15          4.80          9.13         3.27 o                         
  -8   5  15          2.46          2.77         1.13 o                         
  -7   5  15        127.69        135.87         2.38 o                         
  -6   5  15          3.35          6.09         0.66 o                         
  -5   5  15         80.02         78.27         1.48 o                         
  -4   5  15         19.99         20.83         1.26 o                         
  -3   5  15         18.76         24.39         2.45 o                         
  -2   5  15          1.90          1.81         0.80 o                         
  -1   5  15         21.19         26.59         1.93 o                         
   0   5  15         15.55         16.59         0.97 o                         
   1   5  15         26.69         26.09         2.56 o                         
   2   5  15         16.73         15.16         0.85 o                         
   3   5  15         13.19         13.72         1.41 o                         
  -6   6  15          5.03          3.67         1.38 o                         
  -5   6  15          5.56          6.24         0.56 o                         
  -4   6  15          0.34          3.42         1.37 o                         
  -3   6  15          5.59          5.20         0.98 o                         
  -2   6  15          0.49          1.26         1.54 o                         
  -1   6  15          3.27          3.85         1.27 o                         
   0   6  15          2.31          8.02         1.87 o                         
   1   6  15         16.51         14.19         1.03 o                         
 -10   0  16         96.41        100.14         2.76 o                         
  -9   0  16         17.36         21.98         1.01 o                         
  -8   0  16        166.90        178.17         1.59 o                         
  -7   0  16         99.90        100.81         6.48 o                         
  -6   0  16         34.01         33.32         3.45 o                         
  -5   0  16         96.75         94.56         1.28 o                         
  -4   0  16         27.88         28.33         1.47 o                         
  -3   0  16          1.06          2.65         0.99 o                         
  -2   0  16         24.93         24.47         0.69 o                         
  -1   0  16         49.90         48.78         0.92 o                         
   0   0  16         50.14         55.98         3.80 o                         
   1   0  16         31.14         28.57         1.22 o                         
   2   0  16         40.39         48.62         2.29 o                         
   3   0  16         10.03          9.84         4.58 o                         
   4   0  16          3.82          6.17         2.72 o                         
 -10   1  16          2.70          1.89         0.50 o                         
  -9   1  16         12.40         16.10         1.59 o                         
  -8   1  16          7.31         11.34         1.98 o                         
  -7   1  16         24.46         26.60         1.23 o                         
  -6   1  16          1.86          1.72         1.55 o                         
  -5   1  16          2.65          6.55         1.50 o                         
  -4   1  16          3.08          5.39         1.21 o                         
  -3   1  16          0.07          2.54         1.61 o                         
  -2   1  16         24.01         27.89         1.43 o                         
  -1   1  16         34.25         39.54         0.59 o                         
   0   1  16         36.35         36.81         1.27 o                         
   1   1  16         71.89         85.85         2.61 o                         
   2   1  16          1.64          1.69         1.20 o                         
   3   1  16          6.70          8.11         2.06 o                         
   4   1  16          0.11          0.21         2.23 o                         
  -9   2  16         23.78         21.07         1.17 o                         
  -8   2  16          0.00          1.49         1.57 o                         
  -7   2  16         11.55         16.24         2.19 o                         
  -6   2  16          4.95          4.71         1.55 o                         
  -5   2  16          2.83          2.00         1.21 o                         
  -4   2  16         46.39         47.33         0.96 o                         
  -3   2  16          1.04          2.67         1.41 o                         
  -2   2  16          1.25          3.26         1.33 o                         
  -1   2  16         27.76         31.35         1.58 o                         
   0   2  16         18.11         22.11         2.41 o                         
   1   2  16          1.14          3.08         1.10 o                         
   2   2  16         14.20         14.38         1.21 o                         
   3   2  16         35.71         40.56         1.06 o                         
  -9   3  16          0.01          1.93         1.38 o                         
  -8   3  16          0.06          3.39         2.00 o                         
  -7   3  16          0.36          1.60         0.84 o                         
  -6   3  16          4.36          5.03         1.26 o                         
  -5   3  16        151.51        177.48         8.23 o                         
  -4   3  16          1.21          5.41         1.03 o                         
  -3   3  16        128.02        126.65         3.93 o                         
  -2   3  16         11.26         15.15         1.61 o                         
  -1   3  16         16.78         18.53         1.66 o                         
   0   3  16          0.30          1.69         1.45 o                         
   1   3  16          2.59          2.76         1.40 o                         
   2   3  16         24.25         23.73         0.85 o                         
  -8   4  16          1.22          3.38         0.97 o                         
  -7   4  16         10.18         10.10         1.86 o                         
  -6   4  16         26.99         29.53         1.92 o                         
  -5   4  16          0.01          2.75         1.22 o                         
  -4   4  16         74.22         81.59         2.27 o                         
  -3   4  16          0.29          0.58         0.62 o                         
  -2   4  16         33.71         33.16         1.48 o                         
  -1   4  16         11.31         12.55         1.66 o                         
   0   4  16          3.03          3.43         1.20 o                         
   1   4  16          8.35         10.85         1.47 o                         
  -6   5  16          9.48         15.20         1.30 o                         
  -5   5  16          0.01          4.24         1.05 o                         
  -4   5  16          0.82          1.40         1.00 o                         
  -3   5  16          1.44          3.12         0.66 o                         
  -2   5  16         16.02         16.21         0.93 o                         
  -1   5  16          4.83          6.06         2.62 o                         
  -7   1  17         23.79         22.32         1.92 o                         
  -6   1  17         58.52         62.82         1.75 o                         
  -5   1  17          3.24          5.11         0.77 o                         
  -4   1  17         13.67         10.97         1.36 o                         
  -3   1  17         13.18         15.11         1.10 o                         
  -2   1  17          2.71          3.12         0.93 o                         
  -1   1  17         12.34         15.21         0.86 o                         
   0   1  17          0.35          1.69         2.07 o                         
   1   1  17          5.96          8.77         1.62 o                         
  -7   2  17          0.00          1.79         1.25 o                         
  -6   2  17         12.28         17.89         2.13 o                         
  -5   2  17          0.99          2.44         1.06 o                         
  -4   2  17         67.47         75.45         6.14 o                         
  -3   2  17         16.82         20.23         1.30 o                         
  -2   2  17         31.30         30.85         1.19 o                         
  -1   2  17          2.45          5.97         1.71 o                         
   0   2  17         18.35         19.61         3.26 o                         
  -5   3  17          0.53          1.95         0.96 o                         
  -4   3  17          0.26          1.16         1.14 o                         
  -3   3  17          2.63          5.31         0.70 o                         
  -2   3  17          0.80          3.16         1.70 o                         
  -1   3  17          0.52          4.11         0.84 o                         
                                                                                
