# Supplementary material for: Crystal structure of 1,3-di-tert-butyl-2-chloro-1,3,2-di­aza­phospho­rinane − a saturated six-membered phospho­rus nitro­gen heterocycle with a partially flattened chair conformation and a long PIII—Cl bond
Source: Acta Crystallogr E Crystallogr Commun. 2019 Apr 2;75(Pt 5):552–6. doi: 10.1107/S2056989019004195 (PMC6505585; doi:10.1107/S2056989019004195)
Supplement: Supplementary file 3 [file e-75-00552-Isup3.cml]

<?xml version="1.0" ?>
<cml>
<molecule id="m1">
  <atomArray>
    <atom id="a1" elementType="P"
          x2="-1.7050000429153442" y2="1.540033881118081" />
    <atom id="a2" elementType="N"
          x2="-3.0386693839636028" y2="0.7700169405590405" />
    <atom id="a3" elementType="C"
          x2="-3.0386693839636028" y2="-0.7700169405590405" />
    <atom id="a4" elementType="C"
          x2="-1.7050000429153442" y2="-1.540033881118081" />
    <atom id="a5" elementType="C"
          x2="-0.3713307018670857" y2="-0.7700169405590405" />
    <atom id="a6" elementType="N"
          x2="-0.3713307018670857" y2="0.7700169405590405" />
    <atom id="a7" elementType="Cl"
          x2="-1.7050000429153442" y2="3.080033881118081" />
    <atom id="a8" elementType="C"
          x2="0.96234841996095" y2="1.5400169405590405" />
    <atom id="a9" elementType="C"
          x2="0.9623484199609501" y2="3.0800169405590405" />
    <atom id="a10" elementType="C"
          x2="2.4498741924461154" y2="1.1414356111011585" />
    <atom id="a11" elementType="C"
          x2="2.4498741924461154" y2="1.9385982700169224" />
    <atom id="a12" elementType="C"
          x2="-4.526195156448768" y2="1.1685982700169228" />
    <atom id="a13" elementType="C"
          x2="-4.127613826990886" y2="2.6561240425020882" />
    <atom id="a14" elementType="C"
          x2="-6.0137209289339335" y2="0.7700169405590405" />
    <atom id="a15" elementType="C"
          x2="-6.0137209289339335" y2="1.5671795994748052" />
  </atomArray>
  <bondArray>
    <bond atomRefs2="a1 a2" order="1" />
    <bond atomRefs2="a1 a6" order="1" />
    <bond atomRefs2="a2 a3" order="1" />
    <bond atomRefs2="a3 a4" order="1" />
    <bond atomRefs2="a4 a5" order="1" />
    <bond atomRefs2="a5 a6" order="1" />
    <bond atomRefs2="a1 a7" order="1" />
    <bond atomRefs2="a6 a8" order="1" />
    <bond atomRefs2="a8 a9" order="1" />
    <bond atomRefs2="a8 a10" order="1" />
    <bond atomRefs2="a8 a11" order="1" />
    <bond atomRefs2="a2 a12" order="1" />
    <bond atomRefs2="a12 a13" order="1" />
    <bond atomRefs2="a12 a14" order="1" />
    <bond atomRefs2="a12 a15" order="1" />
  </bondArray>
</molecule>
</cml>
